# Supplementary material for: A cryptic transcription factor regulates Caulobacter adhesin development
Source: PLoS Genet. 2022 Oct 31;18(10):e1010481. doi: 10.1371/journal.pgen.1010481 (PMC9648850; doi:10.1371/journal.pgen.1010481)
Supplement: S1 Table — (XLSX) [file pgen.1010481.s009.xlsx]

## Sheet: Legend
	Table S1. Genome-wide fitness scores across mutants during cheesecloth passaging in the lovKH180A background
	Fitness scores are averages from three biological replicates. For Figure 1C, time 0 is represented by the first passage without cheesecloth (plain 1).

## Sheet: FitnessScores
Locus ID; Annotation	plain 1	plain 2	plain 3	plain 4	plain 5	cheese 1	cheese 2	cheese 3	cheese 4	cheese 5
CCNA_02567; sensory transduction histidine kinase pleC	-0.00174279	0.535179	-0.372949	-1.90895	-2.61653	2.97687	6.40591	9.00752	10.4164	10.8678
CCNA_02514; polysaccharide secretin protein hfsD	0.00077845	0.48705	0.749287	0.955572	1.3244	3.321	7.00439	9.47452	10.2858	10.6315
CCNA_02513; holdfast synthesis protein HfsA	-0.0197354	0.395391	0.685877	0.88179	1.37207	3.27479	6.84028	9.35135	10.1741	10.396
CCNA_00094; WecG/TagA-family glycosyltransferase HfsJ	0.00388906	0.342669	0.560588	0.768457	1.14374	3.47294	6.6635	8.81189	9.47617	9.88661
CCNA_02512; polysaccharide autokinase-related protein hfsB	-0.0277819	0.456242	0.548346	0.731945	1.25706	3.15884	6.65604	9.01214	9.68692	9.79964
CCNA_02509; glycosyltransferase hfsG	-0.00523784	0.538647	0.724516	0.867121	1.12859	3.43024	6.68267	8.84928	9.50136	9.56148
CCNA_02510; oligosaccharide deacetylase hfsH	-0.0212353	0.553036	0.751692	0.929439	1.37415	3.34074	6.58223	8.70615	9.34484	9.42523
CCNA_02125; polar development protein podJ	-0.00824497	0.380246	0.50609	0.58321	0.727613	2.17466	4.7086	7.09822	8.69014	9.36891
CCNA_02360; glycosyl transferase family 2 protein	-0.0310879	0.504253	0.717771	0.944196	1.31088	3.42611	6.47346	8.66838	9.25842	9.23796
CCNA_00551; hypothetical protein	0.00150498	0.312349	0.628614	0.769853	1.05681	3.18956	6.1618	8.06972	8.46637	8.493
CCNA_00247; two-component receiver protein SpdR	-0.0438006	0.503559	0.624787	0.779951	0.976897	3.05529	5.94207	7.71408	8.10271	8.32358
CCNA_03675; PAS-family sensor histidine kinase	-0.023879	0.467475	0.681674	0.802029	1.08612	2.9218	5.5649	7.26656	7.83189	7.83374
CCNA_01112; hypothetical protein	-0.0608135	-0.0246397	-0.461604	-0.235533	-0.440208	0.3729	3.97411	6.16476	6.91798	7.64411
CCNA_03356; cell division protein ZapA	-0.130531	-0.0970961	0.0824934	0.119295	-0.390675	1.50158	3.67422	6.25653	7.53693	7.54819
CCNA_02712; holdfast attachment protein hfaB	0.0151625	0.382899	0.593536	0.814793	1.16978	2.68492	5.45851	7.24598	7.54492	6.88736
CCNA_00287; photosensory histidine protein kinase LovK	-0.00946911	0.415811	0.609886	0.773868	1.08237	2.76189	5.18666	6.70492	6.77662	6.56225
CCNA_02711; holdfast attachment protein hfaA	-0.0185654	0.27944	0.539273	0.841664	1.30513	2.3175	4.74442	6.31429	6.76417	6.23598
CCNA_02296; diaminopimelate decarboxylase	-0.0941091	-1.72626	-1.57459	-1.25061	-0.973091	0.822951	2.6744	5.21527	6.1516	6.19882
CCNA_03591; anti-anti sigma factor/receiver protein PhyR	-0.052414	0.864137	0.533824	0.326176	0.335193	2.70442	5.86863	6.20068	6.41914	5.825
CCNA_00248; sensor histidine protein kinase	0.000471049	-0.300437	-0.92978	-1.27272	-1.4499	2.31769	4.16866	5.31882	5.75392	5.81438
CCNA_03803; cellulose biosynthesis protein CelD	0.010914	0.579398	0.777978	0.844744	1.29451	2.50341	4.78708	5.78842	5.71324	5.36665
CCNA_02170; glutathione S-transferase	0.00774006	0.156704	0.333947	0.231491	0.295621	0.943451	1.71474	4.00496	5.08027	5.2294
CCNA_02508; oligosaccharide translocase/flippase hfsF	-0.0164288	0.408991	0.566829	0.77211	1.01032	2.42148	4.87228	6.11339	5.94523	4.90629
CCNA_00288; ABC-type sulfate transport system, periplasmic component	0.0159568	-0.869372	-0.95107	-0.540787	-0.362293	0.371828	1.04947	3.37651	4.4653	4.74554
CCNA_03589; RNA polymerase EcfG family sigma factor sigT	-0.0397438	0.46784	0.321822	-0.0918146	0.0446665	1.89746	4.04863	4.60804	4.95628	4.32958
CCNA_02646; cell division protein MraZ	-0.0148878	0.179476	0.161934	-0.122977	-0.56518	0.477017	1.40244	3.60766	4.07151	3.94168
CCNA_02865; phage-derived conserved hypothetical protein	0.0209076	0.102443	-0.00738567	0.147474	0.272696	0.807751	1.191	2.42815	3.49312	3.21191
CCNA_01419; serine hydroxymethyltransferase	-0.320133	-1.62475	-1.83521	-1.98972	-1.67983	-1.05914	-0.592307	1.83574	2.95522	3.14008
CCNA_01103; ADP-heptose--LPS heptosyltransferase	-0.190261	-1.28745	-1.26984	-1.20399	-0.986103	-0.0367435	-0.130614	1.78695	2.88508	3.09045
CCNA_02526; dihydroorotase	-0.324942	-1.98981	-1.91197	-2.57273	-1.94329	-0.492941	-0.242095	1.83086	2.90618	3.09007
CCNA_02408; conserved hypothetical protein	-0.00776539	-0.10546	-0.0780849	-0.138887	-0.299002	0.496918	0.672043	1.72693	2.73642	2.92369
CCNA_01669; sulfate transport system permease protein cysW	-0.070698	-1.52781	-2.60495	-2.36926	-1.84361	-1.21085	-0.730898	1.61209	2.74253	2.91772
CCNA_02361; polysaccharide biosynthesis protein celD	-0.00174469	0.220877	0.31204	0.44953	0.620373	1.60953	3.37315	4.47672	3.80713	2.8809
CCNA_02853; two-component sensor histidine kinase	0.00265594	-0.382868	-0.27294	-0.928209	-1.18832	0.123902	0.606523	1.7568	2.67205	2.86631
CCNA_02737; queuosine biosynthesis protein QueF	0.0324059	-1.30968	-1.99723	-1.57209	-1.77141	-1.38182	-1.00861	1.45426	2.65037	2.8585
CCNA_01086; GTP-binding protein lepA	-0.058146	-0.874627	-0.74048	-0.847088	-0.967583	-0.397546	-0.346569	1.6263	2.62425	2.82214
CCNA_00390; ADP-heptose--LPS heptosyltransferase	0.0139072	-0.258734	-0.448325	-0.505442	-0.839797	-0.206648	0.636213	2.15194	2.92886	2.80661
CCNA_02321; O-succinylhomoserine sulfhydrylase	-0.134116	-1.55499	-1.66577	-1.03281	-0.644954	-0.949903	-0.772401	1.70119	2.62969	2.80073
CCNA_01375; lactoylglutathione lyase	-0.244673	-1.44889	-1.67764	-1.3072	-1.47202	-1.74881	-0.518147	1.57303	2.61505	2.78599
CCNA_02525; aspartate carbamoyltransferase	-0.0673227	-0.898231	-1.36619	-0.572344	-0.972607	-0.228332	-0.58521	1.68586	2.59109	2.77586
CCNA_00862; xylonate dehydratase xylD	-0.0252515	-1.26898	-1.31635	-1.29827	-1.38503	-1.09388	-0.400958	1.6266	2.61852	2.77112
CCNA_00137; hybrid two-component histidine kinase/receiver protein ShkA	0.0182337	0.0448837	-0.0257264	0.163435	0.680584	1.50615	3.17128	4.02883	3.63031	2.74971
CCNA_02185; acetolactate synthase large subunit	-0.154116	-1.50283	-1.64672	-1.9878	-1.69215	-1.30757	-0.660924	1.50955	2.57394	2.74417
CCNA_01064; perosamine synthetase	-0.125511	-0.816375	-1.27542	-1.60347	-1.48119	-0.764235	-0.2859	1.44569	2.57843	2.72113
CCNA_00038; hypothetical protein	-0.12092	-1.22994	-1.26153	-1.22311	-0.984261	-1.10929	-0.0521947	1.64855	2.56522	2.71715
CCNA_02299; cell division ATP-binding protein FtsE	-0.120593	-0.0257331	-0.291515	-0.532253	-0.733251	-0.400292	0.39928	1.40592	2.53568	2.70196
CCNA_01549; sulfate adenylyltransferase subunit 1/adenylylsulfate kinase	-0.0752398	-1.04502	-1.18929	-1.15702	-1.18639	-0.23564	-0.305564	1.35741	2.44353	2.65677
CCNA_01059; S-layer protein rsaA	0.00909704	-0.255881	-0.783036	-1.20241	-1.16688	-1.30841	-0.108273	2.01885	2.80052	2.65517
CCNA_02586; phosphoribosylformylglycinamidine synthase II	0.0179363	-1.01674	-0.96566	-1.19182	-0.92618	-1.05565	-0.491033	1.35077	2.48598	2.65492
CCNA_01550; sulfate adenylyltransferase subunit 2	-0.138574	-1.65637	-1.94054	-2.02718	-2.11168	-1.16775	-0.78833	1.27494	2.43422	2.6535
CCNA_00778; GTP-binding protein TypA/BipA	0.0675072	-0.0832304	-0.76199	-0.191525	-0.263057	-0.797871	0.777101	1.63682	2.40345	2.63164
CCNA_03393; phosphoribosylaminoimidazole carboxylase carboxyltransferase subunit	-0.158859	-0.659089	-0.940343	-1.46847	-1.11097	0.306376	0.532365	2.02941	2.61756	2.62323
CCNA_02431; histidinol dehydrogenase	-0.0578701	-1.38536	-1.67386	-1.81875	-1.64907	-1.11499	-0.762238	1.50868	2.51429	2.61616
CCNA_01556; LacI-family transcriptional regulator	-0.103621	-0.415417	-0.315725	-0.968368	-1.12466	0.240446	1.06007	1.27344	2.43734	2.61522
CCNA_02994; carbamoyl-phosphate synthase large chain	-0.0071048	-1.26057	-1.30282	-1.23606	-1.13948	-1.01335	-0.178956	1.72988	2.51637	2.60054
CCNA_00148; conserved hypothetical protein	0.0327639	0.0175125	0.243711	-0.0345986	0.0715184	0.310084	0.793931	1.8356	2.4801	2.59914
CCNA_02109; thiamine biosynthesis protein thiC	-0.0381709	-1.28425	-1.29285	-0.767929	-0.645186	1.036	1.90566	2.60869	2.5929	2.59443
CCNA_03627; ATP phosphoribosyltransferase regulatory subunit	-0.272541	-0.812625	-1.14367	-1.00955	-0.993138	-0.387998	-0.102165	1.65594	2.43183	2.59398
CCNA_01123; peptide chain release factor RF-3	-0.123038	-0.703116	-0.589685	-0.645918	0.0831186	-0.343904	0.440336	2.3832	2.49874	2.59305
CCNA_03787; heme exporter protein D CcmD	0.066988	-0.458586	-0.296377	-0.269474	0.166548	0.261152	1.4917	2.61848	2.9119	2.58457
CCNA_01427; beta-barrel assembly machine (BAM) protein BamE	-0.00621749	-1.21206	-1.16599	-1.3923	-1.4557	-1.38847	-0.465132	1.33022	2.42405	2.58421
CCNA_01442; N-acetyl-gamma-glutamyl-phosphate reductase	-0.000855762	-0.771098	-0.685972	-0.82085	-0.731256	-0.688064	-0.0398613	1.46656	2.48296	2.58076
CCNA_03028; prephenate dehydratase	-0.0413567	-1.30371	-1.36619	-1.25758	-1.17231	-1.01778	-1.26196	1.33341	2.47543	2.57962
CCNA_03864; conserved hypothetical protein	-0.0142182	-1.28303	-1.09968	-1.56131	-1.51422	-1.5413	-0.633849	1.35954	2.4177	2.56838
CCNA_01085; DNA-cytosine methyltransferase	-0.219748	-0.796252	-0.547369	-0.192182	-0.381699	-0.586057	-0.0463558	1.57272	2.36363	2.56277
CCNA_02552; ATP-dependent Clp protease adaptor protein ClpS	-0.0876044	-0.713657	-1.13145	-1.08677	-1.34632	-0.412508	0.168182	1.69052	2.45999	2.55568
CCNA_00543; methyl-accepting chemotaxis protein	-0.196054	-1.0832	-1.46718	-2.54907	-2.70384	-0.309029	-0.532683	1.41992	2.4641	2.5469
CCNA_01968; pentapeptide repeats containing protein	-0.29607	-1.89335	-1.62448	-1.69016	-1.31595	-0.915686	0.413036	1.43565	2.40539	2.54505
CCNA_00920; conserved hypothetical protein	0.0113949	-0.971335	-0.156025	-0.715824	-0.841989	-1.08197	-1.30206	1.3716	2.38065	2.53431
CCNA_01175; uroporphyrin-III C-methyltransferase	-0.111198	0.0625624	0.0564585	-0.282292	-0.198875	0.460577	0.674427	1.42613	2.36055	2.52699
CCNA_00528; pyrroline-5-carboxylate reductase	-0.185516	-0.782889	-1.51867	-1.05585	-1.18698	-0.860084	-0.201014	1.26992	2.37891	2.51938
CCNA_02066; phytoene/squalene synthase family protein	-0.145935	-0.0204778	0.252541	0.744316	1.03052	1.70466	1.78166	2.72799	2.5502	2.49905
CCNA_03139; dihydroxy-acid dehydratase	-0.100418	-0.722911	-0.933551	-0.99066	-0.698926	-0.788124	-0.24516	1.46062	2.32567	2.48895
CCNA_02419; TonB1 protein	-0.0990115	-0.841309	-0.692441	-0.618276	-0.769845	-0.471902	-0.893457	1.13065	2.15252	2.48409
CCNA_00178; type II secretion pathway protein J	0.0164736	0.0139866	-0.189829	-0.150317	-0.0936501	0.200528	0.471698	1.51519	2.31305	2.46908
CCNA_02219; hypothetical protein	-0.152068	-0.945547	-0.839859	-0.889759	-1.25396	0.0604708	1.5578	2.039	2.53707	2.4685
CCNA_02059; ribosomal large subunit pseudouridine synthase C	-0.141523	-0.319466	-0.208734	-0.156079	-0.0607656	-0.681227	0.121472	1.29923	2.30276	2.46119
CCNA_00392; dihydroorotase	-0.142985	-0.790522	-1.42936	-1.19694	-1.25089	-0.147768	-0.0613072	1.42284	2.2897	2.45779
CCNA_01195; LacI-family transcriptional regulator	0.0376261	-0.488211	-0.568043	-0.407214	-0.738998	-1.6939	-1.07907	1.12964	2.36715	2.45263
CCNA_01622; Rsh ppGpp hydrolase-synthetase	-0.0780259	-0.382602	-0.799298	-0.595131	-0.4123	0.94375	2.08688	3.00765	2.66447	2.44996
CCNA_00865; alpha-ketoglutaric semialdehyde dehydrogenase xylA	-0.0211997	-1.62309	-1.88114	-1.93053	-1.86477	0.0362028	0.0381456	1.46469	2.24426	2.44934
CCNA_00196; 3-isopropylmalate dehydratase large subunit	-0.0246803	-1.45405	-1.3973	-1.59843	-1.20024	-0.601468	-0.525956	1.29665	2.31334	2.43038
CCNA_03736; YGGT family membrane protein	-0.257726	-0.279844	-1.05316	-0.347812	-0.314436	-0.917244	0.389289	1.41686	2.2833	2.42463
CCNA_02835; CpxP-related protein	-0.119993	-1.47538	-1.04895	-1.21724	-0.863596	-1.32868	-0.960274	1.23322	2.23997	2.41434
CCNA_03262; queuosine biosynthesis protein QueC	-0.162437	-0.884974	-0.689078	-0.932592	-0.513312	-0.53842	0.0098907	1.59663	2.27931	2.4103
CCNA_01603; aspartate aminotransferase	-0.174865	-0.683676	-1.17111	-1.082	-1.10158	-1.14753	-0.296868	1.19448	2.29151	2.39974
CCNA_01066; glycosyltransferase	-0.117627	-0.525243	-0.869055	-0.98437	-0.940186	-1.05714	-0.497859	1.18573	2.24732	2.38912
CCNA_03851; imidazole glycerol phosphate synthase, glutamine amidotransferase subunit	0.0733658	-1.60745	-1.55647	-1.83281	-1.69508	-0.993499	-1.10344	1.35028	2.21595	2.38373
CCNA_00285; acetylglutamate kinase	-0.0927453	-1.12998	-1.56825	-2.14263	-1.99476	-0.992635	-0.583357	1.23918	2.22157	2.38011
CCNA_00559; homoserine O-acetyltransferase	-0.0401015	-0.900861	-1.03357	-0.922525	-1.04116	-0.702451	-0.324937	1.2238	2.23657	2.37322
CCNA_00857; glucose/fructose transport protein	-0.0553137	-0.776618	-1.37082	-1.07222	-1.47445	1.52394	1.54288	1.94881	2.36207	2.37071
CCNA_03722; glutamate synthase (NADPH) large chain GltB	-0.0840722	-1.3186	-1.5903	-1.41741	-1.57588	-1.14436	-0.76255	1.21549	2.23484	2.36619
CCNA_02722; conserved hypothetical protein	0.0332963	0.0300875	0.253903	0.336604	0.593904	1.75884	3.4757	4.3544	3.64842	2.35287
CCNA_03835; 3-oxoacyl-(acyl-carrier-protein) synthase	-0.238673	0.115842	-0.537919	-0.323753	-1.01273	0.0307382	-0.0182018	1.50835	2.22466	2.35216
CCNA_02515; TPR repeat/SEL1 family protein	-0.00721522	0.102792	0.0159873	0.122097	0.00217131	0.235676	0.439066	1.62798	2.20896	2.33923
CCNA_00489; phosphoribosyl-AMP cyclohydrolase	-0.0691342	-0.960888	-2.03913	-1.92124	-2.00841	-1.60809	-0.614523	1.33282	2.2053	2.3381
CCNA_00280; tRNA pseudouridine synthase A	0.0246987	-1.15481	-1.03468	-0.542069	-0.570381	-1.82698	-0.821329	1.10979	2.17221	2.33019
CCNA_03592; outer membrane lipoprotein Blc	0.0141589	-0.118854	-0.140801	0.00326823	-0.0790338	0.486598	0.445605	1.60296	2.18415	2.32684
CCNA_01067; type I secretion outer membrane protein RsaFa	-0.032234	-0.731474	-0.675475	-0.688996	-0.62641	-0.761353	-0.545703	1.2035	2.12995	2.31927
CCNA_03281; AsnC-family transcriptional regulator	0.0197616	-0.866473	-1.09669	-1.30356	-1.34067	-0.327573	0.287029	1.51893	2.16166	2.31423
CCNA_03750; threonine dehydratase	-0.116873	-1.39018	-1.5832	-1.32629	-1.34894	-0.832216	-0.154088	1.6033	2.18047	2.30913
CCNA_00757; lysyl-tRNA synthetase	-0.107535	-0.467001	-0.727361	-0.984702	-1.22579	-1.07736	-0.801475	1.01473	2.17154	2.30601
CCNA_01055; GT1 family glyscosyl transferase	-0.0418989	-0.916737	-0.724069	-0.846894	-0.449688	-0.543332	-0.21815	1.3339	2.11512	2.30251
CCNA_00209; undecaprenyl-phosphomannose:protein mannosyltransferase	-0.0142523	-1.11764	-1.26047	-1.41526	-1.07107	-0.795329	-0.312531	1.18714	2.16476	2.29722
CCNA_03721; glutamate synthase (NADPH) small chain GltD	-0.156542	-0.93744	-1.28017	-1.36949	-1.55752	-1.20886	-0.527483	1.24089	2.15102	2.29472
CCNA_03854; phosphoribosyl-ATP pyrophosphatase	-0.257096	-0.714379	-1.06275	-1.60067	-1.64101	-1.1814	-0.563708	1.11073	2.15006	2.2947
CCNA_01730; amidophosphoribosyltransferase	-0.125942	-1.78524	-1.9669	-2.47831	-2.0353	-1.33903	-1.14431	1.09512	2.1791	2.29243
CCNA_01525; flagellar biosynthesis repressor flbT	-0.0631005	-0.614158	-0.629723	-0.834958	-0.945402	-1.01906	-0.559627	1.03749	2.29897	2.2884
CCNA_01497; ADP-L-glycero-D-manno-heptose-6-epimerase	-0.0792884	-0.85605	-0.804631	-0.831612	-0.873587	-0.768934	-0.619748	1.12833	2.12258	2.28074
CCNA_02669; conserved hypothetical membrane protein	-0.216179	-0.543962	-0.802935	-1.12605	-0.949635	-0.349356	-0.726561	1.03504	2.14959	2.27856
CCNA_03853; imidazole glycerol phosphate synthase, cyclase subunit	-0.211443	-1.87632	-2.0571	-2.46502	-2.27449	-1.71057	-1.1307	1.0698	2.13495	2.27764
CCNA_01610; 2-isopropylmalate synthase	-0.0482288	-1.12718	-1.1997	-1.7628	-1.53456	-0.825107	-0.65069	1.00391	2.12151	2.27504
CCNA_02583; phosphoribosylformylglycinamidine synthase I	0.0318225	-0.594171	-0.762942	-0.74946	-0.716604	-0.820208	-0.413474	1.11435	2.12012	2.27485
CCNA_02426; ribonuclease, CafA family	0.00843011	-0.540455	-0.914828	-0.434419	-0.157307	-0.559039	0.131145	1.47979	2.09259	2.25902
CCNA_01775; phosphoribosylformylglycinamidine cyclo-ligase	-0.0738148	-1.53203	-1.84088	-2.00285	-1.80947	-1.4954	-0.897821	1.16499	2.11329	2.25847
CCNA_03424; AAA-family response regulator tacA	-0.0444518	0.481279	0.485022	0.783487	1.1668	1.60595	3.20094	3.88383	3.29659	2.2528
CCNA_00299; phosphoribosylamine--glycine ligase	-0.0275256	-1.36888	-1.39076	-1.57082	-1.57853	-0.885244	-0.693786	1.09057	2.09553	2.24847
CCNA_01177; sulfite reductase, beta subunit	0.0340346	-0.859534	-0.833542	-0.940568	-0.649866	-0.711916	-0.275515	1.20605	2.0847	2.23895
CCNA_02553; ATP-dependent clp protease ATP-binding subunit ClpA	0.0160424	-0.538572	-0.84649	-0.702621	-0.639192	-0.938248	-0.456073	1.06365	2.11392	2.2384
CCNA_00144; oxygen-independent coproporphyrinogen-III oxidase	-0.0126808	-0.22489	-0.413932	-0.406548	-0.444626	0.0434148	0.381171	1.4491	2.2056	2.23679
CCNA_01724; conserved hypothetical membrane protein	-0.0923608	-1.01072	-0.615475	-0.894066	-1.84328	-0.184178	0.554867	1.264	2.08761	2.23431
CCNA_01959; 3-dehydroquinate dehydratase	0.0599579	-1.30522	-0.882683	-0.759618	-0.100206	-1.84544	-0.76983	1.01385	2.12441	2.23161
CCNA_03392; phosphoribosylaminoimidazole carboxylase NCAIR mutase subunit	-0.0399972	-1.10713	-0.861448	-0.509578	-0.0353185	-1.03189	-0.974835	1.1813	2.05528	2.21838
CCNA_03043; type IV pilin protein pilA	-0.0177397	0.322572	0.681099	0.54267	0.952536	0.295918	2.26538	3.30044	2.95004	2.21494
CCNA_00752; 3-hydroxybutyryl-CoA dehydrogenase	0.0862889	-1.04038	-1.23618	-1.05785	-1.35914	0.179377	0.00518573	1.20349	2.10342	2.21427
CCNA_03820; outer-membrane lipoproteins carrier protein	-0.0795489	-0.758597	-0.931334	-1.06085	-1.07352	-0.837944	0.548354	1.54962	1.91122	2.20841
CCNA_01670; sulfate transport ATP-binding protein cysA	-0.0204924	-1.39179	-2.79832	-2.79323	-2.03807	-0.205499	-0.548046	0.959241	2.03039	2.18945
CCNA_03857; Tim44-like domain protein	-0.00608413	0.332173	0.454311	0.71039	0.692922	1.85094	3.5628	4.10037	2.79048	2.18463
CCNA_01898; Mg-dependent Dnase TatD	-0.0561432	-0.415731	-0.511063	-1.00805	-0.949804	-0.474137	-0.061597	1.13079	2.08965	2.1831
CCNA_01955; zinc metalloprotease	0.048792	-1.17567	-1.53424	-1.48327	-1.22228	-0.898905	-0.247459	1.1033	2.04957	2.18046
CCNA_03658; tryptophan synthase beta chain	-0.000632031	-1.06246	-1.20462	-1.24111	-0.995073	-0.964448	-0.550459	1.20151	2.03117	2.17813
CCNA_01065; glycosyltransferase	-0.202801	-0.770484	-1.11822	-1.0865	-0.637189	-1.32391	-0.563262	0.949423	2.00316	2.17331
CCNA_03871; tRNA uridine 5-carboxymethylaminomethyl modification enzyme GidA	-0.0506045	-1.24157	-0.588092	-0.861714	-0.982943	-1.2308	-0.754854	1.00115	2.0235	2.16465
CCNA_02537; ribonuclease R	-0.0849797	0.0656201	-0.168334	-0.00608022	-0.0712324	-0.761655	-0.206739	1.03825	2.08582	2.16447
CCNA_00237; two-component response regulator chvI	-0.0940469	-1.05999	-1.14489	-0.941447	-0.81969	-0.993245	-0.235761	1.22966	1.99254	2.15046
CCNA_00193; 3-isopropylmalate dehydrogenase	0.0529278	-1.11677	-1.21404	-1.4356	-1.60007	-1.19891	-0.655369	1.03631	2.06945	2.14961
CCNA_00001; ATP/GTP-binding protein	-0.0151807	-0.250284	-0.485489	-1.0016	-1.10874	-0.364238	-0.462453	1.12986	2.04894	2.14639
CCNA_02507; polyisoprenylphosphate hexose-1-phosphotransferase hfsE	0.00149647	-0.0620132	0.00594919	0.0873298	0.242001	0.814088	2.1265	3.23254	3.11228	2.13673
CCNA_02715; MASE1-family sensor histidine kinase	0.00665529	-0.480347	-1.40925	-1.99998	-2.03815	-1.84331	-1.50834	0.802565	2.00004	2.1362
CCNA_01923; ATP-dependent RNA helicase	-0.0464086	-1.15728	-1.14047	-1.35353	-1.60053	-1.36647	-0.912686	0.929058	1.97587	2.12984
CCNA_03261; queuosine biosynthesis protein QueE	0.033178	-0.231991	-1.01998	-1.12079	-1.55509	-1.44025	-0.936032	0.905794	1.9722	2.12454
CCNA_03609; outer membrane protein	0.0692161	-0.504457	-0.491512	-0.559875	-0.195924	-1.8711	-0.695915	0.971719	1.94099	2.1245
CCNA_03713; RNA polymerase sigma-54 factor rpoN	-0.0459971	-0.0597968	0.105916	0.606976	1.27732	1.57653	2.99257	3.5652	3.36019	2.12399
CCNA_02925; carbamoyl-phosphate synthase small chain	0.0801386	-1.23592	-1.52092	-1.05623	-0.694349	-0.590901	-0.405488	1.07058	2.05727	2.1215
CCNA_00011; chaperone protein DnaJ	-0.295659	-1.6557	-1.47138	-1.02236	-0.571346	0.565317	0.62255	1.47148	2.19049	2.11854
CCNA_02279; disulfide bond formation protein B	-0.101382	0.0743436	0.333501	0.158588	0.525108	0.933499	0.632313	0.796751	2.20298	2.11614
CCNA_00544; acetyl-CoA acetyltransferase	-0.177815	0.218321	0.923703	1.64589	2.00918	-0.115685	-0.434524	0.907079	1.97419	2.11259
CCNA_02241; endoribonuclease L-PSP	-0.0315815	-1.10974	-0.73035	-0.819893	-0.872453	-1.62121	-0.637444	1.3445	1.93533	2.10241
CCNA_02037; ATP-dependent endopeptidase Lon	-0.0474059	-0.364405	-0.806831	-0.94102	-0.9338	-0.50904	-0.0977533	1.31197	1.95815	2.101
CCNA_02012; metal-dependent hydrolase	-0.0659168	-0.249731	-0.536135	-0.310843	-0.307578	-0.334212	-0.339207	1.06227	1.92326	2.08274
CCNA_01972; anthranilate synthase component I	0.0281843	-0.671969	-1.05832	-1.22545	-0.907162	-0.490206	0.00316652	1.17954	1.94485	2.08125
CCNA_02026; hypothetical protein	-0.00913982	0.490612	0.218252	0.344611	0.370124	0.325499	-0.0795006	1.15967	1.91221	2.0758
CCNA_00512; GTP-binding protein, probable translation factor	-0.158145	-0.349764	-0.341543	-0.1491	-0.128868	0.0651809	-0.451239	0.889485	1.85697	2.07491
CCNA_00240; PTS system, IIA component	-0.101863	0.0885277	-0.627701	-0.683392	-0.77974	0.545652	-0.0214676	1.1046	1.84649	2.0734
CCNA_03731; histidinol phosphatase-family protein	-0.0575549	-0.994198	-1.11886	-1.60106	-1.3371	0.159337	0.100969	1.18216	1.92935	2.06948
CCNA_01659; queuine tRNA-ribosyltransferase	0.0320802	-0.442921	-0.551899	-0.7193	-0.580701	-0.461717	-0.165907	1.01828	1.93766	2.06756
CCNA_01062; GDP-mannose 4,6 dehydratase	-0.105263	-1.62283	-2.31827	-2.11692	-2.61716	-2.19185	-1.52024	0.814667	1.8999	2.06429
CCNA_02182; phosphoserine phosphatase	-0.154583	-0.22261	-1.20735	-1.35525	-1.01162	-1.16685	-0.581306	1.28332	2.00198	2.06349
CCNA_03476; ribonuclease HI	-0.225171	-0.441676	-0.469581	-0.92006	-1.08873	-0.930095	0.212461	1.14752	1.89797	2.06228
CCNA_01781; hypothetical protein	0.00168033	0.167315	0.145457	0.16577	0.160149	0.480101	0.574283	1.51902	1.97701	2.05281
CCNA_00852; TetR family transcriptional regulator	0.0134903	-0.53889	-1.33274	-1.55881	-1.64905	1.71931	2.50908	3.04462	1.79972	2.05081
CCNA_00866; fumarylacetoacetate hydrolase family protein	0.0393104	-1.08592	-1.04518	-1.60685	-1.38581	-0.448553	-0.240326	1.21475	1.89894	2.04474
CCNA_03322; D-3-phosphoglycerate dehydrogenase	-0.0200463	-0.879177	-1.02007	-1.11175	-1.17452	-1.09205	-0.726242	0.972726	1.81367	2.02459
CCNA_03824; 2-polyprenylphenol 6-hydroxylase accessory protein UbiB	-0.0314511	0.288427	0.691025	1.21628	1.81155	1.85738	2.22829	2.42446	1.97277	2.02109
CCNA_03680; aminopeptidase N	-0.00970917	-0.815892	-1.06109	-1.19096	-1.26077	-0.0325501	0.220429	1.25943	1.96674	2.02069
CCNA_00210; TonB-dependent receptor	-0.0452755	-0.32603	-0.423167	-0.233555	-0.208234	-0.535264	0.100148	1.14124	1.89255	2.01181
CCNA_03850; imidazoleglycerol-phosphate dehydratase	-0.0420953	-0.826243	-1.10239	-0.931547	-1.05898	-1.04377	-0.644588	0.934043	1.86476	2.00261
CCNA_00290; autotransporter protein	-0.0223639	-0.732428	-0.901357	-0.778581	-0.995832	-0.678323	-0.0524757	1.28573	1.86832	1.99515
CCNA_01063; UDP-perosamine 4-acetyl transferase	0.00342722	-0.0673395	-0.7019	-0.279166	-0.129315	-0.246719	-0.0756518	1.05809	1.82022	1.9919
CCNA_01971; peptidyl-prolyl cis-trans isomerase	-0.168518	-0.878599	-0.830169	-0.968955	-1.27321	-1.74106	-0.70834	1.07383	1.89041	1.9818
CCNA_03336; Tol system periplasmic component YbgF	-0.050066	-0.154398	0.0879716	-0.131737	-0.461618	0.151112	1.06097	1.63024	2.04107	1.97821
CCNA_03031; NlpC/P60 family protein	-0.0792461	-0.777489	-0.439367	-0.67255	-0.540104	-0.88886	-0.292931	0.934729	1.78007	1.97654
CCNA_03202; lipid A 3-O-deacylase PagL	-0.104669	-0.0419367	-0.491049	-0.206289	-0.0796136	-0.438084	-0.487779	0.926065	1.90753	1.97577
CCNA_02663; DnaK suppressor protein DksA	0.0388854	0.15685	0.799943	1.65401	1.99151	1.27141	1.64367	1.70622	1.9778	1.97455
CCNA_03681; ABC transporter ATP-binding protein	-0.0805188	-0.596909	-1.14538	-1.3358	-1.6957	-0.0369128	0.435815	1.06485	1.85889	1.97194
CCNA_00976; signal peptide peptidase A	-0.0211791	-0.68076	-1.26827	-1.44141	-1.6849	-0.141954	0.150547	1.2457	1.83128	1.97019
CCNA_01763; multifunctional aminopeptidase	-0.208923	-0.565725	-0.847725	-0.414203	-0.793394	-0.284139	-0.205869	0.922179	1.86472	1.96851
CCNA_03872; tRNA (5-carboxymethylaminomethyl-2-thiouridylate) synthase	-0.12822	-0.459766	-0.617809	-0.558689	-0.996449	-0.795872	-0.560175	0.884152	1.81286	1.95706
CCNA_00515; 5-methyltetrahydropteroyltriglutamate-- homocysteine methyltransferase	-0.060246	-0.391475	-0.28229	-0.581942	-0.396125	-0.802658	-0.618624	1.04211	1.75102	1.94835
CCNA_02315; Cro/CI-family transcriptional regulator	0.0120184	-1.86806	-3.46271	-3.8589	-3.62332	0.359327	-0.237226	0.721259	1.78141	1.94706
CCNA_02748; conserved hypothetical protein	2.6325e-05	-0.0378262	-0.104118	-0.0653509	-0.261046	0.053161	0.357373	1.41979	1.9424	1.93884
CCNA_01449; fructose-1,6-bisphosphatase, FIG superfamily	-0.0365393	-0.292536	0.0151408	0.443447	0.635869	0.123465	-0.0339371	0.877008	1.76889	1.93763
CCNA_01596; DNA helicase II	-0.0504386	0.188497	0.345454	0.134975	0.103228	-0.165988	-0.032054	0.843666	1.773	1.9174
CCNA_03893; conserved hypothetical protein	0.0336539	-0.296915	-0.197014	-0.90888	-1.23929	0.288223	0.0962229	1.54679	1.96725	1.91262
CCNA_03108; TonB-dependent outer membrane receptor	-0.0269874	-0.0729141	0.0786352	0.213435	0.372191	-0.0503684	0.497336	1.21933	1.80487	1.90803
CCNA_00698; conserved hypothetical protein	0.00514894	-0.0607806	-0.137718	-0.0215992	0.0655234	-0.92813	-0.604962	0.730081	1.58759	1.90801
CCNA_01658; S-adenosylmethionine:tRNA ribosyltransferase-isomerase	0.0238637	-0.658999	-0.478217	-0.297152	-0.591101	-1.41015	-0.239034	0.943864	1.7591	1.90255
CCNA_01643; arginine-tRNA-protein transferase	-0.0951413	-0.734829	-1.08799	-1.3572	-1.21746	0.287524	1.16792	1.73479	1.89542	1.90231
CCNA_01952; N-acetylmuramoyl-L-alanine amidase	-0.124925	-0.398473	-0.305952	-0.514363	-0.284866	-2.12162	-1.83324	0.89962	1.85606	1.8979
CCNA_00056; ribosomal-protein-S18-alanine acetyltransferase	-0.033876	-0.432676	-0.191194	0.0148024	0.108825	-0.503444	-0.290603	1.13796	1.78314	1.8947
CCNA_02359; conserved hypothetical protein	-0.00733243	0.0965045	0.093057	0.118041	0.178993	0.671549	1.18977	1.81626	1.91865	1.88216
CCNA_03256; chorismate synthase	-0.0728946	-1.26218	-0.796965	-1.0599	-1.25008	-1.22356	-0.0236636	0.762153	1.8197	1.87364
CCNA_01993; membrane endopeptidase MmpA	-0.0111576	-0.14325	-0.343723	-0.478984	0.00523498	-0.103875	0.10271	1.46249	1.68867	1.86895
CCNA_03657; tryptophan synthase alpha chain	-0.341931	-1.07224	-0.642228	-0.0564542	-0.110952	0.116266	0.429006	0.657638	1.71297	1.86612
CCNA_01445; hypothetical protein	0.0151037	-0.729521	-1.11387	-0.281031	-0.579435	-1.81778	-1.90609	0.741005	1.97656	1.85882
CCNA_00864; xylose dehydrogenase xylB	-0.000162991	-0.579877	-0.590289	-0.568016	-0.414204	-0.302819	-0.41196	0.632145	1.7084	1.85801
CCNA_01108; nucleoside-diphosphate-sugar epimerase	0.0260274	-0.0689262	0.00856052	0.110663	0.284618	1.22128	1.65432	1.5835	1.71485	1.84939
CCNA_01677; carboxypeptidase G2 precursor	-0.0254849	-0.46538	-0.556068	-0.430835	-0.649382	-0.246538	0.192672	0.952779	1.75109	1.83818
CCNA_02678; conserved transmembrane protein	-0.234572	-0.770794	-0.131055	-0.00891831	-0.0745356	-0.622063	-0.264604	1.11566	1.67603	1.82384
CCNA_03132; transcriptional regulator, antitoxin protein higA	0.0178377	-0.336858	-0.419954	-0.636742	-0.668911	0.113025	0.0749536	1.0023	1.65294	1.80994
CCNA_03516; protoheme IX farnesyltransferase coxE	0.0408077	0.137985	0.499018	0.677552	1.08903	1.51113	2.25072	2.67066	1.91663	1.80964
CCNA_02044; phosphoglycerate mutase	-0.141744	0.512504	0.00839818	0.158605	0.0326724	0.61165	0.854739	0.847872	1.64523	1.79284
CCNA_03543; gamma-glutamyl phosphate reductase	-0.0258339	-0.587073	-0.786641	-0.984206	-0.713535	-0.702533	-1.03834	0.922692	1.6408	1.78882
CCNA_01198; dTDP-4-dehydrorhamnose reductase	0.0212304	-0.358515	-0.261275	-0.442002	-0.313429	-1.62889	-1.37832	0.489015	1.64624	1.76959
CCNA_00084; phosphoribosylaminoimidazolecarboxamide formyltransferase/IMP cyclohydrolase	0.0093884	-0.771773	-0.842654	-0.742827	-0.705722	-0.925459	-0.59235	0.806552	1.66784	1.76632
CCNA_00315; 3-polyprenyl-4-hydroxybenzoate decarboxylase	0.00573861	-0.513092	-0.508142	-1.02763	-1.36586	1.75846	1.66594	1.30901	1.70129	1.75222
CCNA_00893; helix-turn-helix DNA-binding protein	-0.00825076	-0.469488	-0.770403	-1.94782	-2.52674	-0.0836508	0.428191	1.20061	1.77798	1.74772
CCNA_R0054; tRNA-Gly	-0.0813786	0.255502	-0.181796	-0.0419243	-0.226876	-0.234441	0.368971	0.733695	1.0391	1.74236
CCNA_02151; exodeoxyribonuclease VII small subunit	0.0124314	-0.540303	-1.09531	-1.45395	-1.6873	-1.32046	-0.0567512	0.844692	1.58568	1.73662
CCNA_02854; two-component response regulator	-0.00101363	-0.145746	-0.293196	-0.548573	-0.329081	-0.122761	0.0748017	0.735076	1.62851	1.73298
CCNA_02307; cyclohexadienyl dehydrogenase	-0.0979721	-0.799481	-0.856393	-0.872109	-1.0082	-1.08508	-1.25895	0.370475	1.55599	1.73177
CCNA_01365; aspartyl protease perP	0.0107226	0.191121	0.0679136	0.218181	0.170623	1.20599	2.45406	2.9931	2.31393	1.73125
CCNA_02637; PAS-family sensor histidine kinase	0.0174355	0.0623792	0.0634663	0.0564845	-0.0354737	0.128136	0.498557	1.15382	1.72538	1.72929
CCNA_00003; shikimate 5-dehydrogenase	-0.0265845	-0.318266	-0.21295	-0.327188	-0.311673	-0.313549	-0.203156	0.821089	1.55228	1.72801
CCNA_00668; capsular polysaccharide biosynthesis protein	-0.0550689	-0.235928	-0.50364	-0.748867	-0.34529	-1.302	-0.217126	0.458093	1.59521	1.72204
CCNA_03431; membrane-bound lytic murein transglycosylase B	-0.0109704	-0.0538317	-0.0950067	-0.197109	-0.17653	-0.586049	-0.593331	0.511118	1.58317	1.72178
CCNA_03870; methyltransferase GidB	0.112864	-0.055298	-1.10657	-1.24392	-1.06006	-1.6688	-1.48701	0.429458	1.50619	1.71496
CCNA_00012; DNA mismatch repair protein MutS	0.0289575	0.0171669	0.0562641	-0.00281559	0.152128	0.17201	0.451022	1.3621	1.66879	1.70859
CCNA_02849; cytochrome c-type biogenesis heme chaperone	-0.0184943	-0.0536754	-0.287544	-0.0939106	0.124522	1.08857	1.23541	1.59303	1.83851	1.70463
CCNA_01258; conserved hypothetical membrane protein	0.0441664	-0.0775441	-0.0611995	-0.0827642	-0.0707769	0.247102	0.523843	1.79111	1.81064	1.70441
CCNA_01280; cell development regulator SpmY	0.0356486	0.11315	0.0875256	-0.336339	-0.807812	-0.371367	0.595753	0.760666	1.54913	1.69854
CCNA_00780; N-formylglutamate deformylase	-0.030917	-0.0317163	0.164699	0.327939	0.528214	0.203384	0.487816	1.07201	1.6179	1.69685
CCNA_01070; conserved hypothetical protein	0.0199877	-0.0488204	-0.0810464	0.00577937	-0.0464799	-0.0367905	0.222808	0.80826	1.53909	1.69566
CCNA_01278; conserved hypothetical protein	-0.0176702	-0.400194	-0.624955	-1.06402	-1.1096	-1.27414	-0.875541	0.407767	1.46425	1.69462
CCNA_02604; host cell attachment protein	-0.0437185	0.0868948	0.0325313	-0.0400061	-0.11356	-0.504666	-0.205958	0.723263	1.44779	1.69455
CCNA_03703; cytidylate kinase	-0.0313877	-0.709408	-0.326425	0.111445	0.563213	-0.67652	-1.16122	0.598362	1.56338	1.69126
CCNA_00731; DNA mismatch repair protein mutL	-0.00536283	0.0397607	0.0206333	0.0331675	0.0366011	0.00166344	0.324486	1.20734	1.56184	1.68921
CCNA_03344; Holliday junction DNA helicase RuvB	-0.22403	-0.828673	-0.644879	-0.740316	-1.66765	-1.03654	-0.859719	0.657512	1.58092	1.68646
CCNA_03733; mannose-1-phosphate guanylyltransferase	-0.0195546	-0.0814305	-0.357052	-0.456803	-0.345491	-1.17217	-0.369074	0.767527	1.5498	1.68368
CCNA_03186; conserved hypothetical protein	0.0130626	0.0732916	0.0183587	0.0539936	-0.056204	0.169851	0.304389	1.05299	1.53511	1.68346
CCNA_03095; small-conductance mechanosensitive channel	0.0190719	-0.00192958	-0.0084968	0.119419	0.165103	0.318352	0.326894	0.994343	1.5287	1.67366
CCNA_00484; hypothetical protein	0.0112775	-0.0398946	0.104243	-0.0145827	0.00303212	0.296003	0.335613	1.03417	1.6167	1.67041
CCNA_02387; glutathione reductase	0.00143958	-0.59426	-1.41906	-2.27461	-2.40555	-0.242538	0.20458	0.620398	1.48793	1.6559
CCNA_03260; queuosine biosynthesis protein QueD	-0.0587616	-0.568994	-0.651961	-0.23018	-0.514874	-0.776446	-0.846682	0.607408	1.45764	1.64498
CCNA_01924; capsular polysaccharide biosynthesis protein	0.0319181	0.0572239	-0.148693	-0.0982417	-0.254513	0.00236672	0.261062	0.766877	1.54165	1.63742
CCNA_03353; metallophosphatase domain protein	0.018813	-0.454028	-0.541392	-0.321908	0.259889	-0.293407	-0.109128	0.905885	1.47779	1.63706
CCNA_03729; transaldolase-like protein	0.00556425	-0.103763	0.19927	-0.0977766	-0.163615	-0.859509	0.0747444	0.883316	1.58843	1.636
CCNA_00316; glutamate 5-kinase	-0.0194916	-0.461257	-0.708871	-0.563493	-0.871927	-0.503892	-0.458932	0.67513	1.60885	1.63598
CCNA_01379; type I secretion outer membrane protein rsaFb	0.0417113	0.153482	0.358433	0.648321	1.19497	1.29708	2.17763	2.9527	1.89896	1.63392
CCNA_03321; VanZ superfamily protein	0.0191269	0.386061	0.45771	0.508326	-0.46124	0.924483	0.520728	0.681705	1.29435	1.63189
CCNA_00703; hypothetical protein	-0.0694192	0.30001	-0.0704073	-0.093642	-0.0211206	0.836605	0.634144	0.77882	2.09045	1.62389
CCNA_00863; xylonolactonase xylC	-0.0348118	-0.596778	-0.719592	-0.774477	-0.915232	-0.443398	-0.0827589	0.720148	1.4388	1.61592
CCNA_01754; transglycosylase associated protein	0.0157471	0.26818	0.190636	0.106204	0.0772418	0.199433	0.430808	1.0755	1.76359	1.61196
CCNA_02306; histidinol-phosphate aminotransferase	-0.117032	-0.544945	-0.946683	-0.717338	-0.599259	-0.94205	-0.39887	0.0373366	1.29601	1.60287
CCNA_00422; SDR pteridine reductase	0.00156115	-0.640751	-0.456295	-0.62663	-0.242612	-0.362725	-0.681465	0.814783	1.40689	1.59713
CCNA_02229; hypothetical protein	0.00316953	0.402735	0.143993	0.164997	0.421746	-1.12496	-0.0191758	0.93745	1.44094	1.59708
CCNA_01199; glucose-1-phosphate thymidylyltransferase	0.013144	-0.514349	0.26655	0.119235	-1.05268	1.11235	0.716916	0.492727	1.53188	1.59504
CCNA_00501; glucosyltransferase	0.0424522	-0.183686	-0.106531	0.0943191	0.198434	-0.613903	-0.269529	1.10782	1.49089	1.59074
CCNA_00350; conserved hypothetical protein	-0.0315677	-0.749729	-0.203287	-0.714425	-0.612776	-0.902049	-0.930206	0.460191	1.47812	1.58706
CCNA_03400; conserved hypothetical protein	-0.0760949	-0.00753942	-0.518128	-0.435404	-1.21986	0.369766	0.334312	0.595502	1.48576	1.58596
CCNA_00924; MarR/EmrR family transcriptional regulator	0.00123397	-0.655115	-0.182404	-0.580152	-1.40728	-0.47861	-0.209203	1.07191	1.40346	1.58495
CCNA_03078; Arc/MetJ-family transcriptional regulator	-0.0354577	-0.0623854	0.0421359	0.0955743	0.238774	0.011707	0.368681	0.85719	1.18548	1.57512
CCNA_00289; hypothetical protein	0.000634632	-0.774097	0.224824	0.0242203	0.169165	0.434518	0.320087	0.976571	1.42185	1.56521
CCNA_03528; RNA methyltransferase	0.00719105	0.363185	0.281537	0.231105	0.034369	-0.183388	-0.153808	0.960198	1.61238	1.56503
CCNA_01420; NrdR family transcriptional regulator	-0.080782	0.149238	0.271237	0.191673	0.596858	-0.61419	-0.22055	0.89536	1.23914	1.56061
CCNA_03101; site-specific tyrosine recombinase XerD	-0.00794227	-0.012304	-0.2775	-0.262043	-0.514438	-0.306899	-0.180772	0.366869	1.4332	1.55864
CCNA_00769; TetR family transcriptional regulator	0.00495481	0.171236	0.125198	-0.0465369	-0.0984848	0.0746425	-0.595319	0.628012	1.57616	1.55304
CCNA_00152; winged helix-turn-helix transcription repressor HrcA	-0.0149905	-0.405423	-0.535073	-0.880298	-1.28081	-0.686598	-0.289507	0.662789	1.49192	1.54979
CCNA_00195; 3-isopropylmalate dehydratase small subunit	-0.165469	-0.842752	-0.833401	-0.880669	-1.18102	-1.98398	-1.29065	0.576039	1.50464	1.54707
CCNA_01056; methyltransferase	-0.139034	-0.420037	-1.14545	-1.16265	-0.846692	-1.45332	-2.0628	0.303885	1.38278	1.53964
CCNA_01676; conserved hypothetical protein	0.00207742	-1.2085	-1.33562	-0.911415	-0.613065	-1.56396	-1.49861	0.382656	1.34687	1.53601
CCNA_02949; S-adenosylmethionine-dependent methyltransferase related protein	-0.00286124	0.480648	0.513125	0.571706	0.840896	-2.44331	-1.69525	0.407607	1.54059	1.53457
CCNA_01618; uracil-DNA glycosylase	0.0119563	0.299558	0.0844695	-0.586262	-1.3479	-0.109832	-1.21661	0.295191	1.39399	1.52982
CCNA_00128; argininosuccinate synthase	-0.0651813	-0.738456	-0.750658	-0.744467	-0.763895	-0.293141	-0.268404	0.655507	1.3767	1.52579
CCNA_02810; PII-like signaling protein	-0.0200013	0.292909	0.0534668	0.216172	0.248756	0.9038	0.894554	0.936429	1.40629	1.5244
CCNA_03134; alpha/beta hydrolase family protein	0.00840273	0.111558	0.243722	0.219852	0.164853	-0.0496336	0.377843	1.00454	1.42731	1.52174
CCNA_00560; phosphohistidine phosphatase SixA	-0.146776	-0.544675	0.0800495	-0.567732	0.0144331	-1.1163	-1.61987	0.574132	1.58167	1.52105
CCNA_01780; exopolyphosphatase	-0.128394	-0.419252	-0.819043	-1.26181	-1.6804	-0.63769	-1.06774	0.576905	1.38618	1.51583
CCNA_03047; 4-amino-4-deoxychorismate lyase	-0.00563589	0.0612777	-0.0910372	0.0984431	0.720281	-0.810339	-1.504	0.522255	1.38047	1.51562
CCNA_01864; TetR-family transcriptional regulator	-0.0398551	0.0440864	-0.555989	-1.90492	-2.17875	-0.117243	0.466872	0.8768	1.39312	1.5114
CCNA_02368; alpha-glucosidase	0.00500422	-0.821379	-0.509635	-0.70474	-0.937533	-0.813213	-0.40586	0.480688	1.44465	1.50372
CCNA_01920; transcription-repair coupling factor Mfd	0.0134473	-0.161931	-0.133142	-0.0262584	0.257758	-0.36137	-0.29926	0.651036	1.43084	1.50309
CCNA_00035; tRNA pseudouridine synthase B	-0.0494871	0.0076023	-0.214251	-0.524091	-0.563727	0.125271	0.516238	0.95705	1.39226	1.49968
CCNA_00136; AmpG protein	-0.0529644	0.277308	0.600566	0.8938	1.19865	-0.614051	-0.250134	0.733109	1.5581	1.49489
CCNA_02005; inosine-uridine nucleoside N-ribohydrolase	0.0273678	-0.0208781	0.0376612	0.0294634	0.0862326	0.280448	0.366103	1.05149	1.36965	1.49428
CCNA_02355; endonuclease III	0.0246772	-0.221288	-0.251691	-0.106897	-0.346687	-0.0754693	0.130043	0.55728	1.4794	1.49415
CCNA_01916; ribonuclease BN	0.0180446	-0.258131	-0.239814	-0.075581	-0.24316	-0.749936	-0.522792	0.475867	1.33497	1.4927
CCNA_02156; conserved hypothetical protein	0.042492	0.102193	0.259792	0.337291	0.554638	0.301912	1.17362	1.37591	1.57972	1.49222
CCNA_02225; ArsR family/SAM-dependent transcriptional regulator	0.00621597	-0.124894	0.109204	0.374268	0.682835	0.567842	1.18559	2.01053	1.35101	1.49069
CCNA_03745; formyltetrahydrofolate deformylase	0.054158	-1.73926	-2.11289	-1.79705	-2.00418	-0.226491	-0.877449	0.604299	1.33777	1.48659
CCNA_02313; alpha/beta hydrolase family protein	0.0360554	-0.0157532	-0.166285	-0.284498	-0.302808	-0.211064	0.322976	0.824317	1.40198	1.48619
CCNA_02324; heat shock protein 33 hsp33	-0.00525941	-0.246174	-0.173674	-0.138885	0.287099	-0.0483953	0.448753	1.24376	1.70976	1.48451
CCNA_02054; methylmalonyl-CoA carboxylase, carboxyltransferase subunit	0.0254688	-0.103152	0.0620041	0.309143	0.542356	0.132448	0.691364	1.24374	1.34837	1.48347
CCNA_01058; helix-turn-helix transcriptional regulator	0.0459278	0.139584	-0.231307	-0.446827	-0.542122	-0.177458	-0.25278	0.348309	1.32297	1.47549
CCNA_00956; flagellar biosynthesis protein FlhA	-0.0127594	0.231432	0.296215	0.396567	0.570841	-1.31217	-1.27951	0.290672	1.24128	1.47027
CCNA_01675; outer membrane protein	0.0332709	-0.78869	-0.726929	-0.684357	-0.134647	-1.39187	-1.52206	0.295632	1.32456	1.46788
CCNA_00974; OAR protein precursor	0.00211711	-0.364746	-0.504669	-0.721824	-0.846913	-0.228413	-0.0918115	0.608118	1.31481	1.46633
CCNA_00485; ribosomal large subunit pseudouridine synthase D	0.0441225	0.0965435	0.517128	0.789946	1.26545	0.208321	0.0639736	0.730976	1.29701	1.45691
CCNA_00054; tRNA 2-methylthioadenosine synthase	-0.00776681	-0.0703713	0.0223351	-0.0582169	0.205175	-0.396654	-0.577376	0.544957	1.38431	1.44409
CCNA_02866; conserved membrane protein	-0.0227224	-0.0810416	-0.0255865	-0.604078	-1.07765	0.22523	0.621236	0.883882	1.39529	1.43795
CCNA_00184; hypothetical protein	0.0299277	0.0505399	-0.123249	-0.00733957	-0.00221602	0.474148	0.501841	1.11429	1.36729	1.43697
CCNA_03252; CopY/TcrY-family transcriptional regulator	0.0172962	-0.00238327	0.177844	0.0582334	0.11707	0.375034	0.421323	0.965164	1.3016	1.43609
CCNA_01131; flagellar biosynthesis protein FlhB	0.0591935	0.246737	0.508434	0.324953	0.437864	-1.92466	-2.12097	0.288407	1.31585	1.42926
CCNA_02042; trigger factor chaperone	-0.201797	-0.509596	-0.850094	-1.00319	-1.07137	-0.872746	-0.287034	0.456425	1.26359	1.41904
CCNA_02881; oxoglutarate semialdehyde dehydrogenase	0.0230927	-0.273833	-0.312498	-0.347555	-0.712554	0.921713	0.886839	1.13398	1.1711	1.40383
CCNA_02242; PHB granule-associated protein, phasin2	0.0103808	-0.3666	-1.09214	-1.58445	-1.60618	-0.429963	0.237259	0.339843	1.27762	1.4024
CCNA_01295; integral membrane protein	0.0186412	-0.206536	-0.563492	-1.03981	-1.52502	0.27395	0.979783	1.23664	1.41642	1.40091
CCNA_00439; methyl-accepting chemotaxis protein	0.0329519	-0.0837298	-0.173537	-0.193038	-0.311473	-1.78323	-1.61875	0.199339	1.18837	1.39793
CCNA_01412; acyl-CoA dehydrogenase, short-chain specific	0.00577341	-0.0642576	-0.127729	-0.0839354	-0.112112	0.11929	0.174939	0.771454	1.31724	1.39706
CCNA_01367; nicotinate-nucleotide--dimethylbenzimidazole phosphoribosyltransferase	-0.0530565	-0.692486	-0.258097	-0.322621	-0.187135	0.0897581	-0.237842	0.795838	1.2857	1.39139
CCNA_02848; heme chaperone-apocytochrome heme-lyase	0.0110296	-0.21127	-0.200053	-0.156136	0.0119923	0.366456	1.1854	1.37379	1.41835	1.39114
CCNA_03482; ABC transporter permease protein	-0.0114258	0.00595192	-0.0615437	-0.040318	0.0534273	0.126978	0.176674	0.592192	1.2602	1.38976
CCNA_02476; vanillate demethylase oxygenase subunit A vanA	0.0264159	0.00885707	-0.00783726	0.0850162	0.0529245	0.331834	0.392141	1.07451	1.31974	1.38866
CCNA_01289; conserved hypothetical membrane protein	0.0189298	0.0656325	0.145971	-0.0527195	0.134818	0.172248	0.506214	0.59254	1.24465	1.3877
CCNA_00381; A/G-specific adenine DNA glycosylase	0.00126687	0.108166	0.0494108	-0.0958708	-0.0968693	0.0837635	0.268658	0.736245	1.3196	1.38494
CCNA_00249; SCO1/SenC family protein	-0.0042882	0.075035	0.0158127	0.01669	-0.0092121	-0.116353	0.159603	0.844793	1.32417	1.37816
CCNA_00374; putative ATP synthase protein I	-0.247497	-0.730098	-1.27145	-0.24316	-1.04155	-0.499745	-0.801704	0.41887	1.18719	1.37338
CCNA_02427; septum formation protein Maf	0.0186776	0.115077	-0.0590377	-0.444249	-0.643366	-0.0294352	-0.0794214	0.758081	1.26243	1.3726
CCNA_00579; endonuclease	0.00151224	-0.143532	-0.215131	-0.218747	-0.20377	-0.445282	0.244951	0.730752	1.17295	1.37106
CCNA_00647; nitrate transport ATP-binding protein nrtD	0.0958674	0.210573	0.162626	-0.44304	0.192868	-0.967776	0.279716	0.467241	1.24758	1.36951
CCNA_R0033; tRNA-Asn	-0.00609234	0.0807344	0.228299	-0.00474252	0.391643	0.173868	0.231587	0.477617	1.51438	1.3632
CCNA_02255; lysozyme-family localization factor spmX	-0.0808007	0.279983	-0.175193	0.0652502	-0.108878	0.344768	1.04152	1.22192	1.32178	1.36226
CCNA_02449; conserved hypothetical protein	0.0352524	-0.0344613	0.0697659	-0.155922	-0.117198	0.142116	0.357473	0.985251	1.34545	1.35514
CCNA_01638; beta-lactamase family protein	-0.0750239	-0.306264	-0.390568	-0.36921	-0.225999	-0.623525	-0.0151373	0.53381	1.47105	1.34916
CCNA_00375; conserved hypothetical protein	-0.0554667	0.182131	0.0357763	-0.409939	0.0733211	-1.52591	-0.939958	0.266424	1.21491	1.34659
CCNA_03496; conserved hypothetical protein	0.0830132	-0.149405	-0.225159	-0.477934	-0.554233	-1.04134	-0.476917	0.617691	1.21168	1.33873
CCNA_00753; lysine 2,3-aminomutase	-0.00848616	-0.229942	-0.0506355	-0.0550079	0.089622	-0.555374	-0.514269	0.469779	1.2904	1.33596
CCNA_01983; citrate synthase	-0.229445	-0.434221	-1.18926	0.184895	-0.712419	-1.85559	-1.7747	0.469162	1.01486	1.32847
CCNA_03017; hydrogenase, cytochrome b-type subunit	0.0155662	-0.072828	-0.00389679	-0.0787399	-0.03145	0.121882	0.22482	1.05714	1.32268	1.32286
CCNA_02576; phosphoribosylamidoimidazole-succinocarboxamide synthase	-0.00195571	-0.00348207	-0.222813	-0.336159	-0.180192	-0.765419	-0.14542	0.523819	1.25874	1.32224
CCNA_02372; hypothetical protein	-0.0460548	0.372966	0.0197504	0.132832	0.170203	0.00964673	0.157121	0.395952	1.17407	1.31324
CCNA_01373; conserved hypothetical protein	0.0122352	-0.435504	-0.63121	-0.375059	-0.234572	-1.84695	-1.443	-0.0376438	1.19774	1.31262
CCNA_02357; methylmalonic acid semialdehyde dehydrogenase	0.0327291	0.0611765	0.0718132	0.115683	0.0388901	-0.192974	0.159683	0.560472	1.21321	1.30994
CCNA_01629; signal peptidase I	-0.0246884	-0.14189	-0.0931615	-0.238449	-0.537718	-0.294514	-0.322552	0.492814	1.14177	1.30834
CCNA_01407; hypothetical protein	-0.0313756	0.334652	1.69232	3.06305	4.91818	-0.34287	0.113082	0.489785	1.51438	1.30767
CCNA_00398; hypothetical protein	0.028806	-0.111143	0.000961372	0.00690778	-0.060543	1.01409	1.88224	2.44161	1.80479	1.30616
CCNA_01207; two-component sensor histidine kinase	-0.00762707	0.117748	0.0849249	0.13238	0.0813883	0.0772758	0.445073	0.885848	1.22577	1.30477
CCNA_03538; NADH-ubiquinone oxidoreductase	-0.0295781	-0.324979	-0.462911	-0.456161	-0.758877	-1.83385	-0.905427	0.525798	1.33811	1.30472
CCNA_03267; HipB-related transcriptional regulatory protein	-0.127467	-0.235191	0.35732	-0.102876	0.112283	-0.349012	-0.117395	0.236003	1.19339	1.3042
CCNA_03651; ATP-dependent nuclease subunit B	-0.0319629	-0.635678	-1.21702	-1.60792	-1.85773	-0.828343	-0.748267	0.360465	1.16953	1.30167
CCNA_02157; HipB-family transcriptional regulator	-0.0736694	0.00405641	-0.0664215	-0.157968	0.106816	1.572	2.50002	2.78987	1.65382	1.3004
CCNA_01875; acyl-CoA dehydrogenase, short-chain specific	-0.010712	0.0344428	0.00374541	-0.0172045	0.0464	0.0413869	0.310612	0.773278	1.18099	1.2976
CCNA_03352; YebC/PmpR transcriptional regulator	-0.0647527	-0.666678	-0.871941	-0.935915	-0.772338	-0.742339	-0.471403	0.335888	1.14773	1.29366
CCNA_00028; TonB-dependent receptor	-0.0544321	-0.208219	-0.221078	-0.180657	-0.210553	-0.605698	-0.0754624	0.578618	1.28731	1.29219
CCNA_02699; guanine deaminase	-0.0894754	-0.056057	0.0578975	0.00410079	-0.313869	-0.72717	-0.425854	0.520234	1.2844	1.29101
CCNA_03557; conserved hypothetical protein	-0.0161572	-0.298199	-0.236107	-0.141129	-0.321948	-0.504333	-0.113571	0.443821	1.09652	1.28176
CCNA_00704; hypothetical protein	-0.109121	0.113183	0.0779016	0.268311	0.515259	0.361688	-0.129449	0.0928255	1.04815	1.2727
CCNA_01446; LL-diaminopimelate aminotransferase	-0.000207941	-1.79573	-3.13157	-3.76294	-3.70855	-1.26715	-1.7377	0.226513	1.22911	1.2661
CCNA_02812; glutaredoxin	0.00831767	0.493062	-0.154033	0.187228	-0.0451253	-1.17766	-0.330383	0.497774	1.1319	1.2614
CCNA_03634; DoxX family protein	0.0182392	0.0931807	-0.0684275	0.0100499	-0.203453	0.438199	0.512262	1.27482	1.4082	1.25933
CCNA_01250; FecCD-family transporter protein	-0.00869369	0.0119503	0.185053	0.183393	0.288585	0.035041	0.422589	0.688016	0.987808	1.25862
CCNA_03788; thiol:disulfide interchange protein tlpA	-0.153393	-0.303834	-0.475185	-0.407075	-0.0842762	0.254938	0.567863	0.924367	1.22122	1.25721
CCNA_00938; acetyl-CoA acetyltransferase	-0.00250034	0.0097003	-0.124561	0.0272477	0.231425	0.135983	0.129646	0.77362	1.21493	1.24889
CCNA_01536; hypothetical protein	-0.0232022	0.01552	0.0328536	-0.0919471	-0.0233882	0.0483646	0.204954	0.900519	1.22798	1.24694
CCNA_01608; TetR-family transcriptional regulator	-0.0324331	-0.106696	-0.241839	-0.232807	-0.0256935	-0.0415158	0.052102	0.804191	1.15224	1.24276
CCNA_00215; SapC surface layer protein	0.00891486	-0.113241	-0.515957	-0.65851	-0.787028	0.106125	0.326341	0.583114	1.07488	1.24271
CCNA_01552; polar localization protein TipN	0.00628604	0.0351744	-0.100576	0.0889298	0.0207009	-0.578347	-1.09343	0.392706	0.996268	1.23541
CCNA_02664; flagellar assembly regulator FliX	0.0980264	0.0785548	0.0318134	0.121977	0.469345	-2.81851	-2.26441	-0.151474	1.02957	1.22699
CCNA_00495; putative membrane protein insertion efficiency factor YidD	-0.0938543	-0.316871	-0.537955	-0.708741	-0.468668	0.396365	1.19792	1.83346	1.16544	1.21604
CCNA_00359; SH3 domain-containing cell surface protein	-0.00171721	-0.0279488	-0.0210341	0.109655	0.16165	-0.125136	-0.0103599	0.713878	1.1069	1.2067
CCNA_01279; inorganic polyphosphate/ATP-NAD kinase	-0.0151547	0.241061	0.16449	0.206049	-0.127403	-0.921193	-1.07309	0.402568	1.06542	1.20588
CCNA_03783; cytochrome c biogenesis ABC transporter permease component CcmB	-0.12302	-0.060568	-0.135834	0.0613712	0.215624	0.319261	0.86585	1.07474	1.17812	1.20322
CCNA_01691; tRNA/rRNA methyltransferase	-0.00415723	0.13985	-0.0090292	0.118569	0.0676286	-0.19864	0.149788	1.09431	1.21496	1.19543
CCNA_03636; biotin synthase	0.0028473	-1.88686	-2.93557	-3.36793	-3.07649	0.183921	-1.42879	0.0101358	1.01806	1.1924
CCNA_02278; conserved hypothetical membrane protein	0.00265577	0.210841	-0.193264	-0.276107	-0.717443	0.497334	0.747197	1.18788	1.23969	1.18699
CCNA_01246; methyltransferase	-0.144083	-0.251029	-0.356729	-0.216436	-0.319189	-1.35254	-0.817192	0.204456	1.04759	1.18563
CCNA_03832; TetR-family transcriptional regulator	-0.0581807	0.0367964	-0.299282	-1.31719	-1.69915	0.405439	0.102647	0.491664	1.16258	1.18319
CCNA_03795; tellurium resistance protein terB	-0.0814522	0.100027	-0.0475655	0.126846	0.122359	0.11896	0.285966	0.427331	1.1668	1.18068
CCNA_03665; DctA-YdbH superfamily protein	0.0566299	-0.132593	0.0808521	0.0646135	0.328308	0.1474	0.0529688	0.785094	1.09923	1.17974
CCNA_01243; ATP-dependent helicase hrpB	0.0204133	-0.037107	-0.032474	0.0609089	-0.0839011	0.0845931	0.229469	0.585522	1.07204	1.17728
CCNA_03666; YnbE-like lipoprotein	-0.0333762	-0.704292	-0.529053	-0.667295	-0.528567	-0.0803407	-0.335928	0.566559	1.05224	1.17636
CCNA_R0047; tRNA-Val	0.0241642	-0.140712	-0.0090586	0.153059	0.614035	0.508438	0.791662	0.604768	0.965488	1.17564
CCNA_02415; Xre-family transcriptional regulator	-0.0425849	-0.150622	-0.0491844	-0.0193478	-0.0909931	0.327958	0.935583	1.7992	1.42598	1.17349
CCNA_00766; cobalamin adenosyltransferase family protein	-0.0294112	-0.305977	-0.0864018	-0.096697	-0.1661	-1.13905	-0.0054243	0.0823613	1.23804	1.17021
CCNA_03273; conserved hypothetical protein	0.00863537	-0.605498	-0.915686	-1.51833	-1.69739	1.08519	0.302715	0.470234	1.0158	1.16806
CCNA_00349; integrase/recombinase, XerC-CodV family	-0.0712639	-0.125251	-0.436933	-0.552188	-0.753234	-0.469495	-0.924853	0.124705	1.03067	1.1636
CCNA_01444; poly(3-hydroxyalkanoate) polymerase	-0.00223168	-0.493295	-0.256042	-0.329695	-0.589911	2.07765	1.80021	1.7137	1.20685	1.15862
CCNA_02430; conserved hypothetical cytosolic protein	0.0103555	-0.531555	-0.704817	-1.02611	-1.34487	-0.961621	-0.900353	0.00355035	1.00288	1.15848
CCNA_03928; hypothetical protein	-0.0502943	0.347793	0.127119	0.179514	0.169319	0.819067	0.300564	0.699459	1.01808	1.15675
CCNA_03894; MFS sugar transporter	-0.0240502	-0.125471	-0.194237	-0.086199	0.0310441	-0.0887019	0.0900678	0.696932	1.216	1.156
CCNA_01534; hypothetical protein	0.00913086	-0.508626	-0.960312	-1.38396	-2.14638	-6.09867e-05	-0.212227	-0.135633	0.889824	1.15057
CCNA_01213; YjgP/YjgQ family membrane permease	-0.0402579	-0.89426	-0.755612	-0.570523	-0.661669	2.41797	3.86903	4.15303	2.80684	1.1466
CCNA_03652; ATP-dependent nuclease subunit A	-0.0406291	-0.236238	-0.814896	-0.934019	-1.1234	-0.489882	-0.540532	0.284308	1.02417	1.14579
CCNA_02983; polyprenyl-phosphate beta-D-glucosyltransferase	-0.000744284	0.15391	-0.101818	-0.186135	-0.450908	-0.101474	-0.218716	0.4386	1.02037	1.14278
CCNA_03786; heme chaperone heme-lyase	-0.0245858	-0.0594533	-0.2545	-0.162607	-0.00712175	0.643056	1.33385	1.44423	1.2675	1.13742
CCNA_01500; conserved hypothetical protein	0.00700379	-0.0449385	-0.636752	-0.974841	-0.980337	0.353264	0.679572	0.804696	1.01323	1.13666
CCNA_01060; type I protein secretion ATP-binding protein RsaD	-0.0875084	0.187354	0.265322	0.242017	-0.0784076	0.429938	-0.160717	1.47127	1.1409	1.13514
CCNA_00443; chemotaxis protein cheW	0.0190959	0.163275	0.000357504	0.133871	0.0216393	-0.102171	-0.0734012	0.645221	1.1016	1.12832
CCNA_03860; conserved hypothetical protein	-0.0115229	-0.0894347	-0.139023	-0.16548	0.0673558	-0.116988	0.427322	0.982716	1.00108	1.12217
CCNA_01448; fructose-1,6-bisphosphatase, class II	-0.00219356	0.0814636	0.626118	1.01413	1.41817	0.235005	0.533729	1.07805	1.21415	1.11984
CCNA_02888; nitrilotriacetate monooxygenase	-0.00522548	-0.000477595	-0.0784926	-0.132675	-0.0616474	0.122637	0.180025	0.553461	0.984717	1.11952
CCNA_02087; deoxyguanosinetriphosphate triphosphohydrolase	0.00138605	0.14069	0.0913644	-0.0457801	0.00439944	1.22366	1.90639	2.21169	1.66938	1.11616
CCNA_03831; major facilitator superfamily transporter	0.00132289	0.0910454	0.226562	0.398116	0.680794	1.04384	1.9129	2.36113	1.20997	1.10856
CCNA_03001; conserved hypothetical protein	0.0330107	0.071382	0.00264895	0.159212	0.241937	0.545758	0.469162	0.63685	1.56873	1.10802
CCNA_03414; Rubrum transdehydrogenase NAD-binding	-0.0167535	-0.0711042	-0.00654157	0.0806153	0.169313	0.0725819	0.311831	1.02296	1.5069	1.1051
CCNA_02161; TetR-family transcriptional regulator	0.0107537	-0.302603	-0.579278	-1.22959	-1.32521	0.258158	0.0485487	0.931795	1.05566	1.10478
CCNA_01732; DNA repair protein RadA	-0.0211337	-0.131547	0.0218152	-0.130893	-0.389397	-0.060008	-0.00460532	0.394699	0.988667	1.10416
CCNA_00493; putative polyketide cyclase-dehydrase/lipid transport protein	0.00887585	-0.269998	-0.294389	0.0874143	-0.943069	1.07752	0.873896	0.990355	1.1995	1.10406
CCNA_01979; LexA repressor	-0.0149456	0.187243	0.0356412	0.0438095	-0.0338337	-0.288688	-0.55617	0.29603	1.03908	1.1036
CCNA_00446; chemotaxis receiver domain protein cheYII	0.0101309	-0.0862356	-0.159431	-0.256681	-0.104359	-2.11225	-2.54093	-0.194963	0.935298	1.09397
CCNA_03741; DNA-cytosine methyltransferase	0.0339322	-0.4796	-0.47764	-0.712058	-0.609137	-1.55127	-0.80168	0.00974452	1.02772	1.09189
CCNA_02846; DegP/HtrA-family serine protease	-0.0221599	-0.0238407	-0.186655	-0.383992	-0.282139	0.101192	0.49516	0.863965	1.07502	1.09164
CCNA_01116; histidine protein kinase DivJ	-0.228118	-0.315441	0.0603996	-0.150203	-0.067328	0.627694	1.34321	2.18467	1.9926	1.09079
CCNA_00951; flagellar motor switch protein FliG	-0.096109	0.210023	0.531817	0.601319	0.788405	-1.40934	-1.79062	0.192108	0.946988	1.08855
CCNA_03632; hypothetical protein	0.0200552	0.0982045	-0.0312998	0.0415978	-0.117186	0.1265	0.534146	0.572178	0.92851	1.07916
CCNA_03104; 3-dehydroquinate synthase	-0.0493234	-0.278291	0.103786	-0.322313	0.213174	-0.856417	-0.104696	0.434948	1.10348	1.07765
CCNA_02741; conserved hypothetical protein	-0.0172308	0.0539152	0.00364813	-0.0298325	0.0799116	0.123867	0.171029	0.618197	1.07655	1.07616
CCNA_03012; peroxiredoxin	0.0106009	-0.0810093	-0.0745476	-0.149869	-0.167833	0.189872	-0.107982	0.504812	0.940975	1.07563
CCNA_03646; ATPase	0.00544014	-0.562372	-0.597618	-0.58067	-0.761365	1.02441	1.0906	1.08752	1.24512	1.07318
CCNA_01033; FecR family protein	-0.0166261	-0.0451959	-0.012329	0.0962668	0.286965	1.42844	2.50635	3.1251	2.17834	1.06815
CCNA_01228; pyrazinamidase/nicotinamidase	0.0136597	-0.140478	0.122654	-0.178117	-0.0942133	-0.120715	0.0698179	-0.0596999	1.21082	1.06439
CCNA_01942; Rrf2 family protein	-0.0396902	0.149557	0.545234	0.158192	0.313631	0.740932	0.707221	0.843408	0.878556	1.06104
CCNA_02261; propionyl-CoA carboxylase biotin-containing subunit	0.00523502	0.193954	0.915029	1.64787	2.64105	0.236805	0.538012	0.900813	1.16806	1.05825
CCNA_01793; aspartate protease	0.00898158	0.247322	0.245361	0.244347	0.233008	-0.910433	-0.593965	0.0750629	0.989984	1.05668
CCNA_R0010; tRNA-Arg	-0.100447	-0.0611275	-1.39838	-3.10353	-2.72963	-1.48156	-1.14696	-0.196791	0.934804	1.05233
CCNA_00747; cyclic-di-GMP phosphodiesterase, flagellum assembly factor TipF	0.0442428	0.467947	0.601019	0.676797	0.866313	-1.97658	-2.28205	-0.193145	0.903592	1.052
CCNA_03437; hypothetical protein	-0.022183	0.267569	0.0921449	0.280157	0.0860857	0.125357	0.549946	0.930869	1.27416	1.04941
CCNA_03597; acetylglutamate kinase	0.0630188	0.078576	0.189211	0.223509	0.256448	0.491674	0.626943	1.32466	1.59116	1.04827
CCNA_00674; NAD(FAD)-utilizing dehydrogenase	-0.0323157	0.435976	0.453377	0.469747	0.405132	-0.12218	0.856474	0.671972	0.997223	1.04646
CCNA_03175; conserved hypothetical protein	0.0242563	0.201396	0.0495263	0.0521093	0.197958	0.08457	-0.0853718	0.528799	0.782005	1.04183
CCNA_02478; dihydrolipoamide acetyltransferase component of acetoin cleaving system	-0.0184694	0.262669	0.0329364	0.074721	0.214507	0.627257	0.638833	0.709259	0.918537	1.04168
CCNA_03211; L-Ala-D/L-Glu racemase	-0.0347836	0.235032	0.188436	0.294944	-0.325145	-0.972713	-0.175982	0.88517	0.883311	1.04005
CCNA_03667; conserved hypothetical protein	-0.0385721	-0.380338	-0.502705	-0.628803	-0.39448	-0.548813	-0.177181	0.141206	0.950584	1.03762
CCNA_02243; D-alanyl-D-alanine serine-type carboxypeptidase	0.0150129	0.00441683	-0.267418	-0.960345	-1.3508	-1.01146	-1.51738	-0.0915178	0.865421	1.03689
CCNA_03244; GntR-family transcriptional regulator	0.0185521	-0.104497	-0.437957	-0.725927	-0.995569	-0.126447	-0.384135	0.335151	0.940166	1.03492
CCNA_03387; aspartate racemase	-0.00814835	0.105687	0.120726	0.110013	0.0610471	0.290938	0.298868	0.839264	1.11333	1.03487
CCNA_01035; gamma-glutamyltranspeptidase	0.000755377	0.0867572	0.248264	0.239734	0.379096	0.691184	1.21057	1.95606	1.45504	1.03242
CCNA_01546; DEAD-box RNA helicase-like protein	0.00295658	-0.1209	-0.17719	-0.0882702	0.0272508	-0.140036	-0.115513	0.367212	0.969089	1.02752
CCNA_03626; ATP phosphoribosyltransferase	-0.0681134	-0.104728	-0.328614	-0.358539	-0.601083	-0.650819	0.100822	0.452823	0.932911	1.0245
CCNA_03015; hypothetical protein	-0.0406011	0.0164262	-0.241829	0.0795646	-0.0996779	-0.167503	-0.376506	0.188493	0.89143	1.02369
CCNA_01748; methyltransferase	0.0432781	0.082481	0.0342848	-0.00460456	0.0500251	0.0119116	-0.0155323	0.494993	0.999783	1.0176
CCNA_02301; YdcF-like family protein	0.00866187	-0.23286	0.332754	0.922539	1.5627	-0.282844	-0.356892	0.383696	0.880942	1.01544
CCNA_03315; molybdopterin biosynthesis MoeA protein	0.0464366	0.0627242	0.0977055	-0.0226353	0.00993521	0.353222	0.575438	0.926315	1.25662	1.01452
CCNA_00276; conserved hypothetical protein	0.000647474	-0.406916	-0.245617	-0.080814	-0.135694	-0.38388	0.170823	-0.292497	0.282416	1.01408
CCNA_02319; hypothetical protein	0.0356739	0.0269801	0.0526292	0.147671	0.485345	1.09272	1.69023	2.35023	1.60822	1.0121
CCNA_02473; cobalt-zinc-cadmium resistance protein czcA	0.00835331	-0.0216462	-0.00183486	-0.0207983	0.0827045	0.0705811	0.0364563	0.556114	0.894154	1.00462
CCNA_03889; conserved hypothetical protein	-0.0207335	-0.0769821	0.0717393	0.352003	0.371366	0.343445	0.386993	1.13141	0.932065	1.00383
CCNA_02850; cytochrome c-type biogenesis protein ccmI	0.0457918	-0.236456	-0.246325	-0.186526	-0.370715	0.805208	1.19292	1.4333	1.22803	1.00168
CCNA_02984; conserved hypothetical membrane protein	-0.0459907	-0.148772	-0.0972073	0.130628	-0.104904	0.663609	1.90194	2.09756	1.27681	1.0009
CCNA_01914; 16S rRNA m(2)G 1207 methyltransferase RsmC	0.00897527	0.0834538	-0.106314	0.213362	0.397324	0.452727	0.316625	0.631956	0.968961	0.998694
CCNA_02713; holdfast attachment protein hfaD	0.0359005	0.293707	0.536529	0.700153	0.941957	1.43544	2.34429	2.39284	2.05022	0.995856
CCNA_00327; FMN-binding nitroreductase family enzyme	0.0162038	0.0401511	0.113439	-0.047763	0.0515743	0.339816	0.395011	0.620742	1.00205	0.995803
CCNA_02960; HTH DNA-binding protein	-0.118486	0.66326	0.232598	0.320907	0.634744	0.616357	0.156901	0.858012	0.724687	0.993164
CCNA_03367; chemotaxis receiver domain protein CheYIII	-0.0298494	0.0726865	-0.0188297	0.141343	-0.0328509	-0.0214589	-0.0283314	0.587186	0.743406	0.990669
CCNA_02788; Xre-family transcriptional regulator	-0.0541946	-0.199064	-0.31322	-0.29315	-0.304568	0.340993	-0.531374	0.254215	0.920339	0.988711
CCNA_03517; cytochrome c oxidase polypeptide I coxA	0.0331999	0.13585	0.367615	0.604756	1.06729	1.42429	2.08601	2.53239	1.54349	0.988385
CCNA_02384; very-long-chain acyl-CoA synthetase	0.0240767	-0.184399	-0.0653711	-0.112593	-0.154917	0.0155546	0.230488	0.687795	0.934972	0.981092
CCNA_01400; nitrogen regulatory protein GlnK	-0.0574546	0.00795096	-0.137503	0.227386	0.0723057	0.452515	0.12505	0.196964	1.10622	0.980133
CCNA_03595; S-adenosylmethionine-dependent methyltransferase	0.0239444	0.04441	0.068451	0.305412	0.493531	-0.369765	0.223426	0.637015	1.12509	0.979712
CCNA_01002; flagellar biosyntheis protein FliP	0.0613097	0.27115	0.244112	0.240986	0.336831	-2.30399	-2.19139	-0.229256	0.928024	0.979552
CCNA_01932; 1-acyl-sn-glycerol-3-phosphate acyltransferase	-0.0188133	-0.0351889	0.0194673	0.0151485	0.00258999	-0.018958	0.202077	0.53522	0.859155	0.976993
CCNA_03497; hypothetical protein	-0.0129909	-0.0952599	-0.254629	-0.204673	-0.163321	-0.253076	0.0131399	0.401553	0.822566	0.97629
CCNA_00013; protein-PII uridylyltransferase	0.0542974	-0.231237	-0.616223	-0.34814	-0.687701	-0.52812	-0.6147	0.070452	1.10641	0.973672
CCNA_00508; aspartate protease	-0.0655917	0.0165245	0.0746061	-0.0981621	0.200157	-0.154686	0.506873	1.25905	1.34956	0.973208
CCNA_00337; TetR-family transcriptional regulator	0.00965883	0.777354	1.75491	2.82967	4.20567	0.475267	0.540278	0.8855	0.752845	0.971121
CCNA_00459; Na+/H+ antiporter nhaA	-0.0272834	0.189413	0.023266	0.0951332	0.325212	-1.4251	-1.27535	-0.0228832	0.821458	0.970713
CCNA_02289; MarR/EmrR family transcriptional regulator	0.0334106	0.00573556	0.0361708	0.0270579	-0.370083	0.831778	1.643	2.61307	1.94576	0.969983
CCNA_03520; conserved hypothetical membrane protein	-0.0884859	-0.00418655	0.0935633	-0.370415	-0.349828	-0.230617	0.186102	0.476487	0.834002	0.966732
CCNA_01453; electron transport complex I subunit, NADH-ubiquinone oxidoreductase	0.0425414	0.000354609	0.0821214	0.256522	0.367883	-0.892821	0.630336	0.762243	1.44141	0.965013
CCNA_03548; carboxy-terminal processing protease precursor	0.00183911	-0.250762	-0.590668	-0.868789	-0.909876	-0.0225293	0.159023	0.615405	0.826597	0.962169
CCNA_03419; RNA polymerase ECF-type sigma factor	-0.0497488	0.267875	0.315603	0.165408	0.263943	0.548312	0.141002	0.567006	0.80494	0.960607
CCNA_00621; conserved domain hypothetical protein	-0.0152847	-0.539814	-0.0152826	0.12952	-0.114469	0.112781	0.158053	0.211781	0.810263	0.958284
CCNA_02985; methyltransferase	-0.00724925	-0.19211	-0.181947	-0.594233	-0.637062	0.136359	0.322603	0.770517	1.07988	0.955998
CCNA_03060; conserved hypothetical protein	0.0337659	-0.18508	-0.122953	-0.167747	-0.123392	0.220821	0.490151	0.455842	0.863864	0.955486
CCNA_02683; FAD dependent oxidoreductase	0.0510054	0.104077	0.0415746	-0.00189382	0.0200678	-0.0972584	-0.193979	0.252715	0.890588	0.954569
CCNA_02401; SalR-family ligand-binding transcriptional regulator	-0.0215877	-0.232751	-0.534331	-0.856528	-0.856617	1.06163	1.34334	1.23708	1.08591	0.954509
CCNA_03727; small-conductance mechanosensitive channel mcsS	0.00214834	0.0254941	-0.325055	-0.675765	-0.657707	-0.306537	0.167835	0.531885	0.962104	0.953202
CCNA_02921; conserved hypothetical membrane protein	0.045395	-0.014949	0.00499333	-0.001011	-0.0578471	0.0186916	0.256852	0.726231	0.890994	0.95037
CCNA_02714; ABC transporter ATP-binding protein uup	0.0552816	0.0231252	0.0460463	-0.0265091	0.0806373	-0.0268364	-0.0283888	0.27124	0.911171	0.940997
CCNA_01989; (3R)-hydroxymyristoyl-ACP dehydratase FabZ	-0.169102	1.39244	2.79546	4.05987	5.53253	2.74296	3.6079	3.44611	1.72857	0.940794
CCNA_00785; tRNA methyltransferase/FAD-dependent oxidoreductase MnmC	0.046218	0.125609	0.0580172	0.131928	-0.385771	-0.160053	-0.126083	0.478381	0.86836	0.939311
CCNA_01623; phosphohydrolase, MutT/nudix family	-0.0263327	0.0899371	0.0786095	0.131216	0.0552636	0.195837	0.635809	1.17632	1.21054	0.931627
CCNA_02110; hypothetical protein	-0.0884069	0.407401	0.372521	0.498642	0.376584	-0.880649	-0.333882	0.159321	0.925275	0.929703
CCNA_02860; DnaJ-class molecular chaperone	0.0120183	-0.0453522	0.0968181	-0.219178	-0.0468266	-3.00075	-1.70991	-0.380418	0.799546	0.92878
CCNA_01248; TetR-family transcriptional regulator	0.0157543	0.138327	0.326178	0.190726	0.0341284	0.400497	0.527517	0.661622	0.756367	0.923384
CCNA_00719; type I secretion adaptor protein hlyD	0.0260327	-0.061386	-0.109302	0.0022816	0.146581	0.462508	0.767629	0.982537	0.942678	0.920388
CCNA_00101; 16S rRNA m5C methyltransferase RsmB	-0.0679781	-0.155559	0.0157075	-0.037795	0.167691	-0.138637	0.296593	0.555248	0.950229	0.919823
CCNA_01893; SnoaL-like domain protein	-0.0204485	0.196842	0.140501	0.202417	0.0946391	-0.242902	-0.134516	0.419736	0.88614	0.917622
CCNA_01729; transporter, sodium/bile acid symporter family	0.0298986	-0.543851	-0.787804	-0.838158	-1.26856	-0.621891	-1.1091	0.108798	0.798254	0.912294
CCNA_00097; conserved hypothetical protein	-0.389174	-0.0254394	-0.217011	0.106265	-0.273094	-0.289067	-0.73005	0.594096	0.811594	0.911162
CCNA_00367; phosphonates-binding protein	0.0249954	-0.106432	0.159692	0.249376	0.428909	0.021633	0.0934788	0.350098	0.862476	0.906507
CCNA_00694; ATP-dependent DNA helicase	0.0272588	0.0772168	0.0603752	0.112317	-0.0118844	0.18116	0.28473	0.615811	0.916025	0.90597
CCNA_00507; cytochrome c1	0.0314359	-0.00712111	0.0372445	0.0938348	0.0849969	0.67195	1.47389	1.56825	1.00356	0.90555
CCNA_00270; Recombination protein recR	-0.00300948	0.0827775	0.155344	0.0399575	0.0423707	0.207785	0.271024	0.460351	0.873751	0.901666
CCNA_02474; MarR-family transcriptional regulator	0.0342001	-0.180456	-0.315763	-0.0975329	-0.102819	0.447877	0.323136	0.586502	0.614586	0.893177
CCNA_00895; conserved hypothetical protein	0.039412	0.345113	0.334637	0.355366	0.401393	0.205919	0.574092	0.727394	0.993328	0.891181
CCNA_00354; NlpC/P60 CHAP domain amidase protein	0.00789816	-0.822786	-2.68201	-4.08252	-3.70783	-1.57981	-1.36932	-0.306768	0.754572	0.890056
CCNA_02870; phage protein	0.00990187	-0.124285	-0.393344	-0.666016	-1.0276	0.579336	0.369006	0.48904	0.821673	0.889721
CCNA_00949; hypothetical protein	0.000413083	-0.032716	-0.00115843	-0.0263482	-0.000940704	-0.765785	-0.593435	-0.0561502	0.775738	0.888987
CCNA_01984; FlhB-like flagellar protein	0.00829409	0.249951	-0.197687	-0.0661712	-0.146536	0.215745	0.0138455	0.832933	0.999692	0.888805
CCNA_02557; acyl-CoA thioesterase II	-0.0284653	-0.0489767	-0.0173527	-0.0523494	0.0399188	-0.0991842	0.0819015	0.460803	0.801578	0.88411
CCNA_03960; hypothetical protein	-0.306741	0.016656	-0.679971	-0.200507	-0.147982	-0.949473	-1.13633	0.481993	0.764032	0.881407
CCNA_02708; Rrf2 family protein	0.0327821	-0.630675	-0.797116	-0.834367	-1.14576	-0.472232	-0.343427	0.105407	0.728487	0.878455
CCNA_01204; dTDP-glucose 4,6-dehydratase	0.0319559	-0.13904	-0.339343	-0.534488	-0.567653	0.570407	0.668256	0.924625	0.82827	0.872894
CCNA_01851; quinol cytochrome oxidase polypeptide II	-0.0341889	0.329959	0.408535	0.78199	0.992588	0.390234	0.503777	0.724683	0.904653	0.871257
CCNA_03512; zinc-finger protein	-0.0494003	0.109354	-0.333737	-0.0377401	-0.293094	-0.82783	-0.220027	0.478868	0.727871	0.864697
CCNA_03674; hypothetical protein	0.0364012	0.0200411	-0.00719522	-0.252507	-0.0214785	-0.684365	-0.979617	-0.145083	0.725489	0.864654
CCNA_00569; glucosamine-6-phosphate deaminase	-0.046592	0.087161	0.202	0.100086	0.240385	-0.107053	0.140786	0.308865	0.738387	0.864607
CCNA_00954; AAA-family response regulator flbD	-0.0136742	0.476094	0.471225	0.535898	0.713113	-2.30655	-1.53737	0.666835	1.15571	0.861271
CCNA_01014; cysteinyl-tRNA(Pro) deacylase	0.0319535	0.00843506	-0.0477014	-0.0462535	-0.0861362	0.0950816	0.0392445	0.493977	0.761991	0.859364
CCNA_03052; acyltransferase	0.029174	0.530883	0.240251	-0.546653	-0.639767	0.332587	1.28306	0.816854	0.882537	0.853428
CCNA_03662; hypothetical protein	-0.00740758	0.00210606	-0.0323019	-0.134949	-0.0159633	0.0901413	0.121525	0.42126	0.807228	0.851501
CCNA_00992; conserved hypothetical protein	-9.71403e-05	-0.0703234	-0.160906	-0.148366	-0.0790613	-0.0523969	0.199783	0.52055	0.832601	0.850748
CCNA_03050; protein tyrosine phosphatase	0.020265	-0.0528832	-0.0477012	-0.0245754	-0.0109818	0.120658	0.217947	0.374404	0.866602	0.849577
CCNA_03190; low-specificity L-threonine aldolase	-0.290771	0.348247	0.105247	0.187278	-0.00851815	-0.67702	0.313589	0.261448	0.59016	0.84759
CCNA_03624; sodium bicarbonate cotransporter	-0.0363944	-0.0249366	0.0436541	-0.0509736	-0.377355	-0.0340964	0.00522535	0.39198	0.694423	0.844003
CCNA_01593; Xaa-pro aminopeptidase	0.0226743	-0.111438	-0.0568036	-0.142201	-0.169479	-0.274828	-0.27143	0.0769921	0.705996	0.842681
CCNA_02098; molybdopterin-guanine dinucleotide biosynthesis protein A	0.0565435	-0.014163	-0.0573706	-0.133771	-0.30929	0.0194843	0.229955	0.571959	0.87198	0.839929
CCNA_01786; EcsC family protein	-0.1107	-0.928052	-0.782632	-0.747788	-0.746676	-0.0388084	-0.603439	0.019959	0.543772	0.834788
CCNA_03324; hypothetical protein	0.0227418	-0.17124	-0.384173	-0.520827	-0.81695	-2.00543	-2.43033	-0.390794	0.694895	0.831937
CCNA_03280; pyruvate ferredoxin/flavodoxin oxidoreductase family protein	0.0103256	-0.147608	-0.264962	-0.30725	-0.263458	-0.283534	-0.0709721	0.328811	0.725754	0.831235
CCNA_00504; 23S rRNA methyltransferase	0.0408991	0.16418	0.117075	0.0437759	0.120153	0.331181	0.282571	0.554126	0.589076	0.831066
CCNA_03326; two-component sensor histidine kinase	0.0240139	-0.219793	-0.456259	-0.499274	-0.738888	-1.57118	-1.61284	-0.28381	0.694286	0.828777
CCNA_00896; conserved hypothetical protein	0.0514815	-0.275059	-0.310233	-0.051721	-0.0327049	-0.102109	-0.230297	0.185553	0.752657	0.827841
CCNA_03577; DNA polymerase I	0.0322551	-0.00405646	-0.146096	-0.199816	-0.750583	-0.249461	0.37542	-0.231359	0.732567	0.826381
CCNA_03993; hypothetical protein	-0.00932642	-0.178927	0.556138	0.447271	0.715905	0.409962	0.536228	0.192541	1.11782	0.821723
CCNA_03809; organic solvent resistance transport system permease	0.0510061	-0.0507294	-0.312218	-0.169108	0.103259	-0.0503078	0.263648	0.285104	0.815548	0.820916
CCNA_01521; putative exported protein	0.013398	-0.227517	-0.141596	-0.577288	-1.17216	1.25554	2.28377	2.53233	1.38799	0.819538
CCNA_02986; phage-related conserved hypothetical protein	-0.00465958	-0.0926352	-0.251606	-0.474508	-0.82012	0.802578	0.926729	1.25306	0.960998	0.814131
CCNA_00732; GumN superfamily protein	-0.0110844	0.189835	0.200204	0.151952	0.146805	0.0161209	0.234108	0.583626	0.810369	0.812224
CCNA_01335; ABC-type multidrug transport system, ATPase component	-0.00869101	0.0235847	0.283616	0.110918	0.448114	-0.0504335	0.380576	0.766001	0.638208	0.810995
CCNA_02179; long-chain fatty acid transport protein precursor	0.00348691	0.0257884	-0.00576265	-0.0269399	-0.0122305	0.087537	0.153256	0.535789	0.658191	0.808203
CCNA_01477; oxygen-independent coproporphyrinogen-III oxidase hemN	0.0180711	-0.0483848	-0.00149027	0.00751584	0.0279192	-0.121872	0.0535482	0.316947	0.75644	0.806421
CCNA_02091; conserved hypothetical protein	-0.0178878	0.173809	0.247932	0.207452	-0.0343037	0.154889	0.250037	0.496413	0.737536	0.805335
CCNA_03769; conserved hypothetical protein	-0.0449927	0.298208	0.600999	0.551684	0.711221	0.417381	0.506448	0.707509	0.862667	0.798659
CCNA_01068; glycosyltransferase	-0.0169551	-0.446241	-0.29231	-0.374144	-0.109476	-0.543757	-0.369703	0.0212602	0.632226	0.797952
CCNA_01714; Spx/MgsR-related protein	-0.00308363	0.0542656	0.102434	0.0494796	0.096862	0.0960532	0.24546	0.591799	0.958771	0.797497
CCNA_01159; transporter, major facilitator superfamily	0.021979	0.0642809	0.360287	0.509345	0.58928	0.81014	0.717503	0.527273	0.945882	0.797026
CCNA_02839; glutamate-ammonia-ligase adenylyltransferase	0.0275205	0.092205	0.485389	0.734539	0.925813	0.528697	1.0736	1.30951	0.956765	0.794549
CCNA_02358; FMN reductase	0.0126703	-0.369425	-0.0194881	0.120332	0.184201	0.609686	0.781497	0.952309	0.802227	0.793412
CCNA_03618; SCO1/SenC family protein	0.0117919	0.120031	0.282458	0.443317	0.599582	0.136316	0.344618	0.426121	0.665261	0.789136
CCNA_00330; molybdenum-pterin binding protein mopB	0.0462721	0.00936762	-0.178814	0.006857	0.0876072	-0.457766	-0.261593	0.540048	0.804302	0.789082
CCNA_02118; ATP-dependent helicase, dinG family	0.0546669	0.204084	0.301736	0.307052	0.000651376	0.0355878	0.242128	0.576778	0.80684	0.788727
CCNA_02186; acetolactate synthase small subunit	0.017881	-0.283257	-0.439547	-0.585844	-0.679266	-0.279203	-0.446202	-0.210946	0.61833	0.787362
CCNA_01185; hypothetical protein	0.0199588	-0.0813102	-0.45137	-0.125493	-0.0829492	0.155399	-0.24846	0.269534	0.632031	0.782988
CCNA_02687; serine-pyruvate aminotransferase	0.0176334	0.0347655	0.0491549	0.132872	0.182369	0.0941673	0.170514	0.509651	0.683736	0.780438
CCNA_03933; hypothetical protein	0.0477262	-0.144299	-0.0896484	-0.143315	-0.336416	0.301176	-0.00439196	0.41291	0.589744	0.779952
CCNA_02745; TetR-family transcriptional regulator	-0.00271887	0.0655976	0.273139	0.267936	0.201932	0.370731	0.409624	0.743586	0.833858	0.775816
CCNA_03136; flagellar export protein FliJ	0.0384262	0.541205	0.58438	0.488613	0.806767	-1.79172	-2.03943	-0.395943	0.536299	0.772531
CCNA_03740; cysteine synthase	-0.0973457	0.275953	0.816232	0.886132	0.609148	0.563291	0.614522	0.989606	0.994908	0.76874
CCNA_02475; transcriptional regulator vanR	-0.0465266	-0.0593112	0.340795	0.18107	0.162101	0.185146	0.349722	0.606027	0.813604	0.7676
CCNA_00220; thiol-disulfide isomerase and thioredoxin	0.00911893	0.0703307	0.178043	0.272821	0.0855762	0.304302	0.293806	0.57252	0.657829	0.765352
CCNA_03900; conserved hypothetical protein	-0.0181484	0.0385461	0.280891	0.215266	-0.0403115	-0.165127	0.271385	0.733631	0.530927	0.764833
CCNA_03942; hypothetical protein	-0.0065165	0.108658	0.178324	0.146981	0.15206	0.160618	0.37095	0.50155	0.862339	0.764789
CCNA_00950; flagellar M-ring protein FliF	-0.0328862	0.260848	0.23769	0.458248	0.609235	-1.39558	-1.67198	-0.463576	0.588823	0.760299
CCNA_02223; beta-lactamase, type II	0.0131834	0.0679621	0.00970798	0.0141445	0.114655	0.243993	0.323311	0.562896	0.819231	0.758574
CCNA_02555; adenosine 5'-monophosphoramidase	-0.0557138	0.105485	-0.019438	0.0782765	0.27273	-0.00440853	-0.167112	-0.0346865	0.626058	0.755642
CCNA_03069; Lumazine-bd-2 family protein	-0.0300758	0.0133158	0.176598	0.221045	0.337942	-0.0723005	0.140373	0.364794	0.655128	0.755487
CCNA_02127; oxacillin resistance-associated protein fmtC	0.0517991	-0.523876	-1.95188	-3.38928	-3.52495	0.619434	0.803921	0.00326616	0.677561	0.754994
CCNA_01249; ABC-transporter substrate binding protein	0.0313022	0.0118934	0.0603766	0.111164	0.064942	-0.0632887	0.0842272	0.379613	0.776969	0.753768
CCNA_03443; conserved hypothetical protein	-0.104851	0.525355	0.700135	1.01309	1.48603	-0.0023051	-0.00146692	0.479402	0.658214	0.753682
CCNA_01034; TonB-dependent outer membrane receptor	-0.0146738	-0.0162556	-0.0392379	-0.0363416	0.011824	0.053931	0.12561	0.508873	0.689354	0.751677
CCNA_03033; Flp pilus assembly protein TadD	0.0176585	0.324552	0.252927	0.273834	0.344636	0.229042	0.430216	0.702978	0.630545	0.749419
CCNA_01717; hypothetical protein	0.0272101	0.0219519	0.0707984	-0.0652116	-0.123049	0.309438	0.322612	0.621845	0.766976	0.744872
CCNA_02332; chemotaxis receiver protein cheYIII	-0.0836315	0.191253	0.416117	0.281088	0.0838279	-0.101926	0.29536	0.796852	0.597479	0.742713
CCNA_01980; PEP phosphonomutase related enzyme	0.0198066	0.0118898	-0.0155643	0.0632617	0.0602728	0.173019	0.336746	0.466226	0.57026	0.742268
CCNA_01141; RecA protein	0.0651958	0.112716	0.00990516	-0.0928231	-0.118171	-0.115381	0.0800882	0.0811172	0.550506	0.741942
CCNA_01789; acetyltransferase, GNAT family	0.0117715	0.176976	0.172258	0.085244	-0.00904603	0.0291685	0.0126076	0.957691	0.653376	0.741296
CCNA_02939; conserved hypothetical protein	-0.0328376	0.111832	0.193334	0.314021	0.092411	0.430391	0.429846	0.438411	0.641319	0.739716
CCNA_00447; chemotaxis protein cheD	-0.0312117	0.177373	-0.0991571	-0.143424	-0.329189	-2.7236	-3.22272	-0.655658	0.428234	0.737754
CCNA_00788; transporter, major facilitator superfamily	0.0270216	0.267823	0.446511	0.561009	0.870697	0.231908	0.643924	0.663179	0.896425	0.737663
CCNA_03710; nitrogen regulatory IIA protein	0.00833875	0.254564	0.67576	0.620699	0.922878	0.343298	0.448992	0.734331	0.749664	0.73491
CCNA_01239; two-component sensor histidine kinase	-0.0370058	0.15696	0.269638	0.178929	0.239832	0.352937	0.501665	0.49232	0.637875	0.734576
CCNA_02062; DNA repair protein recN	0.0192668	-0.110905	-0.227779	-0.44337	-0.298148	0.196976	0.0291246	0.274956	0.552545	0.73456
CCNA_00431; hypothetical protein	-0.00117779	-0.07342	-0.051968	-0.194027	0.00268244	0.246423	-0.00439584	0.2606	0.651263	0.732881
CCNA_00075; 3-ketoacyl-CoA thiolase	0.00264295	0.382013	0.480359	0.435506	0.763013	-0.751877	-0.498198	0.00608383	0.661277	0.732538
CCNA_03150; hypothetical protein	-0.118437	-0.0914544	-0.383928	0.169359	0.303672	0.0428782	0.328025	0.0121063	0.790545	0.730971
CCNA_00361; hot dog superfamily thioesterase	0.0208332	0.0569773	0.0862851	0.00902645	0.0379006	0.115256	-0.0454494	0.464106	0.699776	0.729173
CCNA_03422; oligoendopeptidase F	0.015316	0.0250844	0.038237	0.0131353	0.0302641	0.219369	0.294165	0.519036	0.768253	0.727276
CCNA_03161; transcriptional regulator xylR	0.0193859	0.153599	0.108744	0.181751	0.189122	-0.561732	-0.164638	0.609712	0.75237	0.726009
CCNA_00098; hypothetical protein	0.094263	-0.102593	0.0390541	0.0239104	0.313551	0.236561	0.0809464	0.623208	0.632807	0.724671
CCNA_03456; esterase/lipase	-0.00792562	-0.07512	-0.0709007	-0.0610058	0.106704	-0.0366028	-0.361216	-0.0319424	0.520739	0.724629
CCNA_00081; hypothetical protein	0.0309966	-0.269083	-0.178684	-0.0335748	-0.0450107	0.697238	1.32846	0.694707	0.754376	0.720802
CCNA_00053; phosphate starvation-inducible protein PhoH	-0.0188148	-0.0348544	-0.106037	-0.0631029	-0.0832875	0.294499	0.169936	0.443162	0.643619	0.719975
CCNA_01702; NAD-dependent oxidoreductase	0.034422	0.0272432	-0.0112978	0.0158845	0.078686	-0.456696	-0.159932	0.200783	0.661447	0.719509
CCNA_02140; flagellar motor switch protein fliM	0.00203472	0.553384	0.522243	0.671577	0.965387	-1.15133	-1.51283	-0.321261	0.555489	0.719074
CCNA_00705; hypothetical protein	0.0163998	0.128866	-0.056726	-0.0320532	-0.107568	0.284563	-0.352126	-0.26746	0.590084	0.717202
CCNA_02873; glyoxalase/bleomycin resistance protein, dioxygenase superfamily	0.0131519	0.0369813	-0.163932	-0.351548	-0.475361	-0.504894	-0.421948	0.0819687	0.654494	0.714785
CCNA_01236; general stress protein GsiB	0.0827507	-1.04855	-0.436888	-0.985866	-0.807007	-0.751442	-0.603035	-0.627685	0.531288	0.714342
CCNA_00811; TetR-family transcriptional regulator	0.0047825	0.922963	2.35785	3.82792	5.5746	0.38464	0.342349	0.501646	0.73577	0.71396
CCNA_00111; conserved hypothetical protein	-0.00276063	0.142034	0.0173423	0.0852942	-0.0577472	0.154358	0.230165	0.224584	0.690388	0.711856
CCNA_01170; TonB-dependent receptor	0.0354093	0.0326428	0.0919709	0.07626	0.147609	0.179272	0.20977	0.496633	0.6311	0.71136
CCNA_02907; transposase	-0.0992366	0.0932027	0.261927	-0.181878	0.0185679	0.160798	0.916302	-0.417988	0.552104	0.710026
CCNA_01881; NAD-binding Rossmann superfamily protein	0.0426085	-0.0560224	0.0730989	0.161151	0.0950545	-0.0636798	-0.221305	0.37701	0.956986	0.709768
CCNA_02329; exodeoxyribonuclease VII large subunit	0.0331129	-0.178347	-0.374516	-0.787964	-0.756836	0.0669125	-0.0650461	-0.00810348	0.635206	0.703392
CCNA_00803; chemotaxis protein cheW	0.0392381	0.00514392	0.043122	-0.0327186	0.00693199	-0.333718	-0.598123	0.0191266	0.584299	0.702976
CCNA_00635; CHASE2 membrane receptor	-0.0182545	-0.0197987	-0.102585	-0.0445335	-0.0683291	0.0824122	0.0409419	0.406141	0.629549	0.69863
CCNA_03593; ferritin-like superfamily protein	0.0258774	0.0869426	0.018374	-0.0401672	-0.0939806	0.0966588	0.00834312	0.328943	0.709128	0.69858
CCNA_01877; acyl-CoA thioesterase II	-0.014896	0.116805	-0.085267	0.276157	-0.0992643	0.258214	-0.121353	0.453862	0.734933	0.69746
CCNA_02969; TetR-family transcriptional regulator	-0.0141536	0.08575	-0.0513518	-0.324965	-0.360889	0.179801	0.182838	0.313085	0.565863	0.697141
CCNA_00040; YcxB-like membrane protein	-0.00859432	0.0612992	-0.0239573	0.0329284	0.07129	0.12698	0.0622226	0.402512	0.672527	0.688753
CCNA_01408; phosphohydrolase, MutT/nudix family	-0.088293	0.797349	1.49944	2.43509	3.55969	0.376775	-0.327581	0.262415	0.691347	0.688373
CCNA_01355; transcriptional regulator IolR	0.044204	-0.126803	-0.241138	-0.496319	-0.601381	-0.112188	-0.1381	-0.0165068	0.560519	0.688249
CCNA_02764; hypothetical protein	-0.0438051	0.333512	0.417628	0.61586	0.190871	0.0474076	0.276276	0.0673212	0.784595	0.687908
CCNA_00456; beta-N-acetylhexosaminidase	0.013472	-0.0195013	-0.0140757	-0.0226752	-0.0418531	-0.119372	0.146511	0.390722	0.622923	0.684488
CCNA_00450; cheE protein	-0.0414133	0.0686379	-0.00610494	-0.227508	-0.0683432	-0.452639	-0.869019	-0.213907	0.583435	0.683681
CCNA_01472; cation pump-linked membrane protein fixH	0.00737611	-0.231792	0.101107	0.262538	0.476723	0.416721	-0.180719	0.394579	0.548782	0.68055
CCNA_00369; magnesium and cobalt efflux protein corC-like protein	0.00365371	0.0211608	-0.0899518	-0.110953	-0.0522075	-0.192132	-0.227068	0.609841	0.614442	0.680522
CCNA_02216; ABM family monooxygenase	0.00747583	0.0869339	0.279454	0.186004	0.332133	0.0376225	0.0889763	0.286441	0.234382	0.679998
CCNA_00720; type I protein secretion ATP-binding protein/type I protein secretion transmembrane subunit/type I secretion processing peptidase	0.0193444	-0.0282219	-0.0699267	0.0540606	0.228619	0.431246	0.486431	0.737715	0.760151	0.678912
CCNA_02429; arsenate reductase	-0.0111699	0.475186	0.878917	1.47913	2.29063	0.897725	0.621899	0.68749	0.576668	0.678679
CCNA_00798; ABC transporter, ATP-binding protein cydC	0.0138813	0.0431293	0.103959	-0.724205	-1.50548	-0.185274	-0.0690505	0.480611	0.52271	0.677738
CCNA_00253; aspartate-semialdehyde dehydrogenase	-0.0284443	-0.0334965	0.107486	-0.0476133	0.165109	-0.133469	-0.312351	-0.0317086	0.519626	0.677016
CCNA_01140; PAS-containing EAL phosphodiesterase	0.0135282	0.163394	0.115763	0.18139	-0.0332661	-0.41302	-0.612795	-0.082751	0.479094	0.676603
CCNA_01686; exopolyphosphatase GppA	0.0230461	0.245371	0.334969	-0.0263118	0.04607	-0.414462	-0.13985	-0.0343011	0.711708	0.675902
CCNA_02791; FecR family protein	0.00954168	0.0936812	0.0266808	-0.150079	-0.326179	0.538264	0.213872	0.0946946	0.779373	0.675602
CCNA_02060; CrcB family protein	0.00215123	-0.0979427	-0.0583599	0.0160406	-0.0276635	-0.619163	-0.811821	0.354491	0.878004	0.675054
CCNA_02819; hypothetical protein	0.0167563	-0.170778	-0.11653	-0.244384	-0.0438939	0.0879366	0.0486039	0.255546	0.590232	0.674971
CCNA_01845; two-component response regulator protein	-0.0529537	0.214647	0.435761	0.479403	0.555528	-0.102604	0.260164	0.212791	0.936957	0.672433
CCNA_01880; 3-ketoacyl-(acyl-carrier-protein) reductase FabG	-0.00307363	0.154785	0.168488	0.230099	0.300975	-0.343447	-0.000774758	0.187493	0.812576	0.67161
CCNA_03649; Ser/Thr kinase-related phosphotransferase	-0.00992806	0.267212	0.589433	0.894738	1.43707	-0.140252	-0.190503	-0.0446643	0.55078	0.669133
CCNA_01903; urea carboxylase-associated protein 2	-0.0115702	-0.158004	-0.304439	-0.682126	-0.533775	0.387836	0.160534	-0.12191	0.471098	0.668612
CCNA_00065; S-adenosylmethionine-dependent methyltransferase	0.0225744	0.218231	0.288526	0.272214	0.423049	1.28712	2.26311	2.4903	1.64311	0.665468
CCNA_03163; peptidyl-prolyl cis-trans isomerase	0.00187142	-0.258222	-0.246076	-0.214419	-0.167668	-0.718547	-0.395627	-0.0234007	0.622497	0.664198
CCNA_00760; two component sensor histidine kinase	0.0217834	-0.0270088	0.100108	0.101586	0.0440434	0.167715	0.361748	0.636097	0.935145	0.662735
CCNA_02918; von Willebrand factor type A domain protein	0.0358254	0.0666718	-0.00619728	0.00141056	0.185813	0.121094	-0.07879	-0.0671339	0.629234	0.6624
CCNA_00124; conserved hypothetical protein	0.0324363	-0.0246506	-0.145561	-0.211528	-0.26731	-0.0813422	-0.0659777	0.279632	0.705971	0.662211
CCNA_02205; conserved hypothetical protein	0.0207497	-0.155455	-0.103775	-0.13243	-0.0785763	0.1359	0.142372	0.366428	0.512507	0.66113
CCNA_03094; citrate lyase beta subunit	0.00369733	0.00649935	-0.0538996	0.0879331	0.168444	0.0902856	0.217559	0.375488	0.536617	0.659164
CCNA_00741; 3-hydroxybutyryl-CoA dehydratase	-0.000679284	0.107354	0.194602	0.525918	0.780866	0.0299588	0.0937091	0.255439	0.657726	0.658712
CCNA_03302; nitrate/nitrite sensor histidine kinase narX	-0.0286	0.139961	0.173807	0.161743	0.0975261	-0.0511336	0.0457117	0.481088	0.607338	0.658426
CCNA_03366; DoxX family protein	0.010598	0.0494549	0.0572939	0.0281672	0.159376	-0.13318	0.0713734	0.592885	0.525647	0.655277
CCNA_00845; antitoxin protein relB-1	-0.0298609	0.00450477	0.00848011	-0.168727	-0.0254794	0.00348007	-0.0158851	0.072015	0.496659	0.654131
CCNA_03149; beta-glucosidase/beta-xylosidase	0.0303631	0.0441964	0.049817	0.0410946	0.0312064	0.200609	0.243496	0.49514	0.715804	0.654091
CCNA_02709; CBS domain containing protein	-0.0233179	0.0279108	0.16209	0.2705	0.11398	-0.100332	0.352288	0.397652	0.393472	0.652872
CCNA_00417; conserved hypothetical membrane protein	-0.0354331	0.107045	0.0879814	0.1362	0.151941	0.337262	0.305201	0.35344	0.61113	0.651416
CCNA_01090; conserved hypothetical protein	0.0154902	0.0407376	0.0845474	0.105888	0.143752	0.0815796	0.115354	0.446871	0.64699	0.650507
CCNA_01894; FAD-NAD(P)-binding protein	0.0168265	0.0312182	0.0416818	0.0659742	0.0786508	-0.0463189	0.204134	0.491726	0.699081	0.649849
CCNA_00336; lignostilbene-alpha,beta-dioxygenase	0.00792127	0.0308006	-0.135349	0.0546359	0.328732	0.660335	0.0125415	0.702393	0.828146	0.649328
CCNA_02418; uracil DNA glycosylase superfamily protein	-0.00127539	-0.0740091	-0.0122845	-0.0753193	-0.0920014	-0.255729	-0.136062	0.151658	0.504511	0.649168
CCNA_00688; conserved hypothetical protein	-0.00290515	-0.0307897	-0.0237994	0.0280667	0.0608675	0.0020219	-0.0935087	0.257353	0.477914	0.646326
CCNA_03169; SH3 domain protein	-0.0775233	0.378897	0.243204	0.389125	0.497057	0.546698	0.450511	0.608026	0.713636	0.645254
CCNA_02402; methyl-accepting chemotaxis protein	-0.0027194	0.112759	0.169395	0.226973	0.126916	0.207238	0.273768	0.438925	0.580585	0.645116
CCNA_02565; conserved hypothetical protein	0.00321193	0.00940998	0.16709	0.189957	0.223396	0.599084	0.959357	1.29549	1.05116	0.64179
CCNA_02619; stomatin/prohibitin-related protein	-0.00654486	0.0593273	0.0630519	0.0901929	0.00505421	1.28868	1.96431	2.13706	1.23079	0.640495
CCNA_02312; TraB superfamily protein	0.0412558	0.0236701	-0.098119	-0.0114143	-0.0721222	-0.213271	-0.187483	0.100132	0.679976	0.636988
CCNA_00139; magnesium chelatase subunit ChlI-like ATPase	0.0225765	0.108138	0.0483474	0.0211689	0.0733258	0.0382063	0.1007	0.594716	0.562866	0.635145
CCNA_03048; para-aminobenzoate synthetase component I	0.0544249	-0.0926318	-0.0335926	-0.218476	-0.121959	-0.283069	-0.404678	0.0697314	0.723681	0.634789
CCNA_01451; cold shock protein cspD	0.0971596	0.270023	0.10529	0.366978	0.0738837	0.0675835	0.193239	0.16099	0.596375	0.633626
CCNA_03952; hypothetical protein	-0.0379544	0.0374785	-0.038273	0.0705868	0.188546	0.223523	0.0186172	0.613823	0.71253	0.632486
CCNA_00179; type II secretion pathway protein K	0.0394401	-0.0736584	-0.0419913	-0.0452745	0.13331	-0.0531354	0.569365	0.638721	0.844691	0.631248
CCNA_01226; conserved hypothetical protein	-0.0188909	-0.488238	-0.210221	0.0645756	0.165711	2.14694	3.17388	3.63028	2.63162	0.630825
CCNA_01733; alanine racemase	0.00645417	0.0435315	0.282017	0.846681	1.21535	-0.377574	0.00294558	0.160706	0.619411	0.626298
CCNA_03081; conserved hypothetical protein	-0.00871891	-0.121407	0.0433121	0.13456	0.161352	-0.21707	0.00493957	0.344969	0.586366	0.625538
CCNA_03473; death on curing toxin protein doc	0.0176763	-0.0334291	0.117952	0.13433	0.423624	0.170218	0.215502	0.61612	0.915022	0.62458
CCNA_02818; hypothetical protein	-0.16556	-0.144409	-0.560141	-0.212672	-0.660766	-0.911612	-0.430007	0.389502	0.501352	0.624278
CCNA_02876; very short patch repair (Vsr) endonuclease	0.0240319	-0.00668245	0.0261385	0.0939653	-0.0402455	-0.0296105	0.157439	0.200414	0.565195	0.621559
CCNA_01772; conserved hypothetical membrane protein	0.00869431	0.00812465	0.0128088	0.0782537	-0.0210063	-0.197653	0.00461325	0.329905	0.561073	0.621242
CCNA_00922; ClpB protein	-0.00309232	-0.0480937	-0.288118	-0.349834	-0.480316	-1.34758	-0.804834	-0.178977	0.481954	0.621115
CCNA_00432; AsnC-family transcriptional regulator	0.0215396	-0.0545313	-0.0247475	-0.242159	-0.243547	0.358649	-0.0930127	0.101786	0.442712	0.619149
CCNA_02529; DNA recombination-mediator protein A, SMF family	0.0187825	-0.0137965	0.104873	0.27176	0.0937472	0.235586	0.132794	0.0177878	0.555144	0.619137
CCNA_00457; phosphoenolpyruvate-protein phosphotransferase/phosphocarrier protein HPr/PTS system, glucose-specific IIA subunit	-0.0936567	0.184614	-0.220914	0.309054	-0.1257	-0.00904947	-0.335148	0.158405	0.525441	0.618926
CCNA_00873; amidophosphoribosyltransferase family protein	0.04907	0.0720261	0.0958662	0.226137	0.268512	0.143284	-0.18929	0.64917	0.638589	0.615635
CCNA_03099; hypothetical protein	-0.00309935	0.0955753	0.0900158	0.222852	0.0718727	0.148338	0.47566	0.730496	0.621799	0.613124
CCNA_00789; hypoxia transcriptional regulator FixK	-0.00520037	-0.104315	-0.0489455	-0.09805	-0.0971167	-0.0101502	0.0106383	0.301434	0.516431	0.612679
CCNA_02546; GGDEF/response regulator protein PleD	0.0403738	0.0475697	0.193999	0.305996	0.573752	0.391751	1.25162	1.2432	0.761966	0.611994
CCNA_01962; leucyl/phenylalanyl-tRNA--protein transferase	-0.0201031	-0.0201697	-0.0843541	0.0281981	-0.0276413	-0.0845315	0.183424	0.370007	0.703853	0.61101
CCNA_03637; triphosphate tunnel metalloenzyme family protein	0.0252138	0.0640198	0.300673	0.304541	0.330237	-0.147531	-0.131973	-0.102594	0.545002	0.610061
CCNA_01849; quinol cytochrome oxidase polypeptide III	0.0279144	0.346009	0.467868	0.734209	1.15747	0.381944	0.434166	0.516487	0.574401	0.609734
CCNA_02456; ribonuclease III	0.019918	-0.167976	-0.173205	-0.192596	-0.236623	0.221284	-0.10447	-0.0100105	0.466707	0.609506
CCNA_01193; amylosucrase	0.0227168	-0.0276334	-0.0308481	-0.0859764	0.101311	-2.08528	-1.96012	-0.404932	0.595524	0.608786
CCNA_02293; thiol:disulfide interchange protein tlpA	0.014509	-0.016468	0.0592083	-0.154506	-0.221758	0.660981	1.0204	1.09313	0.810383	0.605492
CCNA_01656; endonuclease/exonuclease/phosphatase family protein	0.00512326	0.11587	0.106513	0.329028	0.341344	0.0817135	0.156181	0.306022	0.646279	0.605324
CCNA_02274; EF-Hand domain protein	-0.0179662	-0.109973	-0.388202	-0.300284	-0.208646	0.330472	0.0187602	0.171841	0.657459	0.604402
CCNA_02286; hypothetical protein	-0.0270082	0.15019	0.552233	0.342369	0.572032	-0.475848	0.328391	0.545388	0.430746	0.603501
CCNA_01072; conserved hypothetical protein	0.0654667	0.205277	0.259172	0.183042	0.181823	0.192659	0.0503273	0.0703833	0.530295	0.60316
CCNA_03581; transporter, drug/metabolite exporter family	0.00399811	0.0878948	0.0718509	0.0821109	0.131381	-0.0975643	-0.0153597	0.197782	0.534864	0.602952
CCNA_00079; MerR-family transcriptional regulator	0.0281085	0.0514149	-0.101037	0.00124707	-0.297287	-0.04046	0.00627427	0.213612	0.410607	0.602488
CCNA_00072; conserved hypothetical protein	-0.0673103	0.156965	-0.221808	-0.115547	-0.0865635	-0.0228192	0.0509493	0.233815	0.596259	0.601746
CCNA_03389; ABC transporter ATP-binding cassette domain protein	0.0124489	0.0308209	0.135903	-0.0496024	0.320234	0.433647	0.425648	0.232317	0.731094	0.600868
CCNA_00312; putative membrane spanning protein	0.017385	0.0246167	0.117874	0.114487	0.171349	-0.153169	-0.24553	0.0614926	0.479843	0.600255
CCNA_02940; methyl-accepting chemotaxis protein	0.00577483	0.0268731	0.0144309	0.0666375	-0.0176412	-0.136016	-0.0430633	0.382	0.468571	0.599063
CCNA_00173; type II secretion pathway protein E	0.0147118	0.0572344	0.154955	0.0984607	0.0546149	0.0706571	0.197222	0.377782	0.572488	0.597115
CCNA_01858; AraC-family transcriptional regulator	0.00700291	-0.0684018	0.149954	0.212838	0.363103	0.182752	-0.312661	0.432711	0.455903	0.596513
CCNA_00230; ribosomal large subunit pseudouridine synthase B	0.046046	0.0677662	-0.152566	-0.14105	-0.209847	-0.137317	-0.255465	0.0967168	0.451539	0.596495
CCNA_02909; tetratricopeptide repeat-containing 2OG-Fe(II) oxygenase	0.00330838	-0.0560336	-0.0801633	-0.127234	-0.0672783	0.0867159	0.106803	0.429286	0.616383	0.594785
CCNA_02933; aminopeptidase	0.0265253	0.085751	0.0369701	-0.0280166	-0.057606	0.122945	-0.0686512	0.266473	0.52326	0.594691
CCNA_03278; aminobutyraldehyde dehydrogenase	0.00268987	0.366538	-0.136779	-0.178611	-0.196926	-0.0305465	0.138508	0.170972	0.504652	0.594047
CCNA_00598; TonB-dependent receptor	0.00550421	0.039473	0.00977273	0.067411	0.0700546	0.080795	0.274872	0.554931	0.565308	0.593614
CCNA_02308; conserved hypothetical protein	0.0524568	-0.0503717	0.0516532	-0.128522	-0.154965	0.19635	-0.0143398	0.299222	0.45984	0.593326
CCNA_01073; zinc-finger protein	-0.0207614	0.0226685	-0.135928	-0.158654	-0.228784	-0.501854	-0.00972246	-0.143524	0.605456	0.589912
CCNA_00207; succinyl-CoA:3-ketoacid-coenzyme A transferase subunit B	-0.0119495	0.404943	0.986376	1.63259	2.3754	0.137017	0.143387	-0.259243	0.462005	0.589755
CCNA_03698; putative thiol-disulfide oxidoreductase	-0.0947303	0.205872	0.242125	0.115079	0.0933926	0.302572	-0.170373	0.0453271	0.494397	0.588752
CCNA_01752; YicC-family protein	-0.0215326	-0.144433	-0.261815	-0.0584021	-0.329531	-0.486292	-0.0474951	-0.125846	0.331472	0.586041
CCNA_00323; low-affinity zinc transport protein	-0.0374901	0.010501	-0.529462	-1.16138	-1.52174	-0.300989	-0.0749951	0.120067	0.461929	0.585992
CCNA_02265; peptide methionine sulfoxide reductase msrB	0.0208636	0.150761	-0.0411509	-0.00126702	-0.350754	-0.462954	-0.229143	0.274948	0.531097	0.584622
CCNA_00912; beta-lactamase family protein	-0.00227029	0.0128385	0.041506	-0.00682405	-0.0054884	-0.058502	0.0453312	0.461991	0.648493	0.582461
CCNA_03404; regulator of CtrA degradation RcdA	0.0179252	0.291465	-0.00662185	-0.403365	-0.664803	0.443395	1.20226	1.16723	0.768269	0.581672
CCNA_00259; hypothetical protein	-0.0148645	0.124966	0.0413121	0.233957	0.257744	0.15238	0.0756464	0.0669389	0.465836	0.581306
CCNA_03223; TetR-family transcriptional regulator	0.0421491	0.11435	0.0126071	-0.123872	0.00845112	-0.0210523	-0.641475	0.12521	0.480019	0.580832
CCNA_00898; ribosomal large subunit pseudouridine synthase F	0.048988	-0.233373	-0.452626	-0.234388	-0.358453	-0.047561	0.0138576	-0.0664761	0.421721	0.580812
CCNA_01913; MarR-family transcriptional regulator	0.0662133	-0.11994	-0.0445939	0.0276391	-0.0344363	0.193811	0.190364	0.0911597	0.404237	0.580789
CCNA_01008; urocanate hydratase	0.0030846	-0.059379	0.033479	-0.0570181	-0.0144953	-0.114647	0.159716	0.373291	0.584031	0.578305
CCNA_03158; iron-sulfur cluster assembly/repair protein ApbE	-0.0103397	0.182519	-0.0614533	-0.157548	-0.0126352	0.257178	0.205275	0.223795	0.405495	0.577657
CCNA_02717; maltose/maltodextrin transport ATP-binding protein malK	0.0195358	-0.0217784	-0.00699337	0.0504668	-0.00149237	-0.0531468	-0.11319	0.460296	0.549258	0.574996
CCNA_03345; Holliday junction DNA helicase RuvA	0.0776796	0.305293	-0.189221	0.284567	-0.126661	-0.69758	-0.6454	-0.42346	0.669479	0.572605
CCNA_03329; hypothetical protein	0.00248708	0.259673	-0.122705	0.114437	0.273152	0.274062	0.254271	0.234586	0.425469	0.572033
CCNA_02051; imidazolonepropionase related amidohydrolase	0.0536008	-0.0369197	-0.10134	0.0897666	0.0453521	0.438485	0.769852	1.63672	1.85572	0.569733
CCNA_01578; beta-lactamase repressor	-0.0689259	-0.268682	-0.920834	-1.4796	-2.15581	-0.0955989	-0.837833	0.158946	0.587729	0.568703
CCNA_02893; beta-xylosidase/alpha-L-arabinofuranosidase	0.028432	0.0732903	0.0144091	0.0468368	0.130821	-0.0877958	0.00390426	0.197508	0.430584	0.568236
CCNA_00037; esterase lipase family protein	0.0294291	0.190719	0.40568	0.331741	0.145429	0.436252	0.0333059	-0.069917	0.585289	0.567749
CCNA_01882; SMP-30/gluconolaconase/LRE-like protein	0.0129864	0.136291	0.011658	0.040808	-0.0824108	-0.0958081	0.0522164	0.0494051	0.566202	0.564023
CCNA_02290; hypothetical protein	0.0131814	-0.0271497	0.00269275	-0.050896	-0.240186	0.356877	0.785292	1.25558	0.723474	0.563941
CCNA_02648; alpha/beta hydrolase family protein	0.00662721	-0.0014186	-0.0201456	-0.0778338	-0.0286993	-0.00435649	0.0317299	0.270579	0.465654	0.563689
CCNA_00921; zinc metalloprotease	0.025159	-0.243976	-0.220859	-0.47999	-0.482604	-0.191223	0.181186	-0.499114	0.357026	0.562294
CCNA_02314; hypothetical protein	0.0211351	0.134136	0.151193	0.0468465	0.121332	0.107215	0.186116	0.263373	0.600891	0.561461
CCNA_00058; conserved hypothetical protein	0.012322	-0.121179	-0.0363501	-0.0773098	-0.0216784	0.0452561	0.214078	0.712792	0.789429	0.560986
CCNA_03076; excinuclease ABC subunit B	0.0191632	-0.0319671	-0.0419322	-0.146718	-0.155135	-0.136052	-0.140564	0.0989844	0.455474	0.55961
CCNA_00126; glutathione S-transferase	0.0319553	-0.102959	0.0711421	0.1538	0.0964079	0.114469	0.0866824	0.345431	0.496355	0.559271
CCNA_00796; oxygen sensory histidine kinase FixL	0.00226648	-0.0998334	-0.170765	-0.0613611	-0.188255	0.0288306	-0.160396	-0.243777	0.607489	0.558396
CCNA_01252; soluble lytic murein transglycosylase	0.0103716	0.276537	0.287846	0.0328961	0.0205338	-0.41661	-0.563179	-0.179435	0.42293	0.558186
CCNA_02758; hypothetical protein	-0.0204058	0.266826	0.238699	0.520579	0.352657	-0.0233441	0.406667	-0.121291	0.747811	0.557335
CCNA_03813; intermediate filament-like cell shape determinant creS	-0.0136944	0.348197	0.0617766	0.435176	0.530697	0.782236	0.766071	0.756708	0.312039	0.55575
CCNA_01389; acetyltransferase	0.0093062	-0.0356223	-0.02379	-0.121085	-0.0731534	-0.0922309	0.0937818	0.0781286	0.683905	0.555568
CCNA_00826; 2-dehydro-3-deoxygalactonokinase	0.0228512	-0.120995	-0.151438	-0.0767155	-0.0932508	0.258957	0.177387	0.540337	0.501388	0.554626
CCNA_03112; magnesium and cobalt efflux protein corB	0.0429805	0.173585	-0.0357846	0.14987	-0.0554978	-0.420571	-0.101304	0.453609	0.401638	0.551114
CCNA_02793; acylamino-acid-releasing enzyme	0.0124721	-0.0314305	-0.0292318	-0.055489	-0.00824559	-0.0176623	0.177012	0.506729	0.6251	0.54995
CCNA_01270; hypothetical protein	0.0232432	-0.485903	-0.06791	-0.0159848	0.0911512	0.207007	-0.155531	0.17008	0.410512	0.549266
CCNA_02728; hypothetical protein	-0.0207877	0.115622	0.0183969	0.361237	0.237115	-0.125893	0.181132	0.172268	0.35309	0.547809
CCNA_03805; PadR-family transcriptional regulator	0.034915	-0.137398	-0.25848	-0.116118	-0.252801	-0.201929	0.0769632	0.210845	0.435004	0.547107
CCNA_02025; hypothetical protein	0.0283681	0.108814	0.102066	0.0683788	0.07016	-0.535479	-0.615135	-0.179073	0.526347	0.547018
CCNA_03289; HicB-family RNA-binding protein	-0.0418643	0.03219	-0.149471	0.152748	-0.236256	-0.381438	-0.298588	-0.0432219	0.48683	0.546802
CCNA_01504; ATP-dependent DNA helicase recG	0.0134338	0.180596	0.234244	0.0386967	-0.210611	0.218714	0.154567	0.307581	0.607089	0.546613
CCNA_03509; zinc protease	0.0307828	-0.0840332	-0.0206722	0.0796424	0.00376254	0.069425	0.227208	0.296716	0.485888	0.54649
CCNA_00855; rhamnogalacturonan acetylesterase	0.0461038	0.236004	0.260741	0.232303	0.179777	-0.150414	0.268966	0.356025	0.511572	0.544646
CCNA_03599; aspartate-semialdehyde dehydrogenase	0.0109512	-0.0281615	-0.0218805	-0.0231576	-0.00943354	-0.266914	-0.338227	0.263638	0.547688	0.544054
CCNA_01715; GPH-family phosphatase	0.0135173	0.0353817	0.0869154	0.12078	-0.0495751	0.57819	0.56319	0.184672	0.377851	0.543863
CCNA_02880; terminase-like family protein	0.0178372	0.0592587	0.00991101	0.0960192	-0.0164741	-0.0375616	-0.0253948	-0.119769	0.443044	0.543354
CCNA_00965; DnaJ-family chaperone protein	0.00308023	0.379708	0.376544	0.340386	0.488903	-0.212434	-0.327706	-0.0299427	0.219028	0.539853
CCNA_02579; cytochrome P450	0.0185457	0.0849812	0.0577938	0.0875117	0.0819533	0.0928547	0.0698696	0.25546	0.47467	0.539444
CCNA_02130; pyruvate kinase	-0.0199774	0.118519	-0.112392	-0.0875444	-0.0511435	0.0842123	0.176569	0.302318	0.550106	0.538163
CCNA_01084; hypothetical protein	0.0159341	-0.0747835	-0.0158738	-0.0362499	0.0171222	0.085695	0.183679	0.355359	0.510638	0.538099
CCNA_02350; dimeric ferredoxin-like protein	-0.0223256	-0.109025	-0.028819	-0.0354206	0.0617829	0.125951	0.284333	0.722897	0.756352	0.536971
CCNA_03328; PhzC/PhzF-family epimerase	0.0165283	-0.0402898	-0.143732	0.0146005	-0.0716315	-0.0627584	0.154231	0.216558	0.532263	0.535794
CCNA_01105; alpha/beta hydrolase family protein	0.0491487	0.114026	0.191084	0.174105	0.304399	-0.149568	0.164246	-0.00131633	0.339121	0.53578
CCNA_01416; 3-hydroxyisobutyrate dehydrogenase	0.00363474	0.17849	0.139176	-0.0600909	-0.162635	-0.0929275	-0.581131	0.221218	0.400839	0.535419
CCNA_02484; trans-feruloyl-CoA hydratase	0.00547562	0.0450975	0.124446	0.182233	0.137653	-0.0296222	0.0808499	0.332237	0.483498	0.533149
CCNA_03123; ArsR-family transcriptional regulator	0.0311907	-0.255963	0.00723724	-0.0061645	-0.0384017	0.695749	0.206613	-0.236495	0.340561	0.532397
CCNA_03178; MerR-family transcriptional regulator	-0.058568	-0.148236	-0.0267279	-0.251178	-0.305678	-0.381109	-0.169178	-0.200256	0.372597	0.528669
CCNA_01018; D-galactose 1-dehydrogenase	-0.0277749	-0.00993416	0.100174	0.380809	0.325636	0.386903	0.122358	0.559778	0.456026	0.525168
CCNA_00723; glyoxalase family protein	-0.0208551	-0.0132682	0.0174169	-0.0804064	-0.12636	-0.0353094	0.0963115	0.256786	0.459335	0.524616
CCNA_01642; gluconate 5-dehydrogenase	0.0158644	-0.01252	0.0356222	0.25506	0.430921	0.0646824	0.13267	0.132708	0.43016	0.522293
CCNA_02569; glutathione S-transferase	0.0219193	-0.115087	0.014283	0.170412	0.163446	-0.0912025	-0.687124	-0.0890969	0.449028	0.52214
CCNA_00366; phosphonates transport ATP-binding protein phnC	0.043387	-0.0351783	0.0979583	0.0155608	-0.0590245	0.446857	0.208931	0.341191	0.454991	0.521733
CCNA_03523; acetyltransferase, GNAT superfamily	0.0348446	-0.0571104	-0.077171	-0.10898	-0.308877	-0.110369	0.384375	-0.235108	0.523617	0.521694
CCNA_01081; conserved hypothetical protein	0.0130188	0.152776	0.257791	0.376624	0.459743	0.608209	0.432076	0.13288	0.622311	0.521391
CCNA_02362; GAF domain-containing protein	0.0140652	0.188328	0.202327	0.159868	0.27447	0.352602	0.435394	0.352463	0.573358	0.521268
CCNA_01261; periplasmic multidrug efflux lipoprotein precursor	-0.00249387	0.189835	0.16697	0.12333	0.0467825	-0.120297	0.104242	0.146003	0.416899	0.520948
CCNA_01718; RNA polymerase ECF sigma factor	0.00651475	-0.155036	-0.216966	-0.206541	-0.161169	-1.80209	-0.486069	0.077586	0.316187	0.518925
CCNA_02944; hypothetical protein	-0.0144173	0.0662575	0.0731593	0.164578	-0.0486377	0.156286	0.16275	0.333019	0.494642	0.518574
CCNA_01089; conserved hypothetical protein	-0.00808109	0.040394	0.0263932	0.0290177	-0.0368053	0.136578	0.0547355	0.319615	0.434772	0.51772
CCNA_03008; putative PD-(D/E)xK nuclease protein	0.0150317	0.149752	0.238742	0.320975	0.193475	-0.779968	-0.359883	0.323986	0.42319	0.51672
CCNA_03032; leucyl aminopeptidase	-0.0206511	0.0215845	-0.0793873	0.0367279	0.111978	0.220462	0.252946	0.30532	0.42929	0.51568
CCNA_00023; putative periplasmic protein	0.0384429	-0.0302129	0.0924017	-0.118738	-0.254898	-0.277912	-0.10966	0.0877238	0.415275	0.514332
CCNA_01366; conserved hypothetical protein	0.0397408	-0.444857	-0.589257	-0.233543	-0.441699	-2.25576	-0.858228	-0.0401362	0.719244	0.511382
CCNA_00541; hypothetical protein	0.0140535	0.104495	0.0624503	-0.113534	0.00213764	-0.0345562	0.0831093	0.0174225	0.592487	0.511069
CCNA_01364; NIFR3-like protein	0.0342297	-0.118151	-0.21786	-0.2982	-0.164602	-0.340168	-0.26852	0.0943131	0.39718	0.510598
CCNA_01757; dimethyladenosine transferase	-0.0546081	-0.229327	0.0427797	-0.451514	-0.421865	-0.993456	-0.884835	-0.0856414	0.397562	0.508081
CCNA_00600; conserved hypothetical protein	-0.0160312	0.0160212	-0.145965	-0.00523922	-0.0616779	0.0559311	-0.0278974	0.32535	0.3092	0.504136
CCNA_01032; RNA polymerase ECF-type sigma factor	-0.070251	0.203141	-0.00414681	0.0863739	-0.0521625	-0.461577	-0.150711	-0.19113	0.364569	0.503923
CCNA_01690; MAPEG family membrane protein	0.0110804	-0.0124227	-0.113633	-0.0482634	-0.121259	0.0270829	-0.0151228	0.310192	0.314914	0.503911
CCNA_01399; ammonium transporter/methylammonium transporter	-0.000370322	-0.00454792	-0.0585073	-0.130035	-0.0828174	0.162601	-0.000828433	0.142218	0.422426	0.501463
CCNA_02462; conserved hypothetical protein	0.00744238	-0.240767	-0.0709608	-0.158581	-0.181599	0.072145	0.166352	0.634268	0.454933	0.500846
CCNA_02809; AcrB-family cation/multidrug efflux pump	0.011863	0.0510372	0.0813594	0.0532018	0.0186478	0.198757	0.171731	0.45008	0.411795	0.499947
CCNA_01563; 2-dehydro-3-deoxygluconokinase	0.0468332	-0.000578307	0.00271727	-0.0102806	0.0163514	-0.0418564	-0.028375	0.358818	0.551666	0.499221
CCNA_03086; conserved hypothetical protein	0.0315275	-0.122311	-0.0289649	-0.0338357	-0.000192108	-0.0123549	-0.150755	0.208201	0.424508	0.497745
CCNA_03986; hypothetical protein	0.115174	-0.134189	-0.036188	0.0359923	0.258464	-0.252181	0.187922	0.14929	0.479193	0.497429
CCNA_03904; hypothetical protein	0.0240053	-0.155484	-0.267989	-0.175608	0.146625	0.243571	-0.235591	-0.00203895	0.366625	0.496821
CCNA_01012; N-formimino-L-glutamate deiminase	0.0116303	-0.0250404	0.0361324	0.0757516	0.172727	0.360633	0.0871323	0.349995	0.475404	0.496696
CCNA_02465; UDP-glucose 6-dehydrogenase	-0.0254206	-0.0758918	-0.136339	0.00394242	0.139144	-0.0603675	-0.129471	0.0298055	0.694085	0.496166
CCNA_03555; esterase lipase family protein	-0.00682098	-0.0832494	0.038731	0.0471075	0.0379677	-0.187196	-0.038981	0.450767	0.537148	0.49607
CCNA_01493; cysteine synthase	0.0107225	0.0500547	0.170893	0.49334	0.86089	-0.158131	0.344898	0.342836	0.519701	0.494091
CCNA_00297; two-component response regulator	0.00253289	-0.0721812	-0.029078	-0.0634188	0.0159729	0.138141	0.203638	0.376524	0.461981	0.493958
CCNA_02467; polyisoprenylphosphate hexose-1-phosphotransferase pssZ	0.00174024	0.0525822	0.0521365	0.177173	0.262105	0.926761	2.17093	2.34964	1.36434	0.492382
CCNA_00412; CoA pyrophosphatase	-0.0237385	-0.198757	0.0770626	0.13753	-0.0864177	0.155837	-0.0696124	0.0610817	0.367225	0.491982
CCNA_01660; conserved hypothetical protein	-0.0358492	-0.16191	-0.216839	-0.281905	-0.257725	0.00104226	0.0440951	0.128067	0.459404	0.491357
CCNA_03539; conserved hypothetical protein	-0.00557828	0.0108696	-0.0859169	-0.131369	-0.261869	0.210948	0.306273	0.427237	0.461724	0.491069
CCNA_02455; conserved integral membrane protein	-0.0305742	-0.177208	0.107135	-0.056122	0.0747365	0.186094	0.360534	0.243101	0.298847	0.491035
CCNA_01111; DnaA-related protein	0.0087756	0.0108736	-0.216544	-0.269759	-0.277485	-0.47018	0.128833	-0.0146872	0.334995	0.490329
CCNA_00962; MarR-family transcriptional regulator	0.0681323	-0.928005	-1.02899	-1.43439	-2.56646	-0.272836	-0.323288	-0.411251	0.312812	0.489391
CCNA_03100; alkylphosphonate utilization operon protein PhnA	0.01013	0.445143	0.436878	0.415345	0.468839	1.31416	0.590543	0.0159806	0.196115	0.48855
CCNA_01052; SapC family protein	-0.00464292	0.13041	-0.0172191	-0.064253	0.101632	-0.022991	-0.0310796	0.0828709	0.256313	0.488308
CCNA_03838; gluconate 2-dehydrogenase/glyoxylate reductase/hydroxypyruvate reductase	0.0203384	0.350878	0.632898	1.12258	1.61813	0.243221	0.139234	0.135476	0.519253	0.487308
CCNA_03088; two-component sensor histidine kinase	0.0454414	-0.132114	-0.231061	-0.0712533	-0.362839	-0.556473	-0.00229143	0.106341	0.569242	0.487103
CCNA_01743; sterol desaturase family protein	0.0106093	0.054471	-0.0950804	-0.173952	-0.410942	0.186414	-0.0442274	0.117245	0.459336	0.48664
CCNA_03615; TonB dependent receptor	0.0252613	-0.0769385	0.151244	0.482648	1.00628	0.341755	0.378315	0.518847	0.54044	0.486159
CCNA_03951; hypothetical protein	0.0341974	0.124103	0.273284	0.306838	0.254338	0.300238	0.173205	-0.27115	0.725474	0.484538
CCNA_03855; MuttS related protein	0.0705694	0.256657	0.219413	0.345804	0.459716	0.754832	0.209305	-0.265813	0.366809	0.484508
CCNA_01144; cytochrome c oxidase polypeptide II	-0.0178535	-0.151227	-0.18537	-0.277582	-0.148816	-0.111093	-0.263756	0.180692	0.455598	0.48412
CCNA_00580; AAA ATPase domain protein	0.0233851	-0.0228703	0.00166421	0.0255623	-0.128044	-0.650796	0.102044	0.295013	0.40139	0.483108
CCNA_03133; toxin protein higB	-0.0116819	0.029537	-0.0116125	-0.131438	-0.086343	0.376254	-0.000150137	0.330747	0.384919	0.482484
CCNA_02138; conserved hypothetical protein	0.0639064	0.2356	0.481634	0.431543	0.618248	-1.42116	-2.16151	-0.647918	0.442141	0.482326
CCNA_00046; conserved hypothetical protein	-0.024456	-0.183515	-0.155186	-0.0207778	-0.023344	-0.832998	-0.0923911	0.124789	0.448923	0.48207
CCNA_03569; repair PSII family protein	0.0454314	-0.109829	-0.199813	-0.101272	-0.020346	0.430954	0.221953	0.364399	0.457293	0.481839
CCNA_02287; TetR-family transcriptional regulator	0.00712106	-0.285025	-0.541142	-1.09179	-1.79978	-0.827441	-0.497273	-0.130679	0.30721	0.481143
CCNA_01262; cation/multidrug efflux pump, AcrB family	0.0103874	0.0834471	0.109667	0.0719503	0.0566178	0.151101	0.102229	0.302793	0.482359	0.480336
CCNA_01491; cystathionine beta-lyase	0.00248505	-0.100854	-0.449756	-0.435644	-0.641149	0.107402	-0.00895515	0.140061	0.515226	0.479323
CCNA_03135; flagellum-specific ATP synthase fliL	0.0159562	0.327413	0.496009	0.442198	0.699469	-2.13321	-1.96895	-0.259798	0.509368	0.479061
CCNA_01897; metal-dependent hydrolase	-0.0368711	-0.00022917	0.142905	0.133595	0.101478	0.047433	-0.0266616	0.130993	0.413108	0.478215
CCNA_01680; succinylarginine dihydrolase	0.00913627	-0.0404247	-0.255087	-0.160109	-0.262989	0.102359	0.00305762	0.252897	0.539546	0.477008
CCNA_01646; dethiobiotin synthetase	0.0225553	-1.72065	-3.71801	-5.01629	-4.94513	-0.131469	0.604774	0.463993	0.394581	0.475863
CCNA_00522; BrnT-related ribonuclease toxin	0.00905831	0.0911836	-0.0358046	0.0692879	0.0240784	0.704816	0.173121	0.0951494	0.545277	0.475831
CCNA_00133; radical SAM family enzyme	0.0472742	-0.11566	-0.031061	-0.153541	-0.191578	-0.120247	-0.325541	0.0317025	0.396304	0.475217
CCNA_02867; phage tail length tape measure-related protein	0.0656682	0.00555499	0.189696	-0.0643229	-0.088724	0.220293	-0.152176	0.0080435	0.187464	0.472733
CCNA_01244; hypothetical protein	0.013953	-0.167335	-0.193022	-0.230649	-0.385076	-0.233558	-0.0411459	0.0666371	0.593879	0.471443
CCNA_00425; hypothetical protein	0.0213238	0.381056	0.388021	0.349596	0.184814	-0.0504324	0.0450251	0.198125	0.212049	0.471179
CCNA_00183; type II secretory pathway, prepilin signal peptidase	-0.00160043	0.242554	-0.899205	-0.0684804	-0.180822	-0.121117	-0.16177	0.215403	0.36369	0.469841
CCNA_01245; 23S rRNA methyltransferase	-0.0158435	-0.144752	-0.37719	-0.52708	-0.56439	-0.49524	-0.485438	-0.00459671	0.336238	0.469369
CCNA_01016; copper resistance protein B	-0.00988041	0.0307573	0.0231923	-0.000232116	0.0425279	-0.048032	0.179356	0.247307	0.41635	0.469333
CCNA_03159; sulfite reductase (NADPH) flavoprotein alpha-component	0.00577551	0.0703794	-0.0570874	0.0610082	-0.00450469	-0.0213227	-0.091311	0.0746815	0.373428	0.468515
CCNA_03789; hypothetical protein	-0.0601602	0.252198	0.270113	0.222076	0.224249	-0.19701	-0.41267	-0.0340707	0.498073	0.46847
CCNA_02045; acetyl-coenzyme A synthetase	-0.00760384	0.00613364	-0.0393231	-0.00413787	-0.0277939	0.0459129	0.051542	0.498354	0.408509	0.467638
CCNA_01611; transporter, drug/metabolite exporter family	0.00961957	0.0123462	0.0495472	0.367696	0.478689	-0.240518	0.0103101	-0.248637	0.39842	0.465446
CCNA_00586; LytR/AlgR-family transcriptional regulator	0.0476591	0.138876	0.0957466	0.181995	0.245141	0.208297	0.254123	0.445448	0.390224	0.46522
CCNA_02892; hypothetical protein	0.0474273	-0.316525	-0.374134	-0.125755	0.019207	-0.0152797	0.0515445	-0.162808	0.184483	0.464769
CCNA_03433; conserved hypothetical protein	0.0158066	-0.0285914	-0.121233	-0.217998	-0.348838	-0.898647	-0.892695	-0.279065	0.439209	0.464375
CCNA_02367; CelR-family transcriptional regulator	-0.0153878	-0.0824978	-0.0194014	-0.00100202	0.0622524	0.523244	0.501383	0.750122	0.527168	0.464256
CCNA_02522; hypothetical protein	0.0074817	0.147504	0.15064	0.114925	0.171396	0.0865575	0.167497	0.192724	0.409062	0.46354
CCNA_00453; glucosamine-6-phosphate deaminase	0.0193263	0.134092	0.0583428	0.116395	0.142677	0.218796	0.0235078	0.147127	0.430043	0.462726
CCNA_03042; pilus assembly prepilin peptidase CpaA	0.0113444	0.360949	0.394585	0.401169	0.754932	0.377699	1.72112	1.92922	1.33145	0.462725
CCNA_02684; cyclopropane fatty acid synthase-like protein	0.0389788	-0.0524096	-0.0773874	-0.103176	0.0298962	-0.48504	-0.628049	-0.176913	0.235234	0.462403
CCNA_01700; nucleoside permease	0.0373079	0.154661	0.237551	0.221265	0.220842	0.0606565	0.278677	0.26538	0.456783	0.461701
CCNA_03019; TonB-dependent receptor	0.00951023	0.0291339	0.0205919	-0.0130663	0.0867594	0.20525	0.201224	0.33619	0.387373	0.461586
CCNA_01020; LacI-family transcriptional regulator	0.0316578	-0.108778	-0.169652	-0.120684	-0.0650906	-0.4381	0.351812	0.438603	0.515666	0.460581
CCNA_00590; FixC-family flavoprotein dehydrogenase	0.0116021	-0.037425	0.0894709	0.083773	-0.0400804	0.05468	0.132314	0.393318	0.622435	0.459694
CCNA_03122; conserved membrane spanning protein	0.00304732	0.0941294	0.211019	0.194733	0.201931	0.150543	0.148257	0.249835	0.495086	0.459455
CCNA_03822; formamidopyrimidine-DNA glycosylase	0.00358907	0.0712496	0.140436	0.0341484	0.160156	0.148963	0.309273	0.508271	0.323091	0.458065
CCNA_01452; conserved hypothetical protein	0.014984	-0.170318	-0.0750295	-0.0263286	0.0261497	-0.149558	-0.0900051	-0.120284	0.405894	0.457997
CCNA_01582; Glutathione-dependent formaldehyde-activating enzyme	0.0100769	0.0748301	0.103611	-0.00624419	0.0702767	0.172885	-0.15132	0.311635	0.417658	0.45751
CCNA_03120; chemotaxis protein cheW	0.00993777	0.385976	0.460044	0.528327	0.551798	-0.76059	-0.929458	-0.385937	0.340888	0.45674
CCNA_01282; gluconolactonase	0.00212759	0.0280972	0.0431156	-0.00195076	-0.113089	-0.0330046	-0.0273057	0.157095	0.379781	0.455958
CCNA_02197; hypothetical protein	0.00182774	0.046707	0.017036	0.125297	0.230953	0.00715899	0.011295	-0.091965	0.471784	0.45513
CCNA_03499; hypothetical protein	-0.0115883	-0.214704	-0.329476	-0.263482	-0.0163711	-0.786553	0.0401638	-0.122829	0.320849	0.455043
CCNA_02701; xanthine dehydrogenase large subunit	-0.00307817	-0.0263127	-0.0467956	-0.00288089	0.0672507	0.0542785	-0.0458824	0.231104	0.459753	0.453363
CCNA_02379; hypothetical protein	0.00822905	0.0151334	-0.136418	-0.303947	-0.432597	-0.218933	-0.0336075	-0.00771192	0.332154	0.453103
CCNA_02885; isochorismatase family protein	-0.00742963	-0.0989508	-0.093717	-0.0232791	0.12757	-0.0353185	-0.129096	0.0424574	0.338044	0.452337
CCNA_01481; cyclase homology domain protein	0.00935231	-0.0192014	-0.0628165	0.0205037	-0.027279	-0.0523232	-0.0536112	0.160422	0.2238	0.451997
CCNA_03707; conserved hypothetical protein	0.0413486	-0.0579834	0.17556	0.16889	0.280007	-0.445723	0.0145309	0.474097	0.366945	0.45196
CCNA_01272; peptidyl-tRNA hydrolase family protein	0.0563528	0.112281	0.144538	0.241819	0.447126	-0.0713754	0.787504	0.320437	0.151769	0.451676
CCNA_03216; hypothetical protein	0.00298207	0.135115	-0.00679849	0.053237	-0.0332931	0.147799	0.375154	0.835309	0.503459	0.45003
CCNA_02702; xanthine dehydrogenase small subunit	0.0276019	-0.154316	-0.15431	-0.274323	-0.216979	-0.376369	-0.174991	-0.05277	0.334226	0.445976
CCNA_01290; hypothetical protein	-0.0225098	0.10713	0.132348	-0.0660703	-0.0508239	-0.0965164	0.034713	0.256293	0.393622	0.445708
CCNA_01113; rhodanese-related sulfurtransferase	0.039366	0.184462	0.139901	0.162775	0.174642	0.297938	0.191471	0.362037	0.411522	0.445186
CCNA_01475; OmpW family outer membrane cation channel	0.0159105	0.0504601	0.00590834	0.0802993	0.0996193	-0.114955	0.0712605	0.477077	0.369782	0.444664
CCNA_03200; hybrid sensor histidine kinase/receiver domain protein	0.00604899	0.113864	0.123162	0.121719	0.0992024	-0.0867546	0.063997	0.226298	0.463084	0.444492
CCNA_03327; hypothetical protein	-0.0239599	-0.0573391	-0.124334	-0.0795552	-0.0528537	-0.424353	0.0544119	-0.00406853	0.394503	0.443413
CCNA_03217; TetR-family transcriptional regulator	0.00829472	-0.0389778	-0.0165143	-0.0872341	0.0111924	0.161158	0.125933	0.36242	0.310268	0.442326
CCNA_03507; GGDEF/EAL phosphodiesterase PdeA	0.0400164	-0.344656	-0.577384	-0.735453	-1.12224	-2.43162	-2.81603	-0.785074	0.307318	0.44224
CCNA_02200; cytochrome c-family protein	0.00174521	-0.126811	-0.102393	0.0854946	-0.0188677	-0.148338	-0.0554773	0.563867	0.305432	0.44216
CCNA_00077; acyl-CoA dehydrogenase, long-chain specific	-0.0148375	-0.0177828	0.0605878	0.0235429	-0.0161495	0.140244	-0.105483	0.00155765	0.429283	0.442132
CCNA_02090; exodeoxyribonuclease III	-0.00621768	0.0196081	-0.0264649	-0.108534	-0.588597	-0.225805	0.0890623	-0.252342	0.366301	0.441472
CCNA_02605; LasT-family rRNA methylase	0.00163911	-0.0107101	-0.0381071	-0.184694	-0.171734	-0.0758875	-0.0981222	0.0766178	0.458763	0.440577
CCNA_03927; hypothetical protein	0.0416868	0.228262	0.229063	0.2906	0.265412	0.351054	0.245126	-0.204626	0.64618	0.440495
CCNA_00406; DNA transformation protein tfoX	0.0298804	0.14008	0.136897	0.18008	0.198584	-0.0231241	-0.0992815	-0.0239559	0.380237	0.439945
CCNA_00423; phosphohydrolase, MutT-nudix family	-0.00437249	-0.106858	-0.208501	-0.250171	-0.380698	-0.493302	-1.0318	-0.515099	0.345451	0.438895
CCNA_01592; SN-glycerol-3-phosphate transport ATP-binding protein	0.0210738	0.0113296	0.0312644	0.0427403	0.109856	0.187516	0.0732846	0.153146	0.429929	0.438872
CCNA_03184; acyl-CoA dehydrogenase	-0.00476466	-0.0382713	-0.031983	-0.0696174	-0.0835202	0.0755459	0.0506339	0.390695	0.455804	0.436718
CCNA_01561; hypothetical protein	0.101993	-0.232749	0.0240763	-0.117866	0.0273284	0.427635	0.276027	-0.0491236	0.613006	0.436706
CCNA_02716; ABC transporter substrate-binding protein	0.0199998	-0.0182821	0.00729261	0.037075	0.0558197	-0.162594	-0.217762	-0.0989949	0.350925	0.435746
CCNA_00936; conserved hypothetical protein	0.00498839	-0.0150728	0.00525157	-0.0434039	0.0241729	0.167233	0.173012	0.542451	0.508322	0.434833
CCNA_03616; PiuB-related membrane protein	-0.0330238	-0.246404	0.221505	0.56358	1.22974	0.204303	0.24097	0.115543	0.456016	0.432674
CCNA_01021; TonB-dependent receptor	0.00637401	0.0519937	0.0612638	0.0538289	0.118923	0.104666	0.177739	0.22611	0.374968	0.431479
CCNA_01856; ferrichrome-iron receptor	0.00170862	0.184832	0.313356	0.402691	0.500632	0.129209	0.234358	0.252543	0.373485	0.43031
CCNA_03830; multidrug resistance protein A, efflux pump	0.0210127	0.162311	0.208493	0.442275	0.742425	0.699908	1.35587	1.69414	0.315215	0.428373
CCNA_03495; D-beta-hydroxybutyrate dehydrogenase	0.0571242	0.512062	1.28489	2.14138	3.2097	0.232075	0.19586	0.343553	0.404812	0.428221
CCNA_01299; OmdA-family protein	0.0083687	0.105623	0.154327	0.258991	0.275383	0.220612	0.173573	0.251912	0.429491	0.426319
CCNA_01769; ABC transporter ATP-binding protein	0.0226497	0.0153747	-0.0211498	0.025489	0.143623	-0.150664	0.0697041	0.334666	0.379384	0.425146
CCNA_02341; small heat shock protein	-0.0191639	-0.123858	-0.102758	-0.212196	0.0228459	0.0458381	-0.197536	-0.122822	0.354446	0.423924
CCNA_02273; glutathione peroxidase	0.00229846	-0.0155298	-0.209382	-0.154024	-0.19483	0.0560232	0.26572	0.0389443	0.323511	0.423396
CCNA_02670; ABC transporter ATP-binding protein	0.0316642	0.138523	0.103401	0.0615622	0.0307541	0.159957	0.13297	0.296645	0.236023	0.42321
CCNA_01486; fumarylacetoacetate (FAA) hydrolase family protein	-0.000964738	0.104098	0.0793227	0.114007	0.0531282	-0.0144767	-0.0577615	0.339413	0.397366	0.421329
CCNA_01648; adenosylmethionine-8-amino-7-oxononanoate	0.00195621	-1.45821	-3.00109	-3.65143	-3.4892	0.378565	0.104196	0.32627	0.330914	0.421155
CCNA_00773; carboxypeptidase S	-0.000216484	0.0258581	0.0669649	0.00788168	0.0609984	-0.163589	-0.106747	0.136122	0.327359	0.420728
CCNA_01850; quinol cytochrome oxidase polypeptide I	0.00746549	0.166434	0.310414	0.663103	0.895053	0.215884	0.369138	0.461705	0.443329	0.418591
CCNA_03487; zonular occludens toxin, zot-like protein	-0.00106079	0.213653	-0.0795121	0.022246	0.137681	0.293075	0.0733832	0.303317	0.280983	0.417111
CCNA_01434; MerR-family transcriptional regulator	0.0203146	-0.177245	-0.0908076	-0.243195	-0.278665	-0.403263	-0.574951	-0.0108216	0.390149	0.417017
CCNA_01268; cytochrome c	0.00814588	-0.0193284	-0.0863834	-0.0387755	-0.127338	-0.0850456	0.323003	-0.0168182	0.384201	0.415688
CCNA_03320; biotin carboxylase	0.0141196	-0.0164585	0.0494194	0.0726853	0.0259465	-0.000235494	0.0211704	0.407943	0.41395	0.414296
CCNA_02608; conserved hypothetical protein	-0.029419	-0.025716	0.0211371	-0.0764975	-0.421557	-0.111828	0.155481	0.173478	0.627918	0.412669
CCNA_03546; rRNA large subunit methyltransferase	0.0123448	0.0626067	-0.0272129	0.0754188	0.108041	0.0344575	0.38662	0.556182	0.498897	0.412093
CCNA_03585; chemotaxis receiver domain protein CheYIV	0.0711451	-0.204882	-0.215753	-0.18649	-0.281555	-1.15376	-0.760409	0.00597514	0.143367	0.411425
CCNA_00734; GumN superfamily protein	0.0153277	0.100684	0.0872272	0.040396	0.159163	-0.456053	-0.0546519	0.0621754	0.29602	0.410647
CCNA_00353; O-antigen acetylase	0.0206843	0.0687017	0.169794	0.17489	0.170292	0.905759	2.06092	2.23383	1.39474	0.410219
CCNA_02906; acyltransferase family protein	-0.0114202	-0.095442	-0.150713	-0.0315428	-0.0428352	-0.00109925	0.00712317	0.128946	0.277624	0.409699
CCNA_00861; hypothetical protein	-0.0247433	0.159448	-0.0110117	0.0802015	0.197033	0.700752	1.6668	1.98032	1.04807	0.40957
CCNA_01594; ribosomal protein L11 methyltransferase	0.00427164	-0.357208	-0.100854	-0.26254	-0.358907	-0.274689	0.0263463	-0.0450881	0.531384	0.409532
CCNA_01082; hypothetical protein	0.0195678	-0.0348054	-0.0466767	-0.111913	-0.0483673	0.181447	-0.0101746	0.234936	0.279355	0.409283
CCNA_02647; PBP2-family ligand-binding transcriptional regulator	0.037051	0.22343	0.119763	0.127367	-0.0448836	0.349273	0.0637349	-0.129814	0.507985	0.405867
CCNA_03778; integral membrane protein	0.00745718	-0.0570467	-0.131392	-0.0811125	-0.0517857	0.0106972	0.0223203	0.0859959	0.360445	0.405849
CCNA_00858; TonB-dependent receptor	0.00353096	0.0304972	0.0070163	0.0132525	0.042912	0.0660772	0.408762	0.522633	0.384898	0.405712
CCNA_03895; hypothetical protein	-0.00432401	0.193715	0.725802	0.675561	0.455676	-0.44913	-0.40278	-0.216189	0.0140742	0.405578
CCNA_03468; methyl-accepting chemotaxis protein	0.0132963	0.166772	-0.00845184	0.062327	0.115153	0.133984	0.181476	0.182968	0.261246	0.40331
CCNA_01076; beta/gamma crystallin family protein	-0.0280035	-0.00971625	0.00551717	0.019185	-0.004382	-0.224383	0.0756014	0.178678	0.234288	0.402657
CCNA_02615; homogentisate 1,2-dioxygenase	0.00130202	-0.118971	-0.190565	-0.428027	-0.698733	0.249106	0.175499	0.36353	0.360888	0.402157
CCNA_00395; feruloyl-CoA synthetase	-0.0128916	-0.0332981	-0.166587	-0.167374	-0.150284	-0.0453498	0.0186657	0.306684	0.390831	0.401983
CCNA_01693; LysR-family transcriptional regulator	0.0373507	0.0844766	0.0188216	0.0533696	-0.0205581	-0.0720817	0.0515341	0.309013	0.358058	0.401725
CCNA_03382; conserved hypothetical protein	-0.00733665	-0.0427328	0.036026	0.0273031	0.0357818	0.0243747	0.0844155	0.245608	0.395662	0.401552
CCNA_02068; Mth938-like membrane protein	-0.0169833	0.0963002	-0.296962	-0.0523501	0.0716216	0.181263	0.235036	0.297816	0.257579	0.401029
CCNA_02887; hydrolase/acyltransferase family protein	-0.0170751	0.0757765	-0.00150431	0.00329479	0.0770944	-0.0917376	-0.0548433	0.0851803	0.365942	0.400774
CCNA_02618; AsnC-family transcriptional regulator	0.055527	0.0615773	-0.235428	-0.452264	-0.461927	-0.867382	-0.969628	-0.493352	0.335558	0.39981
CCNA_00506; cytochrome b	0.00788528	0.0210387	0.0232711	0.008525	0.0282785	0.510043	1.10034	1.28478	0.770828	0.399499
CCNA_00642; hypothetical protein	-0.0153126	0.11474	0.111518	-0.0522866	0.0522186	-0.230546	-0.0661668	0.292351	0.344108	0.39929
CCNA_03779; conserved hypothetical protein	-0.0958685	0.133485	0.0641697	-0.0688525	0.0595872	0.0406284	-0.138171	-0.294522	0.226403	0.398877
CCNA_01545; NAD(FAD)-utilizing dehydrogenase	-0.0183552	-0.111516	-0.0668881	0.0846561	0.00562586	-0.358586	-0.325485	0.0505478	0.186662	0.398426
CCNA_02916; conserved hypothetical protein	0.0400548	-0.0958937	0.0280716	-0.0268908	-0.0832107	-0.0175832	0.21195	0.133349	0.322887	0.398071
CCNA_02710; rhomboid family protease	0.0411815	-0.198718	0.0195481	-0.0147848	0.165371	-0.120011	-0.123281	0.103297	0.32376	0.397903
CCNA_00175; type II secretion pathway protein G	0.0106771	0.0686592	0.146113	0.129272	-0.0564142	-0.11942	0.108164	0.215407	0.574667	0.397272
CCNA_01931; TetR-family transcriptional regulator	-0.00448165	-0.0201619	-0.0272352	-0.0941012	-0.0737908	-0.160486	0.101046	0.399043	0.434955	0.396834
CCNA_03937; hypothetical protein	-0.0139784	0.0113285	-0.00955559	0.0984291	0.0564571	-0.370928	-0.0428777	0.0304445	0.269674	0.394381
CCNA_03547; peptidoglycan-specific endopeptidase, M23 family	0.010034	-0.0325805	-0.00745059	0.0733668	-0.0116978	-0.790673	-0.848169	-0.256788	0.363024	0.39413
CCNA_02595; Zn finger TFIIB-family transcription factor	0.00867403	0.121844	0.0649923	-0.0362789	-0.186985	0.105934	0.0930019	0.305372	0.462676	0.393904
CCNA_02541; MutT/nudix family phosphohydrolase	0.0125168	-0.19489	0.0598145	-0.109733	-0.0430512	0.155055	0.176957	0.53832	0.40456	0.392203
CCNA_02392; SnoaL-like domain protein	0.0214836	0.0304185	-0.0789327	0.00267345	0.0470836	0.296869	0.167104	0.309359	0.313881	0.391657
CCNA_01927; enoyl-CoA hydratase	-0.0232207	-0.180691	0.0888971	-0.152305	-0.142613	-0.329183	-0.165621	-0.119291	0.365364	0.390879
CCNA_00708; cobaltochelatase cobT subunit	-0.468342	-0.481492	-0.027703	-0.276742	0.0568005	0.380446	0.602374	-0.208276	0.306771	0.390827
CCNA_01836; acyl-CoA thioesterase I/lysophospholipase	0.000862934	0.17877	0.0582385	-0.0898687	-0.0566838	-0.151189	0.100538	-0.035623	0.257401	0.390644
CCNA_03742; conserved hypothetical membrane protein	0.0281243	-0.070489	0.126688	0.0635341	0.0103217	-0.313251	0.284459	0.202336	0.269783	0.390287
CCNA_01359; myo-inositol catabolism protein IolB	0.0281159	-0.0903146	-0.0589586	-0.037691	-0.102536	-0.0621649	0.00540649	0.128799	0.382679	0.390008
CCNA_00022; putative aerobic-type carbon monoxide dehydrogenase, small subunit CoxS	0.0486787	-0.0832361	-0.0727637	-0.1478	-0.0157024	-0.0238275	0.00514456	0.0162003	0.362962	0.389975
CCNA_02539; aspartate aminotransferase	0.00372144	0.134034	-0.00101099	0.121896	0.100572	0.126886	0.326589	0.150565	0.328761	0.38979
CCNA_02829; peptidase S8 family protein	-0.00428693	0.106586	0.123488	0.148591	0.103432	-0.241514	-0.108416	0.095	0.324185	0.388671
CCNA_01820; GTP-binding protein hflX	-0.0658369	-0.172747	-0.071596	-0.192877	0.0772546	0.184336	0.0360616	0.222976	0.361614	0.388052
CCNA_00067; YciI-like protein	0.029733	0.217692	0.206354	0.120117	0.117087	-0.137691	0.405285	0.0399861	0.295368	0.384563
CCNA_01161; proton/sodium-glutamate symport protein	0.00136826	0.0968079	0.131069	0.135197	0.229438	-0.300475	0.0429364	-0.0992493	0.292595	0.384519
CCNA_00750; FeaR-family transcriptional regulator	-0.00627131	0.129879	0.238226	0.224168	0.301562	0.469206	0.974776	0.973756	0.591069	0.384147
CCNA_00846; proline dehydrogenase/delta-1-pyrroline-5-carboxylate dehydrogenase	0.0218747	-0.0415074	-0.105596	-0.0716464	-0.04865	0.225692	0.285681	0.307947	0.3702	0.381514
CCNA_01888; IclR family HTH transcriptional regulator	-0.0758207	0.0304539	0.11947	0.0089905	0.0684117	0.092727	0.386598	0.418614	0.370766	0.3813
CCNA_02655; NTF2 superfamily protein	0.0338496	-0.0479545	0.00750977	0.082603	-0.125183	-0.136852	-0.104273	-0.0505477	0.56368	0.380601
CCNA_02676; conserved hypothetical protein	0.0324499	0.0469748	0.16952	0.0350346	0.287866	0.222387	0.46663	0.23291	0.332469	0.380597
CCNA_01339; ArsR-family transcriptional regulator	0.0212848	0.203121	0.182543	0.169422	0.334565	-0.13461	0.0814801	0.643334	0.474767	0.380184
CCNA_00931; GTP cyclohydrolase II/3,4-dihydroxy-2-butanone-4-phosphate synthase	0.0147106	-0.289097	0.0445143	0.312156	0.689821	0.0377694	-0.398977	-0.279175	0.295066	0.379783
CCNA_03765; phosphohydrolase, MutT/nudix family protein	0.0160879	-0.051546	-0.124583	0.0374117	0.0200048	-0.048815	0.09856	-0.0598601	0.403131	0.379136
CCNA_01777; hybrid sensor histidine kinase/receiver domain protein	-0.00994179	0.194898	0.124556	0.0870767	0.131744	0.116432	0.259384	0.408692	0.370344	0.37798
CCNA_01151; DeoR-family transcriptional regulator	-0.0118577	-0.219138	-0.165874	-0.094347	-0.0165028	-0.323708	-0.188101	0.337133	0.131392	0.377383
CCNA_01233; haloalkane dehalogenase	-0.00578649	0.140627	0.128912	0.0303174	0.0150247	-0.163862	0.273999	0.40928	0.484454	0.377013
CCNA_02938; outer membrane protein A	0.00807351	0.0969449	0.119248	0.0750275	0.0590161	0.223859	0.133352	0.163171	0.177798	0.37658
CCNA_00900; CHASE4-family GGDEF/EAL protein	0.0225921	0.082925	0.0590787	0.11823	0.156508	0.471349	0.604881	0.72772	0.295454	0.375845
CCNA_02336; lysophospholipase L2	0.00908713	0.535904	1.13293	1.78478	2.81288	-0.121336	-0.258583	0.0266858	0.29884	0.375311
CCNA_00565; gamma-glutamyltranspeptidase	0.00826189	0.175901	0.0951696	0.0986441	0.0801035	-0.0601774	0.107179	0.250778	0.330361	0.373273
CCNA_03242; succinic semialdehyde dehydrogenase	0.024352	0.0589678	0.102776	-0.0241985	-0.126794	-0.0677442	0.00591278	0.00270711	0.276436	0.372613
CCNA_02883; flavin containing amine oxidoreductase	0.0125516	-0.00213662	-0.0293594	0.00700923	-0.0761829	0.0539091	0.0945756	0.103953	0.361398	0.371948
CCNA_02926; hypothetical protein	0.042915	-0.019257	-0.166047	0.0353915	-0.0272933	-0.0979672	0.00373041	0.266649	0.335521	0.371169
CCNA_00016; molybdopterin converting factor, large subunit	-0.104052	0.268157	0.253491	0.324632	0.496213	1.01771	0.193356	0.221657	0.294889	0.370315
CCNA_03504; acyl-CoA dehydrogenase	0.0277409	-0.0810029	-0.227168	-0.350894	-0.435615	0.0511636	-0.148437	0.0779172	0.337793	0.370302
CCNA_02720; conserved hypothetical protein	0.00357899	0.0783959	0.0161924	0.125786	0.0661752	0.0967434	-0.0513814	-0.0408779	0.382264	0.369789
CCNA_00191; N-acetylglutamate synthase domain protein	0.0180827	0.132671	0.110747	0.182102	0.186534	0.270392	0.00181716	0.246891	0.127291	0.369746
CCNA_03907; conserved hypothetical protein	0.0021763	0.207086	0.351871	0.102011	0.235349	-0.0252968	0.302807	0.0288249	0.515744	0.368943
CCNA_00926; acyl CoA thioesterase	0.0315435	-0.00361539	-0.0765066	-0.0383442	-0.0741701	0.144954	0.0136109	0.133334	0.312089	0.368796
CCNA_03693; creatinine amidohydrolase family protein	0.0081891	0.109683	-0.0209096	-0.0436933	0.00503167	-0.0166504	-0.063069	-0.0377184	0.217981	0.368219
CCNA_01635; DNA repair protein recO	0.0276257	0.121048	-0.0160527	-0.139694	-0.0689401	0.10483	0.14373	-0.00321238	0.313476	0.365601
CCNA_01470; cytochrome cbb3 oxidase, diheme subunit, membrane-bound ccoP	-0.00291067	-0.0324672	-0.0570974	0.024046	-0.101713	-0.0105103	0.2225	0.692964	0.573552	0.363996
CCNA_00906; conserved hypothetical protein	0.0181124	-0.019088	0.105149	0.150409	0.0415996	-0.142544	-0.0376519	-0.132156	0.333793	0.362487
CCNA_01162; beta-D-glucoside glucohydrolase	0.0146577	0.0353686	0.0191199	-0.0976057	-0.0248939	-0.180037	0.132595	0.182415	0.278384	0.362325
CCNA_00932; 6,7-dimethyl-8-ribityllumazine synthase	0.00692481	-1.1185	-0.898754	-0.712778	-0.202856	0.179394	-1.18497	-0.515155	0.349252	0.359497
CCNA_02500; type IV secretory pathway, VirB3 protein	0.0044613	-0.0413144	0.0319049	0.00936979	0.0861717	-0.243832	0.21753	0.0422187	0.261284	0.35847
CCNA_03451; hypothetical protein	0.0443743	0.0149414	0.210929	-0.146661	0.169706	-0.855869	-0.268087	0.352108	0.458097	0.358433
CCNA_00092; short chain dehydrogenase	-0.00997095	-0.0126378	-0.179774	-0.249616	-0.571402	-0.425438	-0.810375	-0.21414	0.190112	0.358316
CCNA_00638; heme:hemopexin-binding protein	0.0110852	0.0148394	0.0629614	0.0137297	0.0409646	0.110666	0.141706	0.243544	0.371361	0.358207
CCNA_02189; peptidase, C13 family	0.0156492	-0.125226	-0.131297	-0.119549	-0.0366781	-0.0692841	0.0309028	0.176334	0.439264	0.356698
CCNA_01826; vitamin B12 receptor	0.0160156	-0.000946172	0.09632	0.116877	0.0941494	0.269609	0.330217	0.28448	0.407628	0.354132
CCNA_00818; glutathione S-transferase	0.00493851	0.0657657	0.0504925	-0.0185727	-0.0670764	0.175993	0.15704	-0.0775655	0.384935	0.35386
CCNA_02937; hypothetical protein	0.0236271	0.0243737	0.0606894	0.156904	0.0931201	-0.0120914	-0.0414024	0.114775	0.4675	0.353074
CCNA_00574; alpha-N-acetylglucosaminidase	0.0128273	0.0566147	0.0312749	0.0364788	0.0622289	0.152465	0.18108	0.350261	0.41098	0.352675
CCNA_00059; oxygen-insensitive NADH nitroreductase	-0.0227748	-0.00322622	0.0690314	0.0264044	0.0379712	0.0371928	0.162649	0.264834	0.38465	0.352267
CCNA_00754; Nodulin-21 / CCC1-related protein	-0.0153933	0.0381254	0.0340331	0.039694	0.0490146	0.139162	0.0725127	0.196308	0.196516	0.351989
CCNA_02311; conserved hypothetical protein	-0.00458408	-0.03089	-0.11955	-0.195914	-0.137945	-0.362835	-0.0513289	0.0075365	0.24482	0.351665
CCNA_01949; bactofilin A BacA	-0.00160423	0.104044	0.118848	0.237455	0.374211	-0.699383	-0.660792	-0.173083	0.392136	0.351638
CCNA_03886; trypsin-like peptidase domain family protein	0.0394039	-0.0970529	-0.139268	-0.108948	-0.309378	-0.753939	0.10954	-0.0300672	0.411934	0.350688
CCNA_03458; hypothetical protein	0.0221798	0.210545	0.245617	0.0511529	0.285101	0.543394	0.204196	0.0173158	0.271195	0.349781
CCNA_01929; conserved hypothetical protein	0.0661363	-0.516014	-0.379105	-0.269275	-0.331106	-0.6431	-0.327832	-0.205586	0.234721	0.349749
CCNA_03102; hypothetical protein	0.0315321	-0.171406	-0.291066	-0.388873	-0.295267	-0.0288318	-0.148026	0.258846	0.333063	0.349328
CCNA_02566; membrane alanine aminopeptidase	0.0153003	-0.0913774	-0.176748	-0.253754	-0.450788	-1.73222	-2.21602	-0.725658	0.248231	0.349082
CCNA_02904; GntR-family transcriptional regulator	0.0284801	0.112662	0.169913	0.253906	0.214398	0.531391	1.01152	0.989489	0.584722	0.34869
CCNA_03492; M50-like Site-2 protease	0.0250453	0.032575	0.0859467	-0.0315783	0.129459	0.155356	0.204117	0.0971321	0.4315	0.346896
CCNA_02861; phage host specificity protein	-0.0109911	0.181615	0.0114061	0.0465929	0.000590569	-0.115823	-0.0703292	0.109979	0.390451	0.346574
CCNA_01778; penicillin-binding protein	0.0172834	0.0451438	0.0725333	0.0108339	-0.0482062	0.0831289	-0.0877131	0.0599944	0.317567	0.346555
CCNA_03743; beta-lactamase family protein	0.029543	0.0385591	0.0817204	0.0781919	0.107301	0.127608	0.240692	0.324443	0.369072	0.34653
CCNA_00714; hypothetical protein	-0.0550311	-0.144905	-0.0732368	0.025168	0.00211347	0.11786	-0.196697	-0.255992	0.374063	0.345714
CCNA_00250; poly(3-hydroxyalkanoate) depolymerase	0.00132929	-0.204147	-0.202927	-0.417545	-0.650287	-0.190125	-0.42985	-0.126635	0.167978	0.345323
CCNA_02424; TetR-family transcriptional regulator	0.0174067	-0.124819	-0.10327	-0.0896772	-0.292571	-0.130082	-0.295602	0.00522112	0.326592	0.345026
CCNA_00208; type 1 glutamine amidotransferase (GATase1)-like domain protein	0.0213501	0.00213754	-0.0744789	-0.0458199	-0.160472	-0.0596393	-0.00796629	0.339228	0.499184	0.344849
CCNA_02381; hypothetical protein	-0.0275316	0.00921474	-0.0176843	0.0363332	0.0715153	0.181443	0.163007	0.0363185	0.19648	0.344228
CCNA_03053; dioxygenase	0.00854605	-0.219445	-0.138148	-0.0210254	-0.168508	-0.0974478	-0.047635	0.0303402	0.053177	0.341584
CCNA_01087; conserved hypothetical protein	-0.0128861	-0.110393	-0.146792	-0.164539	-0.0996708	-0.176905	-0.290652	-0.179371	0.231351	0.339867
CCNA_03554; esterase lipase family protein FzeB	0.0114473	0.147872	0.0542701	0.0972513	0.0315211	0.280612	0.477893	0.669731	0.441968	0.339496
CCNA_00405; short chain dehydrogenase	0.0175042	0.0281003	0.122082	0.0597756	0.113354	-0.0039224	-0.0544525	0.22807	0.312955	0.339253
CCNA_00095; quinone oxidoreductase	0.0208002	0.0604034	0.0859686	0.0569975	0.0221175	0.562581	0.884515	0.900782	0.459027	0.338497
CCNA_02011; methylmalonyl CoA epimerase	0.0112704	0.175236	0.130101	0.290034	0.228763	0.315669	0.313668	0.479238	0.338642	0.338353
CCNA_00879; PAS-family sensor histidine kinase	0.00520619	0.0634031	0.117704	0.0978801	0.136761	0.219154	0.206465	0.297168	0.329497	0.338051
CCNA_01388; methyltransferase	0.00379635	0.025621	-0.013015	0.0247432	-0.0145656	-0.183998	-0.0324866	0.206332	0.379924	0.337884
CCNA_02493; 3-carboxy-cis,cis-muconate cycloisomerase	0.0248648	-0.00537047	-0.207314	0.0345133	0.027537	-0.367356	-0.455265	0.120388	0.405622	0.337721
CCNA_03873; conserved hypothetical protein	-0.00376275	-0.0137651	-0.0360818	-0.0900964	0.316427	0.272777	-0.355561	0.157865	0.155661	0.3377
CCNA_01377; hypothetical protein	-0.0381203	0.270333	0.31319	0.213084	0.141651	-0.4757	-0.122929	-0.20876	0.26699	0.336936
CCNA_00888; MCP-signal associated domain protein	-0.00153223	0.138131	0.0502763	0.168047	0.191189	0.145449	-0.133921	0.0807409	0.425191	0.335497
CCNA_00393; RNA polymerase sigma factor	-0.0119203	-0.0175875	-0.175847	-0.165559	-0.148149	-0.68282	-0.263389	0.349515	0.219296	0.3351
CCNA_01371; hypothetical protein	-0.0789986	0.209443	0.0681418	0.344713	0.627757	-0.132756	0.618	0.697766	0.359237	0.334497
CCNA_03371; bacterioferritin	-0.02085	0.0176939	-0.019563	0.17847	0.106742	-0.0965672	0.14441	0.10209	0.268819	0.333114
CCNA_02903; bifunctional D-altronate/D-mannonate dehydratase	0.0192841	-0.00748443	0.0271114	-0.031734	-0.00679248	0.273277	0.86301	0.657307	0.554001	0.332766
CCNA_01966; vitamin B12-dependent ribonucleotide reductase	0.00444142	0.0432298	0.0409647	0.0320526	-0.141313	-0.125613	-0.157585	0.0605138	0.270303	0.332425
CCNA_02927; short chain dehydrogenase	0.0190553	-0.0197737	0.0957893	0.190273	0.125266	0.0616854	0.0528544	-0.0695752	0.226173	0.332144
CCNA_01744; AraC-family transcriptional regulator	0.00352404	0.134094	0.320648	0.612991	0.790409	-0.14408	-0.088113	-0.0231783	0.149757	0.332051
CCNA_02532; hypothetical protein	-0.0408425	-0.155589	-0.0890901	0.00385863	-0.296272	-0.070399	-0.176399	-0.281846	0.145968	0.331541
CCNA_02351; uracil phosphoribosyltransferase	-0.0160617	0.100732	0.00331849	0.0626502	0.0878212	-0.137417	-0.0220481	0.0910109	0.28844	0.330949
CCNA_02997; cold shock protein CspA	0.0133262	-0.109561	0.158063	-0.0202913	0.0391966	-0.81292	-0.393182	0.15496	0.217494	0.330674
CCNA_01369; acyl-CoA dehydrogenase, short-chain specific	0.0244898	0.546522	1.51936	2.64474	4.13737	0.0125665	0.080413	0.110021	0.397748	0.330337
CCNA_03066; GAF/PAS-family sensor histidine kinase	0.0259949	0.0951246	0.00803952	0.0772471	0.0298825	-0.045324	0.20727	0.327757	0.468859	0.330207
CCNA_01196; iron-regulated outer membrane virulence protein	-0.00338367	-0.00796078	-0.0499822	-0.0852823	-0.0100388	-0.0308949	0.0154981	0.252786	0.263622	0.329926
CCNA_02923; TonB-dependent receptor	0.0110707	0.0234036	-0.0147333	-0.0014508	-0.0235284	-0.0330143	-0.0381253	0.104057	0.266262	0.328912
CCNA_02833; conserved hypothetical membrane protein	-0.0119214	0.0747547	0.0317522	0.060996	-0.0240767	-0.0583314	-0.0321445	0.101632	0.262374	0.327836
CCNA_02158; GT2 family glycosyltransferase	0.00720149	0.0856585	0.0485226	0.0112694	0.0987943	0.00207402	-0.0291445	0.166908	0.447332	0.327759
CCNA_03205; M28-family zinc peptidase	0.00508042	0.0141826	-0.0218323	0.0543451	-0.00757579	0.106989	0.104998	0.186717	0.289832	0.327423
CCNA_00793; phosphatidylglycerol glycosyltransferase	-0.00125157	0.0924832	0.0956002	0.152865	0.233529	0.414446	0.415659	0.858355	0.786357	0.327395
CCNA_00602; von Willebrand factor type A domain protein	0.00585404	-0.102901	-0.0412942	-0.0549518	-0.159402	-0.255197	-0.0649558	0.176294	0.346735	0.326523
CCNA_02236; polysaccharide deacetylase family	0.0384665	0.107809	0.0926464	0.115787	0.025329	0.130141	0.0883993	0.126534	0.230039	0.326495
CCNA_00937; acetyltransferase	0.034551	0.0400717	0.161521	0.400106	0.470854	0.154973	0.539169	-0.257692	0.727904	0.326342
CCNA_00172; type II secretion pathway protein D	0.00417332	-0.217881	-0.0478595	-0.158545	-0.127825	-0.205124	-0.283141	0.0105277	0.309757	0.326131
CCNA_01167; acyl-CoA dehydrogenase	0.0161424	0.0906422	0.0300348	0.0907154	0.0791386	0.0758679	0.155724	0.0833288	0.161242	0.326078
CCNA_02331; peptidoglycan-specific endopeptidase, M23 family	0.0535075	0.0579463	0.122867	0.189489	0.1683	-0.478024	0.0143522	0.330797	0.118978	0.325007
CCNA_03459; methyl-accepting chemotaxis protein	0.0317562	-0.0572216	-0.0548867	-0.024266	-0.00163828	0.274882	0.107294	0.153632	0.289326	0.324891
CCNA_02910; TonB-dependent receptor	-0.00383128	-0.043293	-0.0233829	-0.0332708	-0.0742571	-0.132563	0.0114195	0.0607206	0.261638	0.324141
CCNA_02166; uracil DNA glycosylase superfamily protein	-0.030641	0.109907	0.210911	0.116228	0.293538	0.143095	-0.213727	-0.091933	0.658503	0.323927
CCNA_02055; conserved hypothetical protein, YnfA/UPF0060 family	0.0398817	0.0505094	-0.111418	-0.198196	-0.334377	-0.0114633	0.114233	0.469922	0.222683	0.323296
CCNA_02378; SIMPL family protein	0.00795974	-0.0668329	0.107949	0.19417	0.356042	-0.000145792	0.170909	0.324471	0.312003	0.322715
CCNA_02472; cobalt-zinc-cadmium resistance protein czcB	0.045961	0.0406681	-0.0266011	-0.0953514	0.0107956	-0.0631856	0.0468181	0.0467445	0.409009	0.322418
CCNA_01574; arsenic resistance protein arsH	0.0175481	0.18601	0.00636857	0.0893131	0.0652306	0.026766	-0.0353385	0.0537776	0.314956	0.32237
CCNA_02213; old yellow enzyme (OYE)-family NADH:flavin oxidoreductase	0.0339781	-0.137107	-0.0396185	-0.255895	0.00718057	-0.00720772	0.0315663	0.0362588	0.21331	0.321448
CCNA_02330; conserved hypothetical protein	-0.0354711	-0.469647	-0.932988	-1.22342	-1.71637	0.0595744	-0.01082	-0.15648	0.439333	0.320855
CCNA_01297; 23S rRNA Gm2251 methyltransferase	0.0688492	-0.242401	-0.286417	-0.850606	-0.275644	-0.962706	-0.337222	-0.0501883	0.195204	0.320778
CCNA_00696; O6-methylguanine-DNA methyltransferase	0.0387854	0.0277841	-0.0381039	-0.0966373	0.0100257	-0.2952	-0.141134	0.0815557	0.232327	0.320025
CCNA_00759; TonB-dependent receptor	-0.00186329	0.000976482	0.00452443	-0.00137432	-0.0122645	-0.0900268	0.0547239	0.178314	0.340982	0.319133
CCNA_03444; TonB-dependent receptor	0.0249266	-0.284428	-0.714685	-1.24133	-1.85032	-0.612535	-0.879779	-0.453789	0.197372	0.317877
CCNA_03916; hypothetical protein	0.00372191	0.0989569	0.138677	0.0931393	0.241952	0.186934	0.372534	0.627447	0.257942	0.316874
CCNA_03266; conserved hypothetical protein	0.051032	0.199166	0.395506	0.512784	0.578541	-0.197527	0.0374317	0.11482	0.448685	0.315891
CCNA_02292; acetyltransferase	-0.00232682	0.0999843	-0.310911	-0.214223	-0.110081	-1.29084	-0.836036	-0.664131	0.46898	0.315583
CCNA_02981; AsnC-family transcriptional regulator	0.00719821	-0.00894729	-0.110341	-0.0642275	-0.0352805	-0.544373	-0.187565	-0.0564088	0.467176	0.314913
CCNA_02545; alkaline phosphatase	0.0229687	0.0125762	0.0253965	-0.0170827	-0.0363144	0.0679067	0.133907	0.267687	0.318843	0.314694
CCNA_01948; peptidoglycan-specific endopeptidase, M23 family	0.0148229	0.0970512	0.0050745	0.129046	0.1503	-0.659018	-0.924041	-0.442501	0.238899	0.313497
CCNA_02915; TldD/PmbA family protein	0.00937847	-0.0538155	-0.0074307	-0.0787876	-0.0605841	-0.0824252	0.0764152	0.105268	0.221003	0.312729
CCNA_02924; conserved hypothetical protein	0.0541371	0.0959839	0.0319994	0.178365	0.228085	-0.548047	0.488557	-0.0185922	-0.000137552	0.312618
CCNA_00326; vegetatible incompatibility protein HET-E-1	0.027438	0.0794887	-0.0211685	-0.394163	-0.542961	-0.0299097	0.126606	-0.075696	0.256169	0.312613
CCNA_03905; conserved hypothetical protein	-0.000544406	0.187478	0.00891529	-0.194734	-0.0845219	-1.02716	-1.21128	-0.639147	0.293936	0.312485
CCNA_02159; hypothetical protein	0.00212285	0.00238956	-0.0521873	0.100777	0.088897	-0.0952028	-0.0560694	0.0739273	0.36809	0.311888
CCNA_00573; TonB-dependent receptor	0.0181351	0.0496787	-0.00903343	0.00531408	0.00801858	0.0903178	0.198369	0.316917	0.453273	0.311648
CCNA_03999; cell surface polysaccharide synthesis protein, GtrA family	0.0615377	0.202036	-0.0405861	-0.0143902	-0.0990383	0.607705	1.32362	1.4912	0.579865	0.310871
CCNA_01543; chaperone protein dnaK	0.011865	0.135258	0.115888	0.140105	0.0638153	0.0113071	-0.305239	0.122682	0.251209	0.310315
CCNA_01945; anhydro-N-acetylmuramic acid kinase	0.0266542	0.260768	0.64628	1.09327	1.68036	0.102984	0.183225	0.151189	0.187128	0.309662
CCNA_00300; glyoxalase superfamily protein	0.0374347	-0.00382938	0.055874	-0.127509	0.0228348	-0.0112565	0.081021	0.170042	0.298346	0.309357
CCNA_02784; conserved hypothetical protein	0.0161583	-0.110237	-0.0412559	-0.073065	0.0282076	0.211353	0.141285	0.317414	0.278237	0.309054
CCNA_00404; hypothetical protein	0.0925716	0.148101	0.163196	0.205509	0.0560987	-0.130372	0.245713	0.30538	0.393278	0.308105
CCNA_01572; major intrinsic protein (MIP)-family channel protein	0.00955207	0.144396	0.120255	0.172987	0.0346386	0.193615	0.398736	0.567259	0.104727	0.307973
CCNA_02369; alpha-amylase	0.0214704	-0.0597503	-0.00432792	0.0156368	-0.0167121	0.164826	0.11425	0.22703	0.283576	0.307348
CCNA_00089; MHYT/PAS-family GGDEF/EAL protein	0.00102376	-0.0905221	-0.192741	-0.234041	-0.408176	-0.593819	-0.88992	-0.462519	0.243279	0.307271
CCNA_03506; putative transcriptional regulator	0.0132994	0.0144188	-0.117065	-0.18385	-0.34587	-0.257217	-0.00577152	-0.00533617	0.145345	0.307264
CCNA_01010; histidine ammonia-lyase	0.0279982	0.0477301	0.0750595	-0.0831464	0.132882	0.196587	0.0669082	0.262424	0.289101	0.307186
CCNA_01039; putative hexuronate transporter, major facilitator superfamily	0.0165693	0.0602699	0.0739229	0.125811	0.105714	-0.0726016	0.154928	-0.119287	0.290931	0.307157
CCNA_02919; BatA-related transmembrane protein	0.0754142	-0.0169273	0.00973206	0.082739	-0.224583	0.0591085	-0.229045	0.20768	0.131374	0.305741
CCNA_00916; toxin protein parE-1	-0.0159145	0.201881	0.121239	0.0918921	0.174657	-0.258343	-0.122788	-0.0386759	0.232951	0.305068
CCNA_00639; heme:hemopexin-binding protein	-0.00364735	0.0367261	-0.0089331	-0.00521403	0.0841704	-0.0615041	0.0658889	0.210252	0.287616	0.304864
CCNA_00377; chromosome partition protein Smc	0.0376888	0.00607867	-0.0234379	0.120502	-0.0709405	0.0200453	-0.0196317	0.140305	0.186676	0.303445
CCNA_00235; hypothetical protein	0.00731571	-0.276747	-0.0129738	0.00242035	-0.0367619	-0.124425	-0.00265166	-0.000852574	0.0660809	0.303354
CCNA_03141; phosphoserine phosphatase	0.00335214	-0.0388023	0.00837274	0.0465162	0.13309	0.138128	0.0320393	0.151029	0.27684	0.303001
CCNA_01853; hypothetical protein	0.0161894	0.154266	0.458781	0.528253	0.852895	0.0300737	0.364139	-0.0229469	0.444679	0.302375
CCNA_00751; conserved hypothetical membrane protein	0.01659	0.0701579	-0.0261329	0.0202746	0.0477963	0.072432	0.0289673	0.062781	0.172359	0.302149
CCNA_00454; GntR-family transcriptional regulator	0.0235664	-0.0863313	-0.0537403	-0.0878394	-0.0998516	-0.441678	-0.386678	-0.00293842	0.149147	0.301965
CCNA_02787; hypothetical protein	0.0242426	-0.028575	-0.128483	-0.00478213	-0.0653972	-0.150228	-0.115159	0.245036	0.208395	0.301931
CCNA_00570; GntR-family transcriptional regulator	0.0471824	0.208416	0.269612	0.189104	0.461777	-0.0493764	0.0465792	0.116805	0.274593	0.30192
CCNA_00905; exonuclease-endonuclease-phosphatase (EEP1) protein	0.000237127	0.10194	-0.040213	0.0172544	0.0622964	0.109255	0.0875573	0.1566	0.29723	0.300687
CCNA_00503; conserved hypothetical protein	-0.00326054	0.093787	0.117551	0.0221725	0.0735396	0.13684	-0.0416678	-0.147175	0.287809	0.299943
CCNA_03148; conserved hypothetical protein	0.0134351	0.0503022	-0.00732625	0.00766374	-0.00432655	-0.0681838	0.0382826	0.0693113	0.304381	0.29912
CCNA_02074; IAA acetyltransferase	-0.0214993	0.102807	0.178193	-0.161058	0.191545	-0.12835	0.114155	-0.0520378	0.155839	0.298844
CCNA_00408; antiporter protein	0.0555013	0.0783686	0.186431	0.0475331	0.130847	0.0845119	0.249522	0.548489	0.204167	0.298604
CCNA_02590; aldo-keto reductase family protein	0.00515085	0.100915	0.0907381	0.0442356	-0.178049	-1.66077	-1.72942	-0.645573	0.19618	0.297368
CCNA_02914; zinc metalloprotease	0.0234556	0.0996369	0.0241645	0.0447977	0.0900304	-0.0499992	0.076135	0.246299	0.22689	0.297131
CCNA_03218; periplasmic multidrug efflux lipoprotein precursor	0.0118158	0.0494013	0.0335178	-0.0327526	-0.0789795	-0.205744	-0.255623	-0.0525143	0.262177	0.296671
CCNA_02685; conserved hypothetical membrane protein	0.0136745	-0.160763	0.0403179	0.0179344	-0.119575	-0.329212	-0.184665	0.14785	0.338395	0.295886
CCNA_02718; taurine transport system permease protein tauC	0.0447389	0.0130744	-0.117165	-0.0238278	0.0320244	0.147339	0.214571	0.0543967	0.128275	0.295724
CCNA_02727; phosphate starvation-inducible protein PhoH	0.0204985	0.0378446	0.11074	0.1297	0.224104	0.31266	0.163548	0.327088	0.317501	0.295499
CCNA_01559; 2-deoxy-D-gluconate 3-dehydrogenase	0.0210702	0.134359	-0.109501	0.0521599	-0.0213253	-0.0636235	-0.270669	-0.177087	0.0297815	0.295203
CCNA_01601; conserved hypothetical protein	0.0335605	0.0216964	0.0412235	0.031389	-0.0436074	-0.0375234	-0.0778444	0.204568	0.26207	0.29498
CCNA_03350; hypothetical protein	0.0105286	0.0197639	0.0279033	0.0290365	-0.0300261	0.121904	0.0671235	0.246914	0.214054	0.294643
CCNA_01429; ubiquinol-cytochrome C reductase chaperone	0.0050831	-0.0766143	-0.0587627	-0.00982675	-0.0159632	0.404007	0.638518	0.638355	0.442084	0.294062
CCNA_03610; methyltransferase	-0.0537492	-0.544765	-0.748095	-0.126214	-0.409664	-0.472643	0.197636	0.0682884	0.170996	0.292248
CCNA_02570; major facilitator superfamily transporter	0.0215632	0.0228646	0.0489983	-0.0793403	-0.221021	0.0950747	0.201875	0.404285	0.488239	0.291416
CCNA_01343; ribosomal large subunit pseudouridine synthase C	-0.000300651	-0.0362002	-0.0465346	0.0326335	0.0255649	0.0306273	-0.0377567	0.0775453	0.177827	0.29121
CCNA_02882; cbb3-type cytochrome C oxidase, subunit III	-0.00119764	-0.002519	-0.0123471	-0.132186	0.0276956	-0.476227	-0.0511543	0.00854127	0.260514	0.291167
CCNA_02730; glutathione S-transferase	0.0129547	0.00785373	0.107533	0.192782	0.253545	0.100906	0.108522	0.261442	0.344196	0.290762
CCNA_02735; ADP-ribose pyrophosphatase family protein	0.037634	0.0969549	0.0675821	0.0563054	0.210415	0.168203	0.446033	0.439939	0.433219	0.290206
CCNA_02422; short chain dehydrogenase	-0.0108519	0.0372332	0.0771333	0.03449	0.0663354	0.14872	0.165153	0.237042	0.239409	0.290178
CCNA_02630; hypothetical protein	0.00231605	0.0832977	-0.016194	0.0608228	0.218635	0.231443	0.344098	-0.146039	0.0666117	0.289452
CCNA_01341; DegP/HtrA-family serine protease	0.0686593	-0.0847492	-0.0470584	0.0251541	0.116192	-0.22883	-0.0796765	-0.110977	0.197351	0.288933
CCNA_02966; non-specific DNA-binding protein Dps/iron-binding ferritin-like antioxidant protein/ferroxidase	0.00848289	-0.10011	-0.229477	-0.140555	-0.114812	-0.242597	0.0822328	-0.345616	0.209498	0.288733
CCNA_03980; hypothetical protein	0.000617619	0.141761	-0.193819	0.0377355	-0.19452	0.124313	-0.161761	-0.194391	-0.202252	0.288647
CCNA_00928; GntR family transcriptional regulator	0.0574563	-0.0302087	0.0832697	-0.0881227	-0.209336	-0.846641	-0.0249056	0.336129	0.165818	0.287999
CCNA_02077; 5'(3')-nucleotidase/polyphosphatase SurE	0.051666	-0.0850615	-0.0380095	-0.0592987	-0.0995203	0.0120723	0.0853253	-0.00367972	0.240753	0.287614
CCNA_01664; potassium-transporting ATPase B chain	0.0171367	-0.0584135	0.116976	0.0704008	0.118073	0.171487	0.145586	0.317607	0.461098	0.287117
CCNA_02459; methylmalonyl-CoA mutase alpha subunit	-0.000457416	-0.0589961	-0.00956275	-0.051629	-0.0468765	0.0188796	0.149726	0.24424	0.231218	0.286761
CCNA_00816; hypothetical protein	-0.00205614	0.0349301	0.000192746	0.0447646	0.0582335	-0.433643	0.338991	0.153779	0.312601	0.286254
CCNA_02498; YjbJ-related lytic transglycosylase	0.0115349	-0.0322459	0.0181302	-0.0960167	-0.0796438	-0.249757	0.00532099	0.0745141	0.204357	0.285631
CCNA_00882; hypothetical protein	-0.00351787	0.101132	0.102301	0.0916501	0.0790055	0.131887	0.00434715	0.183849	0.229861	0.284768
CCNA_01208; two-component response regulator	0.00601714	0.0749942	0.185536	0.147207	-0.0891529	0.21558	-0.220353	0.19202	0.00511342	0.284339
CCNA_00610; alpha-1,2-mannosidase	0.0127075	-0.0144759	-0.00270282	-0.0591376	-0.00403064	-0.000152644	0.103031	0.216544	0.222839	0.284272
CCNA_01555; altronate dehydratase	-0.00216553	0.0795572	0.0981508	0.0723193	0.0723926	0.140173	0.194591	0.4743	0.289993	0.28361
CCNA_00728; conserved hypothetical protein	0.0085532	0.0744615	0.0330657	0.0792384	0.0473578	0.0276664	0.118168	0.326174	0.315553	0.281862
CCNA_03660; Usg protein	0.00265009	-0.0321504	0.0454314	0.16524	0.16467	0.112993	-0.0172726	0.124425	0.200008	0.281354
CCNA_03170; conserved hypothetical protein	-0.000885433	0.00934531	0.046836	-0.0208259	-0.0324943	0.286304	0.294132	0.358627	0.241285	0.281162
CCNA_01154; conserved hypothetical protein	-0.0739017	-0.0770294	0.0817291	0.0215446	0.301153	-0.366987	-0.201376	-0.140448	0.16629	0.280971
CCNA_00201; outer membrane protein	0.0256529	-0.00981492	-0.0962723	-0.019532	-0.00258591	-0.401797	-0.683657	-0.471489	0.0436137	0.279826
CCNA_00964; gluconate kinase	0.0691705	-0.101917	-0.322156	-0.0832996	-0.217152	0.379059	-0.234053	0.527089	0.481141	0.278485
CCNA_02095; NAD/NADH-dependent eicosanoid dehydrogenase	0.0116469	0.109049	0.0508738	0.0514769	-0.00314855	0.0280897	0.0985144	0.268194	0.339191	0.278401
CCNA_01571; arsenate reductase	-0.114556	0.05078	0.188642	-0.0306163	-0.156386	-0.374395	-0.666435	-0.576304	-0.0790339	0.278369
CCNA_03282; pirin	-0.000141686	-0.0376435	0.0395401	-0.0804176	-0.160276	-0.115885	-0.0129197	-0.00220463	0.369524	0.278231
CCNA_01138; hypothetical protein	0.0121263	-0.240857	-0.213264	-0.454423	-0.375604	-0.243638	-0.193017	-0.27106	0.171544	0.278171
CCNA_01036; M14 peptidase-family protein	0.0117553	-0.0438901	-0.015056	-0.0615543	-0.0401973	0.0914389	0.0626077	0.109081	0.273668	0.278019
CCNA_01019; beta-glucosidase	-6.6102e-05	-0.0154675	-0.0339568	0.0696197	0.020905	0.140501	0.158528	0.234143	0.259889	0.277901
CCNA_00120; putative acetyltransferase	0.00981245	-0.0340024	-0.0329706	-0.0152949	-0.18645	0.292746	0.360302	0.233838	0.15167	0.276766
CCNA_01505; hypothetical protein	0.024585	0.0677601	0.118187	0.057818	0.173495	-0.0568042	-0.0485213	-0.0570565	0.182103	0.27607
CCNA_02104; GIY-YIG domain protein	-0.0089071	0.0543745	0.0916823	0.112666	0.213726	0.129401	0.118353	0.328558	0.221227	0.275735
CCNA_02533; hypothetical protein	0.033137	-0.0193234	-0.0276663	0.110115	0.0216778	0.0394926	-0.00362541	-0.0630394	0.286474	0.275581
CCNA_00726; acyl-CoA dehydrogenase	0.014507	-0.225687	-0.647512	-1.28624	-1.48872	0.621823	0.671001	0.704944	0.435689	0.275576
CCNA_02160; hypothetical protein	0.0351938	0.0854691	0.255796	0.581956	0.951442	-0.0289861	0.121208	0.0589924	0.259443	0.27515
CCNA_01704; cytochrome c	0.00315247	-0.0267377	0.0142953	-0.115065	0.0120371	-0.408381	-0.240506	-0.396193	0.179159	0.273995
CCNA_00083; phosphoglucomutase/phosphomannomutase	-0.0168127	0.0665867	0.172883	0.116536	0.217911	0.177948	0.409566	0.546233	0.426145	0.2729
CCNA_03806; outer membrane lipoprotein	0.045516	-0.183968	-0.290406	-0.264963	-0.0600565	0.0442142	0.175987	0.250425	0.267854	0.271918
CCNA_01570; penicillin-binding protein	0.0046123	0.0950931	0.135324	0.0517883	0.101809	-0.00844316	0.00985547	-0.0354151	0.161792	0.271465
CCNA_01600; Methane oxygenase, PmoA family	-0.00610775	0.116822	0.15936	0.0989376	0.146546	0.198737	0.0778725	0.168453	0.369807	0.271208
CCNA_03206; L-serine dehydratase	0.0453945	-0.0489805	-0.00152007	0.0908872	-0.227736	-0.11467	-0.0275222	0.200523	0.15401	0.271023
CCNA_02304; conserved hypothetical protein	0.0111433	0.00259386	0.0631782	-0.0127395	0.0103951	0.0496076	0.263597	0.422419	0.248307	0.270943
CCNA_00553; hydroxyacylglutathione hydrolase	-0.0203803	-0.131669	-0.115238	-0.0672148	0.00719517	-0.584943	-0.617903	-0.186929	0.143047	0.270871
CCNA_02174; multidrug resistance efflux pump	0.0124037	-0.000174406	0.0247802	0.0887632	0.290497	0.356985	0.492908	0.729264	0.459926	0.269969
CCNA_00251; zinc metalloprotease	0.0771572	0.0412367	-0.256721	-0.445327	-0.515688	-0.286187	-0.456277	-0.217647	0.305044	0.269934
CCNA_03784; conserved hypothetical protein	0.0268743	-0.0022864	-0.104856	0.0189226	0.0217999	0.00533114	0.155438	0.118964	0.267891	0.269708
CCNA_01257; conserved hypothetical membrane protein	0.0465772	0.0786161	0.0590168	0.133309	0.102717	0.333297	0.0784703	0.0953737	0.155674	0.26942
CCNA_02974; toxin protein relE-3	0.0155513	0.0639786	0.176246	0.114168	0.119767	0.363608	0.266609	0.497937	0.20765	0.269334
CCNA_03270; AsnC-family transcriptional regulator	0.00822765	-0.0438299	0.061209	-0.158704	0.0623039	-0.171461	-0.0335409	0.078018	0.0343014	0.267971
CCNA_02495; 4-hydroxybenzoate transporter	0.00870465	-0.0384848	-0.0312992	0.0499	0.122939	-0.0845663	-0.0304233	0.0453194	0.133392	0.267502
CCNA_01013; histidine utilization repressor	-0.0290315	-0.00489535	0.20658	0.230799	0.378351	0.147729	0.189968	-0.162961	0.332475	0.267425
CCNA_02662; M28-family zinc peptidase	-0.0102156	0.0529961	0.0491843	0.0236931	0.0143688	-0.0242471	0.0439956	-0.00508571	0.133544	0.26585
CCNA_00158; DNA replication and repair protein recF	0.0687292	0.0828848	0.0458181	0.134385	0.0692728	-0.0796241	0.0454291	-0.0373022	0.26363	0.265758
CCNA_02285; transcription elongation factor GreB	-0.0101109	0.00456084	0.137244	-0.020234	0.165876	-0.00357543	-0.105432	-0.0111005	0.180153	0.264353
CCNA_03403; small coiled-coil domain protein	-0.0206212	0.101392	0.105242	0.105247	0.0718512	-0.172472	-0.108462	-0.0801775	-0.0482193	0.263253
CCNA_03682; fumarylpyruvate hydrolase	-0.00794231	0.127322	0.0685272	-0.0442402	0.219006	-0.193717	0.247921	-0.345547	0.113942	0.262143
CCNA_00783; secreted protease precursor sapA	0.000996431	0.0254439	0.0312408	-0.0049937	-0.0152985	-0.834419	-1.11353	-0.600585	0.127206	0.261976
CCNA_02975; excinuclease ABC subunit C	0.00558947	-0.10456	-0.00475835	0.00332939	0.034906	-0.20078	-0.036976	0.0822486	0.26001	0.261803
CCNA_02291; hypothetical protein	0.0109784	0.0239709	-0.00139814	-0.0526957	-0.0672283	-0.00959181	-0.0809122	0.210556	0.15728	0.261779
CCNA_00078; acyl-CoA dehydrogenase	0.0289435	-0.686311	-1.90309	-2.91394	-3.56638	0.0426934	0.0168905	0.0822782	0.225619	0.261563
CCNA_02353; membrane-bound aldehyde dehydrogenase iron-sulfur protein	0.030542	0.0648688	0.103238	0.0833748	0.215316	-0.168344	-0.00945784	0.0348694	-0.0344989	0.261429
CCNA_03011; outer membrane lipoprotein Blc	0.00653719	0.0489584	-0.068651	-0.0469529	0.051705	-0.0352719	-0.0965548	-0.076812	0.163116	0.261352
CCNA_00957; porin O precursor	-0.00042033	-0.0164324	0.0470805	0.0456049	-0.0407019	0.0710256	0.0018108	0.264218	0.370836	0.260997
CCNA_01443; conserved hypothetical protein	0.0049224	0.00746047	0.0496023	0.0535969	0.0503381	-0.254864	-0.109883	0.0693079	0.404077	0.26078
CCNA_00214; TonB-dependent receptor	0.0162368	-0.62377	-1.55554	-2.54528	-3.48428	0.506451	0.388681	0.346545	0.340654	0.259668
CCNA_02164; glutamate dehydrogenase/leucine dehydrogenase	0.0137845	0.0354362	0.0248279	0.0937973	0.0730416	-0.0463507	-0.181719	0.158132	0.248777	0.25874
CCNA_03987; hypothetical protein	-0.000418387	-0.0187935	0.0474413	0.332144	0.680945	-0.31522	-0.233215	0.157448	0.253491	0.258201
CCNA_01406; metal-dependent hydrolase	-0.0186388	-0.116102	-0.259079	-0.370204	-0.500362	0.0190307	0.341803	0.236967	0.199218	0.257482
CCNA_01231; Formylglycine-generating sulfatase	0.0344295	0.148257	0.0901663	0.0354897	0.112179	0.0758388	0.235518	-0.00978266	0.0549074	0.257219
CCNA_03568; LemA protein	0.00368775	-0.128245	-0.169941	0.0414919	-0.0963263	-0.160872	-0.0916955	0.145739	0.142588	0.256354
CCNA_03154; PAS-family sensor histidine kinase/receiver protein	-0.00731687	-0.00573384	-0.0192584	-0.0120219	-0.00155877	-0.188017	-0.0739138	-0.0296303	0.184653	0.256283
CCNA_03182; hypothetical protein	0.0382892	-0.0466977	0.190459	-0.174001	0.122094	-0.672629	0.253459	0.0139369	0.110987	0.256178
CCNA_01909; ABC transporter substrate-binding protein	0.014389	-0.0854994	-0.0192899	-0.0461253	-0.0475895	0.00240497	0.103393	0.190662	0.135723	0.256105
CCNA_01558; 4-deoxy-L-threo-5-hexosulose-uronate ketol-isomerase	0.00950452	0.0623993	0.0655595	0.054168	0.0816018	-0.117437	0.0899639	0.0226881	0.184056	0.255691
CCNA_02530; SAM-dependent methyltransferase	0.0150016	0.0609674	-0.0210362	0.0271207	-0.0482735	-0.239834	-0.284403	-0.0597749	0.119024	0.255423
CCNA_01053; acetyltransferase	0.00498617	0.0964904	0.0199153	0.033679	0.100478	-0.0698067	0.162733	0.39712	0.400507	0.255413
CCNA_02930; very short patch repair (Vsr) endonuclease	0.0265232	-0.108897	-0.234489	-0.265217	-0.461551	0.0401465	-0.186945	0.0699182	0.495996	0.25529
CCNA_02134; phosphogluconate dehydratase	-0.0153502	-0.091479	-0.130949	-0.166714	-0.103969	-0.147153	0.0440863	0.121506	0.234666	0.254635
CCNA_01834; oxidoreductase	0.0142422	0.054222	-0.0348487	0.0436763	-0.0733731	0.0185335	0.168375	-0.0110118	0.338829	0.254147
CCNA_01736; TetR-family transcriptional regulator	-0.0546707	0.152311	0.122577	0.182965	0.105621	0.0369789	-0.00229562	0.298594	0.158005	0.25227
CCNA_03958; hypothetical protein	-0.0023408	-0.144059	-0.116978	0.127423	0.258611	0.190932	-0.0629821	-0.0155193	-0.0133264	0.251674
CCNA_03945; hypothetical protein	0.0302884	0.241593	0.0849963	0.0644306	0.407193	0.0507693	0.283162	-0.136565	0.102279	0.251031
CCNA_03432; aldose 1-epimerase	-0.0167778	0.0527056	0.0046038	0.160778	0.241145	-0.218761	-0.34932	-0.266155	0.116075	0.250545
CCNA_03138; peroxidase/catalase katG	0.0141941	0.0439989	0.0203678	0.0256283	0.00328462	-0.110872	0.0281545	0.099789	0.247158	0.249029
CCNA_03690; spore coat polysaccharide biosynthesis protein spsF	0.0107574	0.187317	0.123195	0.25758	0.440743	-0.281418	-0.00794015	-0.0293347	0.253251	0.247214
CCNA_01585; TonB-dependent receptor	0.024299	0.0316102	0.155977	0.343644	0.472075	0.136469	0.170871	0.383217	0.166098	0.247211
CCNA_03049; transporter, MFS superfamily	-0.000569056	-0.0279702	-0.021792	-0.0472131	-0.0170352	0.0869763	0.0294892	0.0627268	0.332972	0.246927
CCNA_01667; two-component response regulator kdpE	-0.0131895	0.205786	0.0981473	0.131806	0.134307	-0.178003	0.000136881	-0.0397339	0.223084	0.246714
CCNA_02193; conserved hypothetical protein	0.00132808	0.148747	0.25375	0.173714	0.210607	0.220278	-0.0428021	0.161509	0.0232143	0.245845
CCNA_02694; acetamidase/formamidase family protein	0.0123894	0.0086492	0.00165067	0.0401667	0.169424	-0.0835836	0.0403716	0.133488	0.214575	0.245083
CCNA_03529; polyphosphate kinase 2	0.0374357	-0.0475029	-0.0225035	0.0968157	-0.093101	0.121142	0.24024	-0.101137	0.123365	0.244832
CCNA_00018; molybdenum cofactor biosynthesis protein A	0.0564431	0.19859	0.0399952	0.0692997	0.388894	0.455345	0.155065	0.472392	0.374497	0.244585
CCNA_00127; KTSC domain protein	0.0030942	0.0137571	-0.113069	-0.107	-0.136417	-0.000548017	-0.0167421	0.262762	0.411421	0.244428
CCNA_02551; hypothetical protein	0.0233878	-0.00791293	-0.18027	-0.534323	-0.578262	-0.339803	-0.477421	-0.283293	0.10621	0.244043
CCNA_00681; short chain dehydrogenase	0.0297367	-0.0908754	-0.0331717	-0.036165	-0.0993078	-0.218164	-0.164111	-0.0119934	0.20728	0.243654
CCNA_00550; LacI-family transcriptional regulator	-0.0267619	-0.0320253	-0.000332648	-0.0461779	-0.00276762	-0.0409335	0.121328	0.198299	0.215109	0.24317
CCNA_03494; patatin-like phospholipase	0.00770284	0.016106	0.126484	-0.0984494	-0.116047	-0.14252	-0.0809278	-0.173089	0.167194	0.242648
CCNA_03171; hybrid sensor histidine kinase/receiver domain protein	-0.00169891	-0.097899	-0.157501	-0.1167	-0.042619	-0.0636685	-0.0140829	-0.0210772	0.162393	0.242302
CCNA_03068; glutathione S-transferase	-0.00497262	0.0520518	0.0399682	0.128082	0.112991	0.167625	0.179696	0.00670386	0.469194	0.242286
CCNA_03574; TonB-dependent receptor	0.0301707	0.0246657	-0.0321204	-0.0276314	-0.0106966	0.1812	0.136503	0.137632	0.253558	0.241351
CCNA_00096; L-asparaginase	0.0418269	0.0144585	0.115763	0.125844	0.0689857	0.267815	0.712866	0.779342	0.494518	0.241176
CCNA_02891; beta-galactosidase	0.00594037	0.0974263	-0.0582247	0.0526798	-0.0752306	0.106837	0.149876	-0.0557677	0.159342	0.240871
CCNA_02959; Zn-dependent hydrolase, glyoxalase II family	0.0498616	-0.08831	-0.00395559	0.0194904	0.00960962	-0.35056	-0.104385	-0.080438	0.148686	0.240566
CCNA_00774; ring hydroxylating diooxygenase	-0.0144835	-0.262105	-0.363502	-0.330838	-0.279079	-0.0108212	-0.0352773	0.106509	0.221554	0.236536
CCNA_00817; L-sorbosone dehydrogenase	0.0186866	-0.00232146	-0.035831	0.0800684	-0.0068897	-0.0817058	0.0843802	0.149279	0.181016	0.236455
CCNA_02492; protocatechuate 3,4-dioxygenase alpha chain	0.0212945	-0.0544667	0.0126241	0.0625213	-0.0870982	-0.163754	-0.0461579	-0.203022	0.149599	0.236441
CCNA_01910; ABC transporter substrate-binding protein	0.0208737	0.123705	0.116075	0.200175	-0.0105771	-0.214527	0.282153	-0.447575	-0.0425346	0.235802
CCNA_02483; 4-coumarate--CoA ligase	-0.0230379	-0.198238	-0.230016	-0.0904998	-0.174807	-0.200883	-0.199095	-0.232843	0.139948	0.235089
CCNA_01647; 8-amino-7-oxononanoate synthase	-0.00809388	-1.13318	-3.44823	-4.99437	-5.01493	0.19829	0.137377	-0.018182	0.184478	0.235006
CCNA_03518; cytochrome c oxidase polypeptide II coxB	0.00817469	0.130686	0.0476095	0.041287	0.221189	0.689111	1.43569	1.35081	0.36829	0.234994
CCNA_00527; conserved hypothetical protein	0.0113648	-0.023636	0.0940491	0.24785	0.201925	-0.75592	-1.08022	-0.493647	0.458727	0.234479
CCNA_01269; GcrA superfamily protein	0.00207089	0.222564	0.055829	0.286916	0.130852	0.224399	0.444601	0.317253	0.263024	0.234076
CCNA_01930; ADP-heptose LPS heptosyltransferase	0.0205982	-0.291924	-0.360563	-0.281407	-0.371382	0.0339455	-0.280778	0.00176732	0.221615	0.234011
CCNA_00552; cupin superfamily protein	0.0112713	-0.0901234	-0.187841	-0.187224	-0.290098	-0.675212	-0.519928	-0.449992	0.172594	0.233955
CCNA_01189; TonB-dependent receptor	0.00128971	-0.0244318	-0.00289306	0.0157579	0.0712133	0.0627891	0.12057	0.316404	0.246108	0.233267
CCNA_03756; cation efflux family transporter	0.0346499	-0.0311063	0.0542239	0.0586715	0.0475583	0.173883	0.0329567	0.00560693	0.122134	0.232911
CCNA_03265; CBS pair-family sensor histidine kinase/receiver domain protein	0.0151245	-0.46841	-0.657736	-0.724575	-1.06276	-3.09875	-3.37151	-0.934726	0.0901587	0.232626
CCNA_00825; 2-dehydro-3-deoxy-6-phosphogalactonate aldolase	-0.0901541	-0.189002	-0.13266	-0.129592	-0.242553	0.175184	0.120989	0.192843	0.201634	0.231184
CCNA_00523; multicopper polyphenol oxidase	-0.00157559	0.136672	0.269702	0.486798	0.703506	-0.339783	-0.560868	-0.406635	0.158859	0.231064
CCNA_01285; proline iminopeptidase	0.0143481	0.00861692	0.0156208	-0.0518268	-0.136029	-0.0707807	-0.345203	-0.106935	0.163958	0.230415
CCNA_03172; 3-oxoacyl-(acyl-carrier protein) reductase	0.020501	0.136077	-0.05873	0.0269889	-0.0956398	0.0190704	-0.308494	-0.295056	0.0960391	0.23027
CCNA_01147; acetyltransferase	0.0504985	0.0437358	0.113443	0.0980579	0.336259	0.145198	0.107973	0.127231	0.185832	0.230204
CCNA_02221; methionine synthase I metH	0.00317094	0.0100331	-0.0275143	0.00952344	-0.0529289	-0.0692801	0.00924342	0.149242	0.250666	0.22786
CCNA_01091; peptide methionine sulfoxide reductase	0.0293106	0.0225787	0.0224589	0.0869226	0.000362584	0.0335896	0.0179014	0.142803	0.215471	0.227664
CCNA_02774; hypothetical protein	0.0141079	0.0654229	-0.0196588	0.0309544	0.130007	0.106911	0.280295	-0.0114051	0.171623	0.227324
CCNA_00516; integral membrane protein	0.00865854	0.00802017	0.042232	-0.0711389	0.0169784	0.0636574	0.182779	0.110725	0.0887255	0.227302
CCNA_02163; hypothetical protein	-0.0256192	-0.115856	0.0524729	-0.136146	-0.222417	-0.399577	-0.0252542	-0.118898	0.18143	0.227145
CCNA_01498; 3-hydroxy-3-methylglutaryl CoA synthase	0.0338383	0.109084	-0.134587	0.00967144	0.0215383	0.176531	-0.0635591	-0.00595585	-0.064035	0.225494
CCNA_03460; hypothetical protein	0.0264583	-0.326559	-0.0281392	-0.0158183	-0.19509	0.0196665	-0.226983	0.205743	0.022533	0.224132
CCNA_03447; hypothetical protein	0.0371931	-0.061883	0.147622	0.219096	0.270192	-0.0354311	-0.129514	0.330618	0.349873	0.224053
CCNA_01784; hypothetical protein	0.0418031	0.193845	0.0225761	0.0539414	0.0110169	0.100187	0.0790636	0.443331	0.351078	0.223956
CCNA_01396; tetratricopeptide repeat family protein	0.0177055	-0.011897	-0.0292979	-0.111479	-0.0122612	-0.115452	0.0934166	0.0224257	0.188604	0.22385
CCNA_03438; hypothetical protein	0.0286571	-0.0293922	0.106397	0.0964147	0.0567243	-0.0613453	-0.0389911	0.00269315	0.333017	0.22336
CCNA_00151; ribonuclease PH	0.0154752	-0.140421	-0.156681	-0.373038	-0.538277	0.382067	0.134328	-0.077357	0.264425	0.223102
CCNA_01696; aminobenzoyl-glutamate transport protein	0.00516671	0.00246003	0.0226954	0.00577134	0.0255756	0.108472	-0.0453432	0.00432526	0.404438	0.222489
CCNA_02593; hypothetical protein	0.0388687	0.0320785	0.0759694	0.0362039	-0.12825	-0.340629	0.212142	0.0581201	-0.0972351	0.221615
CCNA_02199; methyltransferase	0.0285588	0.0363467	0.346034	1.2865	1.80709	-0.25233	-0.762591	-0.798602	-0.276659	0.221047
CCNA_03272; two-component sensor histidine kinase	0.0188756	-0.234307	-0.162457	-0.162804	-0.169357	-0.33463	-0.282347	-0.197069	0.1975	0.220734
CCNA_02464; UDP-glucose 6-dehydrogenase	-0.067001	-0.0824542	0.0178664	0.0196133	0.0597893	-0.0112987	0.197625	-0.00870143	-0.0213282	0.219439
CCNA_01173; chorismate mutase	0.011597	-0.0764906	-0.10363	-0.116647	-0.209039	0.340462	0.233379	0.297086	0.301658	0.219165
CCNA_01352; two component sensor histidine kinase	0.0391558	-0.106285	-0.132475	-0.168016	-0.169584	-0.373222	-0.108817	0.084094	0.191271	0.21826
CCNA_00706; hypothetical protein	-0.0327311	-0.170297	-0.058212	-0.0585546	0.0110106	0.459857	-0.0547419	-0.220888	0.167965	0.217905
CCNA_00903; inositol transport ATP-binding protein IatA	0.00881891	0.0244812	0.0569891	0.0475223	-0.0544733	0.0407944	0.196955	0.201044	0.225395	0.215771
CCNA_00646; nitrate transport permease protein nrtB	0.00469709	0.0625326	0.0150947	-0.00725431	0.0167464	0.128241	0.0619461	0.251179	0.261177	0.215659
CCNA_01487; GntR-family transcriptional regulator	0.0425055	0.109838	0.146474	0.132886	0.127544	0.223601	0.377316	0.0212599	0.272983	0.215383
CCNA_01042; TonB-dependent receptor	0.00422072	-0.10057	-0.309163	-0.522998	-0.700934	0.553378	0.861359	0.795651	0.447863	0.215238
CCNA_03669; outer membrane protein	0.0329671	0.0666964	0.041441	0.0212151	-0.00949337	-0.348113	-0.224718	-0.114405	0.131024	0.214907
CCNA_01788; hypothetical protein	-0.048662	0.467388	-0.235391	0.188856	0.801137	0.574319	-0.00185844	-0.599879	-0.127597	0.214643
CCNA_02929; sorbitol dehydrogenase	0.026768	0.0643298	0.0673867	-0.0147657	-0.073886	-0.0453734	0.173346	-0.0711942	0.18047	0.214371
CCNA_00934; conserved hypothetical protein	0.00338721	0.0184109	0.341526	0.128374	0.55705	0.233711	0.287829	-0.568047	-0.216883	0.213278
CCNA_00925; conserved hypothetical protein	0.0354425	-0.182693	-0.0926488	-0.166855	-0.15192	-0.249552	-0.154092	-0.360957	0.054115	0.212965
CCNA_02578; TetR-family transcriptional regulator	0.0343296	0.331799	0.803732	1.452	2.01629	0.394749	0.438791	0.435375	0.159092	0.212605
CCNA_02872; phage prohead protease	0.0386025	0.0393171	-0.0807066	-0.0732216	-0.101013	0.0445312	-0.0255564	-0.00679415	0.195579	0.212355
CCNA_01180; penicillin acylase	0.0142207	0.0228205	0.0325046	-0.00157977	0.0498198	-0.00418864	0.0331219	0.210581	0.279294	0.212178
CCNA_00767; conserved hypothetical protein	-0.0307608	0.214746	-0.110584	-0.285417	0.0465129	0.0145615	0.904584	0.758977	0.413319	0.211483
CCNA_02999; conserved hypothetical protein	0.010789	0.0784297	0.0576901	-0.0368804	0.00563263	0.202837	0.0984573	0.144175	0.0241619	0.211349
CCNA_01711; MecR antirepressor / ankyrin repeat family protein	0.0383247	0.10118	-0.114374	-0.0552741	-0.0584214	-0.10065	0.0273092	0.120049	0.0634017	0.211221
CCNA_02099; Na+ driven multidrug efflux pump	0.00468286	-0.109069	-0.136225	-0.140135	-0.112226	0.0834637	-0.06202	-0.170894	0.15632	0.21005
CCNA_02188; PaaI-family thioesterase	-0.0100112	-0.0289599	0.075315	0.017702	-0.0153071	-0.531872	-0.488682	0.118615	0.167102	0.209968
CCNA_03887; conserved hypothetical protein	0.0419243	0.101953	0.0840742	-0.0715995	-0.0980884	-0.105789	0.122643	-0.196664	0.193474	0.208986
CCNA_00131; Rrf2 family protein	0.0266832	0.253969	0.440917	0.322117	0.388442	0.200152	-0.0354997	-0.16013	0.326594	0.208819
CCNA_02602; LysR-family transcriptional regulator	0.0214559	0.203947	0.211153	0.0709849	-0.0401852	-0.106066	-0.00759908	0.0848138	0.150769	0.208582
CCNA_03670; diacylglycerol kinase related protein	-0.0243212	-0.00377641	-0.0226979	0.0337275	-0.0413072	-0.0204991	-0.321661	-0.454309	-0.0532973	0.208241
CCNA_01902; nickel-responsive regulator NikR	-0.0112947	-0.301025	-0.31149	-0.357213	-0.541926	-0.230137	-0.155769	-0.167813	0.112203	0.20772
CCNA_02700; xanthine dehydrogenase accessory protein XdhC	0.0401976	0.0731401	-0.0758761	-0.0315931	0.1914	0.0317112	0.315139	-0.00363886	0.349288	0.206774
CCNA_01047; TonB-dependent receptor	0.00507078	0.0585684	0.0539657	0.0418175	0.105978	0.162153	0.132663	0.218667	0.208754	0.206675
CCNA_02232; TonB-dependent receptor	0.0114936	-0.0310172	-0.0570146	-0.047475	-0.0363438	0.0169982	0.0538821	0.128628	0.128226	0.206632
CCNA_01345; short chain dehydrogenase	0.00183848	-0.104927	-0.322685	-0.307933	-0.168953	0.182588	-0.118844	0.150604	0.222026	0.206585
CCNA_02317; conserved hypothetical protein	0.0275023	0.136124	0.0282326	-0.0439407	0.0673544	0.303796	0.243978	0.228715	0.0210146	0.206148
CCNA_02756; competence/damage-inducible protein CinA	0.000719694	0.042965	0.0664473	0.0380578	0.121371	0.170284	0.131589	0.430752	0.200979	0.205839
CCNA_03173; hydrophobic ligand-binding SRPBCC domain protein	0.0124429	-0.0599318	-0.0272239	0.0515339	0.00706418	-0.0745147	-0.114253	0.00365108	0.212013	0.205358
CCNA_01149; TonB-dependent outer membrane receptor	0.00129965	-0.041773	-0.00388143	0.00751021	-0.0291816	0.0527462	0.123801	0.205365	0.261908	0.204449
CCNA_00985; protease II PtrB	0.00257705	0.0169611	-0.0473101	-0.181096	-0.156979	0.023981	0.195029	0.2342	0.259675	0.203984
CCNA_00539; salicylate hydroxylase	0.00404176	0.0048826	0.0475613	0.0427923	-0.0719415	0.0907856	0.0331201	0.0226911	0.197698	0.203889
CCNA_01701; xylose isomerase family protein	-0.0121609	-0.00835521	-0.111337	-0.0987298	-0.0802127	0.0566299	-0.262249	-0.0499491	0.434745	0.203801
CCNA_02560; stalk cross-band protein StpC	0.0366621	0.053302	-0.0697455	0.0223429	0.0712964	0.140132	0.192317	0.112912	0.222174	0.203727
CCNA_01458; hypothetical protein	-0.0253614	0.0728935	-0.0538342	0.20769	-0.0343249	-0.00273366	-0.010033	0.198909	-0.0578061	0.2034
CCNA_03187; cysteine/acetylserine efflux protein	-0.00581768	-0.0634027	-0.0712648	-0.0758177	-0.0946263	0.165708	0.0840474	0.22261	0.126924	0.202647
CCNA_03522; Zn-dependent protease TldD	-0.0159185	-0.287989	-0.415296	-0.364629	-0.706838	-0.632702	-1.10127	-0.479615	0.146293	0.202164
CCNA_00532; hypothetical protein, RDD superfamily	-0.0209568	-0.0947552	-0.0403638	-0.127449	-0.136876	0.0818447	0.30987	0.285458	0.130382	0.201904
CCNA_03588; two-component sensor histidine kinase PhyK	0.0204203	0.478037	0.0569557	-0.254812	-0.337893	-0.171076	1.30197	0.721126	0.358778	0.201746
CCNA_00952; flagellar assembly protein FlbE/FliH	0.0362766	0.133019	0.113781	0.182607	0.523835	-3.04749	-2.69539	-1.00561	0.0716609	0.201541
CCNA_02133; glucokinase	0.0271291	-0.0185213	-0.0735519	0.0113535	-0.168712	-0.280316	-0.192202	-0.233279	0.180697	0.201323
CCNA_02693; M10 peptidase-related protein	0.0119718	-0.0470694	0.0164702	0.0211245	0.0269225	0.0564447	0.0369051	0.0541724	0.161592	0.201285
CCNA_00029; lysine exporter protein	-0.00750107	0.0920737	0.120028	0.075302	0.0839381	0.252102	0.409718	0.298208	0.201738	0.201057
CCNA_00673; AraC-family transcriptional regulator	-0.0194163	0.0161576	-0.0449016	0.00149181	0.0181484	-0.0810725	-0.125492	0.200298	0.225847	0.200808
CCNA_02936; glutathione S-transferase	0.0319304	0.032527	0.0418034	0.0617806	0.0378655	0.262218	0.0448185	0.169422	0.195293	0.199881
CCNA_02538; endoglucanase E	0.0436468	-0.0163319	0.0134832	0.05168	0.0518617	-0.0208019	-0.0981605	0.0348349	0.115143	0.199863
CCNA_03308; hypothetical protein	0.0182012	-0.0918377	-0.00276846	0.0867763	-0.29568	-1.22753	0.0152102	-0.458826	0.563162	0.199554
CCNA_02135; 6-phosphogluconolactonase	0.0121055	-0.441789	-0.466552	-0.44155	-0.0613504	0.190322	-0.00383649	0.122213	0.187862	0.199442
CCNA_01604; hypothetical protein	0.0219902	-0.0491593	-0.00492766	-0.0501586	0.00700393	0.123327	-0.00228983	0.0491141	0.233544	0.199241
CCNA_03285; magnesium and cobalt transport protein CorA	0.0156524	-0.0573892	-0.117344	-0.0627894	-0.0670553	-0.0650791	-0.0777664	-0.0964132	0.210266	0.199141
CCNA_00162; conserved hypothetical protein	0.0197208	0.0294641	0.0461381	0.0738456	0.144675	-0.0901082	-0.165518	-0.11655	0.17786	0.198508
CCNA_03246; conserved hypothetical protein	-0.0113784	-0.0863018	-0.0207641	-0.163277	-0.0705536	0.0145388	0.213522	-0.0773344	0.154213	0.198503
CCNA_01121; MA superfamily peptidase	0.0220544	0.0292087	0.0394234	0.0378593	-0.00822324	-0.034829	-0.110677	-0.0302414	0.078298	0.198356
CCNA_00284; pyrimidine 5'-nucleotidase family protein	-0.0329912	-0.0605118	-0.0814603	-0.211251	-0.398976	-0.0966765	-0.372564	0.0548326	0.279095	0.197651
CCNA_00138; TonB-dependent receptor	0.0240843	-0.044286	0.0303489	0.0185904	-0.0312249	0.0556981	-0.0310112	0.0979849	0.207088	0.19734
CCNA_01539; pirin family protein	0.0229145	-0.0761697	-0.160307	0.00155876	-0.0712481	0.171188	0.0979732	0.372386	0.44431	0.197259
CCNA_02972; 2OG-Fe(II) oxygenase-related protein	0.0093562	-0.0790084	-0.117709	-0.211893	-0.0527484	-0.0213098	-0.0739027	-0.0819925	0.220914	0.197228
CCNA_01387; tRNA (uracil-5-)-methyltransferase related protein	0.0273031	0.111202	-0.140996	-0.116683	-0.0487159	0.197368	0.248676	0.759891	0.327231	0.197088
CCNA_03254; pectate lyase	-0.00190948	-0.0214269	-0.114922	-0.0836178	-0.0646609	-0.141386	-0.0687794	-0.0516241	0.169357	0.196438
CCNA_03896; conserved hypothetical protein	-0.0973408	0.238301	0.310653	0.296654	0.406967	0.184709	0.253668	0.0528163	-0.0286565	0.195572
CCNA_03071; flagellar hook-associated protein FlgL	0.0127191	-0.0360886	-0.024732	-0.0266788	0.0454456	0.0119343	0.0219703	0.0872338	0.210539	0.195551
CCNA_00630; chemotaxis histidine kinase protein cheAII	-0.0119341	-0.192843	-0.162912	-0.100811	-0.0586678	-0.202113	-0.338773	-0.193818	0.123951	0.194465
CCNA_01985; ABC transporter ATP-binding protein	0.0082556	-0.0675682	0.0450788	-0.0799334	-0.0730004	-0.289253	-0.287594	-0.0447046	0.0787083	0.194368
CCNA_03174; major facilitator superfamily transporter	-0.0264438	0.0535847	0.029836	-0.079708	-0.101987	0.0379934	0.0114212	-0.0254972	0.0429005	0.194138
CCNA_01230; arylsulfatase family protein	0.028221	0.0390521	0.01811	-0.0496345	0.00597733	0.10298	0.137677	-0.00198378	0.263628	0.19299
CCNA_00933; M28 Zn-Peptidase	0.0136124	-0.0535743	-0.0826944	-0.00999863	-0.112904	0.0419999	-0.0391265	-0.00910338	0.181266	0.192958
CCNA_01694; CocE/NonD family hydrolase	0.000469457	0.0438435	0.0566277	-0.02075	0.0814158	0.00187291	0.0103089	-0.0677131	0.140023	0.192875
CCNA_01617; acetyltransferase	0.0392941	0.0255989	0.0852024	0.0276582	0.0657325	-0.0119816	0.125712	0.027962	-0.0215496	0.19284
CCNA_00401; enoyl-CoA hydratase	0.0107643	0.0602794	-0.00866705	-0.107362	-0.159838	-0.0932722	0.0202337	-0.199964	0.390783	0.191804
CCNA_03056; limonene-1,2-epoxide hydrolase	-0.00789594	-0.0759825	0.0175959	-0.0300249	0.130923	0.0752236	0.113953	0.418855	0.350568	0.19057
CCNA_03333; PAS-family sensor histidine kinase	0.0301184	0.127471	0.120885	0.158121	0.163313	0.128852	0.0992913	0.0108593	0.149735	0.190213
CCNA_00385; multidrug resistance protein	0.026431	0.203061	0.0924848	0.0638384	0.0470482	0.109447	-0.105439	-0.0108444	-0.00446013	0.189963
CCNA_00890; poly(3-hydroxyalkanoate) depolymerase	0.0179976	-0.040471	-0.102214	-0.199568	-0.0971016	0.26776	-0.150444	0.0195839	0.072284	0.189952
CCNA_00135; trypsin-like peptidase	0.036342	-0.242036	-0.227457	-0.447235	-0.153002	-0.340636	-0.695145	0.192442	0.106137	0.189788
CCNA_01828; conserved hypothetical protein	-0.0672692	-0.175444	-0.171976	-0.269333	-0.189852	0.0562309	0.132989	0.34922	0.0753867	0.188889
CCNA_00338; TonB-dependent receptor	0.00976772	0.000213708	-0.0160397	0.0138188	0.0519514	0.106311	0.0638608	0.13138	0.13573	0.18886
CCNA_02899; tryptophan halogenase	0.0268981	0.00576179	0.0019227	0.024872	0.0458281	0.142062	-0.0528504	0.148475	0.123209	0.188697
CCNA_03790; hypothetical protein	0.0618964	0.38814	0.515726	0.629112	0.465225	-1.39796	-1.84101	-0.519123	0.00834932	0.187381
CCNA_01424; hypothetical protein	-0.00637453	0.103947	0.0606281	-0.0213395	0.0393972	0.300583	0.157094	0.267481	0.228417	0.187252
CCNA_03227; TonB-dependent receptor	0.0107568	-0.0522173	-0.0427761	-0.000869248	0.00922986	-0.109278	-0.0482155	-0.0103986	0.130838	0.187226
CCNA_00622; hypothetical protein	0.00576128	-0.160553	-0.359828	-0.139393	-0.364085	-0.483617	-0.200034	-0.410387	0.089528	0.187202
CCNA_03472; hypothetical protein	0.00414078	-0.0366686	-0.174668	-0.0150905	-0.00363951	-0.195767	0.164804	0.0472457	0.0558025	0.186906
CCNA_00426; very-short-patch-repair endonuclease	-0.0113035	0.0625185	0.0189389	0.00126172	0.0121492	-0.206347	0.0578724	0.0136657	-0.0410244	0.186706
CCNA_00633; receiver domain-glutamate methylesterase CheBII	-0.0130794	-0.157404	-0.102354	-0.125667	-0.130911	0.192196	-0.119947	-0.0309599	0.117065	0.186682
CCNA_01734; MarC family integral membrane protein	-0.00308678	0.00273497	0.049989	-0.154749	-0.0916097	-0.120387	-0.108261	0.160016	0.0561655	0.186348
CCNA_02235; SGNH hydrolase family protein	0.0301937	0.0923079	0.0651154	0.0768912	0.129098	-0.174239	-0.0215286	0.104449	0.0632544	0.186066
CCNA_01589; acyltransferase 3	0.0289157	-0.244957	-0.158071	-0.217126	-0.234175	-0.219126	0.123411	0.297467	0.0727441	0.185815
CCNA_00322; conserved hypothetical protein	0.00882514	-0.374566	-1.07832	-1.76025	-2.40572	0.361468	0.735804	0.826108	0.353943	0.185385
CCNA_01142; hypothetical protein	0.0286098	-0.210224	-0.109154	-0.127958	-0.133182	-0.211065	-0.0876293	0.0512704	0.217099	0.185043
CCNA_02967; PAS-family sensor histidine kinase	0.0149558	0.0349124	-0.0206862	-0.0811429	-0.168098	-0.0751756	-0.135496	0.00762092	0.17766	0.184703
CCNA_00787; chemotaxis motA protein	0.0494552	0.391347	0.560219	0.790493	1.17261	-2.07765	-2.11935	-0.948303	-0.0728648	0.184459
CCNA_00738; DegQ-family trypsin-like serine prototease	0.0074022	0.00705671	0.0540907	0.0716751	0.136089	-0.159112	0.15308	0.259005	0.0969007	0.183556
CCNA_00597; TonB-dependent receptor	0.0402924	0.0293001	-0.011337	-0.0309997	-0.00346189	-0.0283792	0.0917392	0.0825232	0.207692	0.18352
CCNA_01859; TonB-dependent receptor	0.0249616	0.125483	0.316963	0.43188	0.472547	0.0914772	0.176647	0.09995	0.210995	0.182539
CCNA_03890; conserved hypothetical protein	0.0389155	-0.0235498	-0.0391146	0.105444	0.158058	0.448788	0.548476	0.93021	0.514828	0.182484
CCNA_01382; long-chain-fatty-acid--CoA ligase	0.00519603	-0.0737988	-0.0251047	0.0802135	0.137047	0.123095	0.279295	0.202997	0.145871	0.181932
CCNA_01184; MutT/nudix family hydrolase	-0.0559999	0.0241877	0.172443	-0.0706198	0.318711	0.173436	-0.317928	-0.199132	-0.186754	0.180717
CCNA_03379; Cro/CI family transcriptional regulator	-0.0168988	-0.382765	-0.409762	-0.181421	-0.392461	0.568081	0.367439	0.0547106	0.122591	0.179426
CCNA_02028; NTF2 superfamily protein	0.0197638	0.042674	0.0122749	0.0111889	0.172898	-0.150821	0.0504412	-0.0327956	-0.0833787	0.179412
CCNA_01917; alpha-methylacyl-CoA racemase	-0.00133159	-0.0162709	-0.0836008	-0.17389	-0.248923	0.0740985	0.0832882	0.2492	0.247016	0.178895
CCNA_01346; outer membrane protein	0.0498001	0.0499633	0.0121737	0.0191183	0.087809	-0.0866449	0.0354364	0.154286	0.172795	0.178878
CCNA_02195; acetyltransferase	0.0328413	-0.295824	-0.00128671	-0.165434	-0.0649489	-0.0636801	0.222687	-0.0882664	0.214913	0.178578
CCNA_03773; conserved hypothetical protein	0.0150328	-0.0745172	0.0687078	0.103034	0.0758069	-0.134227	-0.00704111	-0.084448	0.116864	0.178536
CCNA_02103; conserved hypothetical protein	-0.00972834	-0.0808598	0.0819134	0.0302432	-0.0987912	-0.220579	-0.0497434	-0.452487	-0.117105	0.178463
CCNA_03874; carboxymethylenebutenolidase	0.0201809	-0.0045654	0.0423109	-0.0109206	0.0592352	0.0082012	-0.0620601	0.0580915	0.219497	0.177888
CCNA_02686; N-carbamoyl-L-amino acid hydrolase	-0.0042967	0.242032	0.118432	0.176358	0.243454	0.238029	0.232412	-0.0561267	0.171602	0.177782
CCNA_00804; ASC-1 homology domain protein	-0.0236351	-0.0180506	-0.108688	-0.0385925	-0.0890991	0.214543	0.179564	0.147721	0.137207	0.177535
CCNA_02432; nucleobase-cation-symport-1 (NCS1) transporter	-0.00312269	0.0763927	0.147612	0.202053	0.304706	-0.0700266	0.0295044	0.0810811	0.274203	0.177284
CCNA_00612; L-asparaginase	0.00229618	-0.0374411	-0.0705347	0.0118572	-0.0250451	0.137697	0.0556954	0.0545186	0.177684	0.176934
CCNA_01466; hypothetical protein	-0.00750534	0.113735	0.0420789	0.11622	0.200501	0.403855	0.321388	-0.257421	0.554633	0.176539
CCNA_01028; M17 family aminopeptidase	-0.00297855	-0.0317251	0.0629741	-0.0514604	0.0700046	0.011206	0.080623	0.204108	0.0185009	0.176345
CCNA_02616; 4-hydroxyphenylpyruvate dioxygenase	0.0110629	0.0327732	-0.090694	-0.35062	-0.607019	-0.0753346	-0.0345076	-0.088944	0.258572	0.175673
CCNA_03881; beta-lactamse domain-containing protein	0.0393859	0.0612171	0.269201	0.28153	-0.110079	-0.423411	0.242112	-0.140712	0.100469	0.175253
CCNA_00025; major facilitator superfamily transporter	0.00713263	-0.0180935	0.046899	0.0962417	0.0847088	-0.0547213	-0.0225549	0.0710643	0.139155	0.174914
CCNA_03799; short chain dehydrogenase	-0.00575567	-0.0506439	-0.0633817	-0.129004	-0.00161753	0.128646	-0.0317791	0.0297078	0.256431	0.174664
CCNA_02268; laminin G domain protein	0.0459076	0.224329	0.224665	0.0871201	-0.0335731	0.158254	0.184116	0.0227457	0.141633	0.174555
CCNA_00403; short chain dehydrogenase	0.0593057	0.0463237	-0.0325235	0.111316	-0.0268291	-0.0118346	0.0688434	0.143083	0.0973534	0.173173
CCNA_02382; membrane peptidase, M23 family	0.000723398	-0.000333586	0.0218024	0.0273681	0.0373155	-0.0697552	0.0605051	0.103454	0.181839	0.172487
CCNA_02824; hypothetical protein	-0.00518892	0.0462225	0.0852228	-0.0299882	-0.134315	-0.000724057	-0.0807234	0.164254	0.146494	0.171785
CCNA_00707; conserved hypothetical membrane protein	0.00174806	-0.117598	-0.0838767	-0.0377237	-0.0302269	-0.05779	-0.00806848	0.00246806	0.136814	0.171061
CCNA_03022; PiuB-family transmembrane transporter	0.0330387	0.131169	0.0598058	0.0755501	0.0500511	0.00215366	0.0403815	0.0685801	0.160797	0.170775
CCNA_01340; major facilitator superfamily transporter	0.0188531	0.0443748	0.0721731	0.0278053	0.0540647	0.0706296	0.0626446	0.109274	0.194956	0.170728
CCNA_03759; mRNA 3'-end processing factor	0.0272365	0.0293298	0.180855	-0.0208324	0.0377536	0.226746	0.0733446	0.262915	0.063702	0.170526
CCNA_01584; multimodular transpeptidase-transglycosylase PBP 1A	0.0129661	0.154315	0.0696632	0.0310317	-0.0236434	0.0858731	0.12793	0.0762587	0.226125	0.168728
CCNA_01271; MarR-family transcriptional regulator	0.0132835	-0.121269	-0.191038	-0.143987	-0.109049	0.290327	0.0619458	0.16387	0.0708238	0.168171
CCNA_01133; conserved hypothetical protein	0.0200274	0.0504077	0.0801609	0.223021	0.101927	-0.109047	-0.104175	0.0664474	0.0216738	0.168039
CCNA_01479; tetratricopeptide repeat family protein	0.0322921	0.0361672	-0.0223377	0.0570832	0.0806426	-0.0514914	0.000615813	-0.014312	0.103573	0.167823
CCNA_01390; RNA polymerase sigma factor	0.0199172	-0.0681215	-0.0194272	-0.0298366	-0.0358688	-0.0136619	0.112238	0.0773669	0.145217	0.167812
CCNA_00488; amino acid efflux permease	0.0275967	0.019182	-0.0478196	0.0362867	0.0972895	-0.0640536	-0.0306536	-0.0615712	0.101782	0.167213
CCNA_03005; conserved hypothetical protein	0.0590432	-0.063372	0.0126363	0.031464	0.0719647	-0.0916049	0.00966719	0.0738054	0.233067	0.167122
CCNA_01281; glycerol kinase	0.00859007	0.618481	0.0684296	-0.0937324	-0.0761471	0.268455	0.120016	-0.0477819	0.145756	0.166784
CCNA_03621; AraC-family transcriptional regulator	0.00654798	-0.00498965	0.072327	-0.0102988	0.0418212	-0.123996	0.220018	0.160976	0.443575	0.166443
CCNA_01071; alpha-ketoglutarate permease	0.00521597	-0.0693843	-0.153202	-0.296054	-0.388899	0.113301	0.0351662	0.171549	0.235372	0.165621
CCNA_03179; NADH-dependent flavin oxidoreductase	0.00703214	-0.0110909	-0.0449284	-0.0507763	-0.254359	-0.150548	-0.0702378	-0.00442269	0.194268	0.165433
CCNA_03129; peptidoglycan-specific endopeptidase, M23 family	0.00393985	0.133338	0.167063	-0.0144838	-0.049288	0.0275072	0.0552542	0.007019	0.175275	0.163946
CCNA_03241; glutamate-1-semialdehyde 2,1-aminomutase	0.0460008	0.0098915	0.054459	-0.113536	0.0573936	0.318529	0.177821	0.414686	-0.00635739	0.163758
CCNA_00368; phosphonates transport system permease protein phnE	-0.0117288	0.315813	0.242199	0.598924	0.65377	0.171391	-0.102328	-0.208934	0.107801	0.16342
CCNA_01017; acyl-CoA synthetase	-0.00972809	-0.0432549	0.0758912	0.0472483	0.00949118	-0.0662146	-0.0612537	-0.170269	0.0649118	0.161596
CCNA_03209; acetyl-coenzyme A synthetase	0.0283811	-0.0890379	0.0922801	-0.0196549	-0.0587131	-0.0840979	-0.193753	0.017211	0.0598067	0.161151
CCNA_03125; melibiose carrier protein	0.0357238	-0.0136439	-0.0153475	-0.0122799	0.0785292	0.0710631	0.0116942	0.0490723	0.202245	0.160889
CCNA_02128; acyl-CoA dehydrogenase	-0.00123695	0.0255078	0.0223745	0.0330865	-0.0101983	-0.0853043	-0.0429643	-0.155655	0.0170814	0.160788
CCNA_00585; hypothetical protein	0.00222023	0.177849	0.286035	0.182805	0.209331	0.371414	0.162596	0.046652	0.0581416	0.160009
CCNA_02840; MecR1 antirepressor protein	-0.00783576	0.0233872	0.128542	0.0302073	-0.0783029	0.194471	-0.0232907	-0.216728	-0.125006	0.159746
CCNA_02111; pilF-related tetratricopeptide repeat protein	-0.0239693	0.00806867	-0.11176	0.0106222	-0.162577	0.00665203	0.114479	-0.128621	0.11014	0.159323
CCNA_02622; M61 glycyl aminopeptidase	0.00297384	0.0350053	-0.0617507	-0.108078	-0.236333	-0.160443	-0.153304	-0.028485	0.12936	0.159097
CCNA_00654; uroporphyrin-III C-methyltransferase	0.0213171	-0.0786932	-0.0435819	-0.158518	-0.116928	0.0601369	-0.108546	0.114683	0.10832	0.158581
CCNA_03293; multifunctional fatty acid oxidation complex subunit alpha FadJ	0.0100172	-0.0531256	-0.0192592	-0.0569047	0.138892	-0.0335281	0.0981195	0.0834521	0.164813	0.158546
CCNA_00745; conserved hypothetical protein	-0.00043773	0.0357355	0.158971	0.0875749	0.0156594	-0.0227393	-0.151172	0.0971317	0.138272	0.158436
CCNA_00813; flavin-binding monooxygenase-related protein	0.00190081	-0.027378	-0.0726974	-0.104993	-0.153901	-0.00167254	0.0526842	-0.0564346	0.209905	0.158259
CCNA_03003; two component sensor histidine kinase	0.00507377	0.0302689	-0.0644685	-0.145194	-0.301868	-0.360669	-0.643613	-0.406953	0.0755969	0.157923
CCNA_00794; conserved membrane spanning protein	-0.00829636	0.0418443	0.0123602	-0.0122251	-0.0788226	0.116561	-0.069293	-0.0610546	0.0626854	0.157776
CCNA_00901; alpha/beta hydrolase family protein	-0.00196852	0.0284169	-0.0425368	0.0419305	-0.0692418	0.204028	0.0135314	0.179453	0.194464	0.157618
CCNA_01591; DNA polymerase III epsilon-like protein	0.0348769	0.131758	0.212358	0.0433866	0.0712812	0.179918	0.0979183	-0.0259846	0.126018	0.157214
CCNA_00091; transporter, drug/metabolite exporter family	0.0220981	0.056214	0.0458544	0.107685	0.0735877	-0.0691779	-0.284924	-0.0886729	0.131989	0.15717
CCNA_00878; ATP-dependent RNA helicase	-0.0316193	-0.14088	-0.249197	-0.218544	-0.190797	-0.403288	-0.377901	-0.246853	0.0912023	0.156824
CCNA_00187; NUP-family purine nucleoside permease	0.0249268	-0.00692474	-0.0419006	0.0512667	-0.0222566	0.225626	0.121923	0.0568259	0.319364	0.156782
CCNA_03421; 2-polyprenylphenol 6-hydroxylase accessory protein ubiB	0.0288796	0.0949549	0.0378195	0.0336881	-0.0198938	-0.0651884	-0.0519587	0.0168285	0.210432	0.156287
CCNA_01818; D-alanine aminotransferase	0.00797384	0.121222	0.096488	0.258391	0.201526	-0.00239118	-0.194802	-0.122215	0.106418	0.15628
CCNA_01413; phosphoglycerate mutase family protein	0.0179955	-0.0922388	-0.0645949	-0.0588851	0.0297967	-0.0478061	0.0402733	-0.163219	-0.0574937	0.156081
CCNA_00030; ribonuclease T2	0.0196732	-0.0243097	-0.132738	-0.0142953	0.0276284	-0.245696	0.270363	-0.115098	0.106778	0.155646
CCNA_02121; ATP-dependent helicase	-0.00248501	0.0119089	0.0576151	0.0659457	-0.00264446	-0.123311	0.0459383	-0.079512	0.0276768	0.155537
CCNA_00730; SkaA-family transcriptional regulator	-0.00854719	-0.0685662	-0.0999251	0.0275361	-0.000725827	-0.0313798	-0.16396	-0.240846	0.0698768	0.15552
CCNA_01892; short chain dehydrogenase	-0.00599748	0.00596467	0.0364061	0.0482063	0.0380261	0.18263	-0.0532648	0.149253	0.0895005	0.155129
CCNA_02486; AraC-family transcriptional regulator	0.0525887	-0.151131	-0.153661	0.023086	-0.0131623	0.140099	0.209177	-0.0296184	0.251412	0.154833
CCNA_02201; nucleoside 2-deoxyribosyltransferase	-0.0339585	0.040368	-0.104853	0.0437678	-0.0641512	0.0607344	0.0148959	0.30979	0.157179	0.154532
CCNA_03697; ligand-binding SRPBCC domain protein	0.00290508	-0.187678	-0.155328	-0.163269	-0.192802	-0.311685	-0.159307	-0.0607105	0.172746	0.154209
CCNA_00088; HerA helicase-related ATPase	-0.0055182	0.0532812	-0.000367467	0.0450706	0.0316318	0.0944704	0.108547	0.222577	0.0715311	0.154045
CCNA_03390; hypothetical protein	0.0127361	-0.019592	0.229191	0.17926	0.140437	-0.123809	-0.22034	0.285715	-0.00442849	0.153949
CCNA_02786; guanylate cyclase	-0.0136179	-0.165439	-0.0541891	-0.0907233	-0.202559	-0.103526	-0.0497857	0.130692	0.164477	0.153109
CCNA_03248; TonB-dependent receptor	-0.000524128	0.0173556	0.0139033	0.0197483	-0.0162981	0.110777	0.101418	0.106917	0.321793	0.152269
CCNA_03167; hypothetical protein	0.0160541	-0.0406558	0.0154709	-0.0399723	0.0577288	-0.181465	-0.166459	-0.0628806	0.149731	0.152097
CCNA_00779; TonB superfamily protein	-0.00369512	0.0199666	0.041113	0.0455005	0.0104101	0.132816	0.198895	-0.142454	0.280516	0.15153
CCNA_01602; glutathione S-transferase	0.0131733	0.158674	0.0990646	0.0331718	0.165749	0.222695	0.0923807	0.0494834	0.108642	0.150974
CCNA_01678; arginine N-succinyltransferase, beta chain	0.0242698	0.127353	-0.0334748	0.00447079	0.180246	0.13508	0.199303	-0.173693	0.114299	0.150857
CCNA_02559; NTF2 superfamily protein	0.0523194	0.0287175	0.0274822	0.0626642	0.0792926	-0.0951113	-0.0674927	0.114463	-0.0121668	0.149662
CCNA_02978; two-component sensor histidine kinase	0.0180649	0.0494397	-0.0411859	-0.055592	0.0352502	-0.0346821	0.0055439	-7.85293e-05	0.131684	0.149111
CCNA_03255; PemK-family protein	-0.0135855	0.138908	0.108474	0.104033	-0.0207909	-0.0520922	-0.00626129	0.0638696	0.208698	0.148602
CCNA_03774; citrate lyase beta chain/citryl-CoA lyase subunit	0.0511822	0.0790255	0.0472592	0.0374637	-0.1558	0.237721	-0.131934	-0.145915	0.0863422	0.147993
CCNA_02443; carboxymethylenebutenolidase	-0.0181503	-0.0695024	-0.0169787	-0.0666872	-0.0214125	-0.121855	0.102217	0.118176	0.114205	0.147748
CCNA_01437; transglycosylase associated protein	0.0324982	0.19099	0.164321	0.191934	0.315832	0.106419	0.315874	0.124511	0.266237	0.147711
CCNA_00419; fasciclin domain cell surface protein	0.0181299	-0.255905	-0.273595	-0.172093	-0.326041	0.0232499	-0.261381	-0.0217976	0.0775619	0.147529
CCNA_03985; hypothetical protein	0.00761908	0.104028	0.11369	0.189655	0.255108	-0.130407	-0.180048	-0.103913	0.0449096	0.147028
CCNA_01843; malate synthase	0.00911239	0.165976	0.138341	0.121992	0.0560918	-0.779122	-0.724623	-0.533984	0.0416976	0.14695
CCNA_02894; endo-1,4-beta-xylanase XynA1	0.00970172	-0.0107775	-0.0545888	0.0449359	-0.0136828	-0.0695201	-0.0419847	-0.15701	0.0710789	0.146937
CCNA_00074; multifunctional fatty acid oxidation complex subunit alpha FadJ	0.0121209	0.0689871	0.117104	0.24317	0.319936	-0.816354	-0.780246	-0.200312	0.0416799	0.146876
CCNA_00483; Zn-dependent hydrolase, glyoxalase II family	0.0300035	0.234797	0.353627	0.478852	0.569926	-0.0970301	0.380403	0.253519	0.229964	0.146487
CCNA_03124; NAD/mycothiol-dependent formaldehyde dehydrogenase	0.0184753	-0.0694773	-0.0834323	-0.157262	-0.356036	-0.00685277	0.00861891	0.129556	0.164677	0.145192
CCNA_01164; O-linked N-acetylglucosamine transferase	0.0156815	-0.163992	-0.363586	-0.629868	-0.89709	0.538668	0.602005	0.668251	0.265928	0.144971
CCNA_01011; imidazolonepropionase	0.0178766	0.156363	0.255434	0.196821	0.332044	-0.16075	-0.0168497	-0.169874	0.127656	0.144803
CCNA_03165; major facilitator superfamily transporter	0.037341	-0.170111	-0.159759	-0.163638	-0.103001	-0.0648838	-0.261932	-0.250649	0.000677245	0.144016
CCNA_03844; ATP-dependent endopeptidase hsl ATP-binding subunit HslU	-0.0428214	0.0860051	-0.383722	-0.53015	-0.720915	-0.421103	0.273777	0.138982	-0.122007	0.143333
CCNA_02124; conserved hypothetical protein	-0.0173724	0.192651	-0.012063	-0.0227771	0.0394026	-0.10229	-0.0178538	-0.112968	0.00172892	0.142721
CCNA_00687; conserved hypothetical protein	-0.0142814	0.106521	0.240257	0.292788	0.173611	0.0300685	0.263206	0.370495	0.031385	0.14254
CCNA_01368; acyl-CoA dehydrogenase	0.00392264	0.654221	1.72653	2.81593	4.34721	0.146489	0.127064	0.185532	0.0990535	0.141914
CCNA_03434; two-component response regulator	0.00233665	0.199898	0.234168	0.413428	0.496669	1.01999	1.9252	2.1488	0.972222	0.141698
CCNA_03394; GGDEF diguanylate cyclase DgcA	0.0424398	-0.102684	-0.0259664	0.398929	0.0681295	0.358168	0.266791	0.276265	0.129591	0.141118
CCNA_00221; hypothetical protein	-0.0381252	-0.418845	-0.277524	-0.216669	-0.252678	-0.340898	0.0588075	-0.0667467	0.0580834	0.140624
CCNA_01425; H+ translocating pyrophosphatase	0.0197726	0.0255141	0.0772623	0.0803682	0.112915	-0.0422442	0.099875	0.20814	0.0950422	0.140179
CCNA_03013; alkyl hydroperoxide reductase subunit F	0.0260932	-0.0676751	-0.171818	-0.130878	-0.217864	-0.589338	-0.41416	-0.352664	0.0787257	0.139276
CCNA_02660; pyridoxamine 5'-phosphate oxidase family protein	0.0182264	-0.101302	-0.147352	-0.141272	-0.0798388	-0.525976	-0.100404	0.16473	0.17328	0.138944
CCNA_02638; CLC voltage-gated chloride channel	0.02477	-0.0575451	0.0656311	-0.015652	-0.0485145	-0.211878	-0.0138884	0.0769991	0.00242367	0.138847
CCNA_03376; conserved hypothetical protein	-0.0136374	-0.0181446	-0.0355512	-0.0391246	-0.0100731	0.0083481	0.15645	0.0916101	0.04263	0.137927
CCNA_00363; PAP2 bacterial acid phosphatase	0.0208546	0.0297464	0.0301575	0.082551	-0.0417287	0.0902996	0.244792	0.0834119	0.477752	0.137924
CCNA_00729; conserved hypothetical protein	0.0191354	0.0788145	0.071031	0.196023	0.186485	0.397641	0.0381478	0.23743	0.198822	0.136849
CCNA_02742; hypothetical protein	0.0175782	-0.0563794	0.035541	-0.0605243	0.0323489	-0.196047	-0.203376	-0.0942756	0.13777	0.136513
CCNA_02920; conserved hypothetical membrane protein	-0.0242895	-0.0613935	-0.10658	-0.137528	-0.0651821	0.137123	-0.0879941	0.123492	-0.0710711	0.136369
CCNA_03410; peptidoglycan-specific endopeptidase, M23 family	-0.00983211	0.116956	0.185487	0.171345	0.169637	0.157321	0.11679	0.185432	0.0713523	0.136312
CCNA_00923; hypothetical protein	-0.02928	0.0540514	-0.0422571	-0.0253027	-0.0520992	-0.000606386	-0.23046	0.133948	0.0954648	0.136307
CCNA_02782; hypothetical protein	0.0139619	-0.104344	0.0418317	-0.011074	-0.10475	0.299238	0.153581	0.057615	0.0507109	0.136303
CCNA_01030; peptidyl-prolyl cis-trans isomerase	-0.00513707	0.0257419	0.0904084	0.126529	0.127346	0.162763	0.177617	0.262385	0.179373	0.135265
CCNA_03096; TonB-dependent receptor	0.0124385	0.0843119	0.130024	0.0586058	0.0810457	0.101516	0.138643	0.0573664	0.1039	0.135249
CCNA_03215; ARO8 family aminotransferase/HTH DNA-binding protein	0.0371204	-0.191989	-0.136131	-0.135249	-0.30619	-0.458936	-0.478873	-0.281912	0.125809	0.135135
CCNA_01495; deoxyribodipyrimidine photolyase	0.0317733	-0.0485423	-0.0738493	-0.0966501	0.00317602	0.0643944	0.193214	0.453111	0.158753	0.134505
CCNA_00433; type 1 capsular polysaccharide biosynthesis protein J	-0.022312	0.126069	-0.184703	0.00937389	0.148064	-0.523316	-0.0447821	-0.540543	0.0715925	0.134283
CCNA_00002; septum formation protein Maf	0.000704146	-0.0589625	-0.10416	-0.327074	-0.415237	-0.0148457	-0.0388797	0.0834957	0.111104	0.133833
CCNA_02587; PAS-family sensor histidine kinase	0.0119268	0.0772975	0.0906424	0.0647519	0.0754125	0.18846	0.0812803	0.187313	0.113668	0.133705
CCNA_00972; hypothetical protein	-0.0389886	0.00998422	0.0214569	-0.0376258	-0.0442441	-0.0576488	0.0400886	-0.11689	-0.0104854	0.133219
CCNA_02801; conserved hypothetical protein	0.00872131	0.039406	-0.00513837	0.0616182	0.0249698	-0.0964183	-0.174228	-0.0239905	0.186902	0.132552
CCNA_00672; conserved hypothetical protein	-0.0516012	-0.100944	-0.0935244	0.0389836	-0.0212441	0.157571	0.0076556	0.423505	0.561772	0.132105
CCNA_01267; NTF2 superfamily protein	-0.00118465	0.114819	0.0298191	-0.0099755	0.0672349	0.0546809	-0.309039	-0.0878051	0.215823	0.132024
CCNA_02105; conserved hypothetical protein	0.0368418	-0.0245386	0.00588159	0.0512342	0.0638288	0.0470555	-0.0529366	-0.191456	0.0568418	0.131861
CCNA_02858; hipA-family phosphatidylinositol 3/4-kinase	0.0186366	0.00691434	-0.0917679	-0.110721	-0.106803	-0.23325	-0.210737	0.102941	0.0293203	0.13177
CCNA_00776; OAR protein precursor	0.010295	-0.00388604	-0.0091309	0.00495497	-0.00220065	-0.116439	-0.0948577	0.0026197	0.17259	0.131036
CCNA_03082; hypothetical protein	0.00964609	0.134387	0.100861	0.11081	0.0531896	0.165441	0.188013	0.0113445	0.16559	0.130798
CCNA_03687; carbonic anhydrase	-0.00401193	0.123052	0.162189	0.204784	0.223148	0.0457763	0.151761	0.349009	0.0821247	0.1285
CCNA_00352; integral membrane protein	0.0140122	0.0749244	0.0941487	0.113098	0.0535696	0.25268	0.186632	0.213955	0.199746	0.127787
CCNA_01260; conserved hypothetical protein	0.0233558	-0.050155	-0.0100546	-0.08501	-0.00109432	0.248101	0.357874	0.488857	0.0230639	0.127773
CCNA_03672; superoxide dismutase	-0.0323817	0.0967312	-0.0707909	0.0747542	0.129212	-0.478759	-0.617162	-0.51889	0.00916145	0.127328
CCNA_01115; two component sensor histidine kinase	0.00177297	0.10965	0.22322	0.170919	0.105785	-0.134828	-0.606291	-0.0242841	-0.030392	0.1272
CCNA_00511; carboxymethylenebutenolidase	0.0188173	0.0644201	0.204182	0.415012	0.611258	-0.187278	0.122172	0.0316333	0.148936	0.127062
CCNA_03699; peptidase, M16 family	0.00327459	0.00847015	0.0517754	0.0154222	-0.0669796	0.0534173	-0.0178453	0.0682	0.113329	0.126806
CCNA_00812; conserved hypothetical protein	0.045981	-0.171747	-0.294019	-0.673283	-0.552848	-0.195502	0.118546	0.145791	0.0964898	0.126774
CCNA_00396; conserved hypothetical protein	0.0585575	-0.0271358	-0.00590045	-0.0217963	0.0949827	0.0827948	0.154667	0.183741	0.246652	0.126383
CCNA_01846; two-component sensor histidine kinase	0.000786162	0.133429	0.105865	0.266672	0.275467	0.244932	0.498295	0.320466	0.172889	0.12596
CCNA_03229; FAD dependent oxidoreductase	0.035869	0.0177787	0.00887293	0.0422564	0.0121088	-0.113281	0.0448315	-0.0680043	0.148507	0.125857
CCNA_01554; D-mannonate oxidoreductase	0.00373051	-0.215673	-0.263859	-0.226534	-0.282501	-0.431305	-0.265012	-0.0175116	0.136986	0.12541
CCNA_00608; endopygalactorunase	0.0146315	0.0470745	0.102704	0.0710037	0.065375	0.072812	0.0486538	0.183111	0.112622	0.125093
CCNA_03198; two-component response regulator	0.0117023	0.00936914	0.0229338	-0.00138048	0.144705	-0.00627619	-0.0803401	0.129541	0.234111	0.124822
CCNA_02563; acyl-CoA dehydrogenase	-0.00639285	0.0205939	-0.0570556	0.035029	-0.00152864	0.00502448	0.314203	0.452302	0.205962	0.124363
CCNA_02067; conserved membrane spanning protein	0.0311298	-0.0754842	-0.074836	-0.121352	-0.15612	0.0785554	-0.0370894	0.135781	0.0258987	0.124094
CCNA_03151; sialic acid-specific 9-O-acetylesterase	-0.00382951	-0.00698878	-0.0343623	0.0423139	0.0585822	-0.0793999	0.0414238	0.110704	0.0712055	0.123874
CCNA_00854; metallo-beta-lactamase protein	0.00828823	-0.0726749	0.00586571	-0.0529062	-0.0419879	-0.110567	0.309205	0.206551	0.328105	0.123612
CCNA_00394; YCII-related domain protein	-0.0466378	-0.154593	-0.0688347	-0.12768	0.00907405	-0.137078	-0.311053	-0.0359732	-0.0408048	0.123505
CCNA_03168; hypothetical protein	0.0171831	-0.0771146	-0.0123396	-0.0508839	-0.0237365	0.157715	-0.117327	-0.0471414	0.0898781	0.123494
CCNA_00262; ketopantoate reductase panE/ApbA family protein	-0.0298998	-0.238772	-0.134847	-0.143923	-0.000269418	0.138613	-0.108169	-0.0939366	0.0769151	0.123365
CCNA_03580; SOS-induced DUF1052 family protein	0.00546385	0.040016	0.146109	0.110645	0.121581	-0.224675	0.0340189	0.314668	0.378041	0.123111
CCNA_02364; methyl-accepting chemotaxis protein	0.0186543	0.054589	-0.0156372	-0.0205504	-0.0154407	-0.117039	0.0544347	0.0639797	0.041823	0.122056
CCNA_00357; secretory tripeptidyl aminopeptidase	0.0016572	-0.0564263	0.0077923	-0.0177801	-0.0022048	0.265309	0.173983	0.16874	0.231274	0.121517
CCNA_02517; conserved hypothetical protein	-0.00373778	-0.00609932	0.0697282	0.0884842	-0.0226513	-0.0148486	0.131604	0.0632369	0.232752	0.121283
CCNA_00609; PurR-family transcriptional regulator	0.0247306	-0.0390236	-0.0400943	-0.11784	-0.148132	0.142597	0.0060624	0.182952	0.216177	0.121262
CCNA_00683; Deoxyribodipyrimidine photo-lyase-related protein	0.0175011	0.0635918	0.0894023	0.0342431	0.0405409	-0.0127527	-0.069129	-0.147798	0.0426625	0.121034
CCNA_02175; hypothetical protein	0.00858411	0.0640114	0.081099	0.0697515	0.0779479	0.174569	-0.0692646	-0.18307	0.0505631	0.121024
CCNA_00784; peptidoglycan-associated outer membrane lipoprotein	0.000607756	0.026978	-0.0170752	0.00671481	0.0554693	0.00603533	0.11258	0.182861	0.0346087	0.119166
CCNA_02614; fumarylacetoacetase superfamily protein	0.0203022	-0.0332084	-0.268437	-0.48086	-0.829541	-0.220791	0.117245	-0.0665417	-0.0139048	0.118311
CCNA_03603; beta-lactamase family protein	-0.00675125	0.0676347	-0.0216209	0.0260479	0.0209198	0.198925	0.0505269	0.0614733	0.107028	0.118309
CCNA_02795; transglutaminase-like superfamily protein	0.0382674	0.000207824	-0.0590563	-0.0588309	0.00736491	-0.0945206	0.0491201	-0.054882	0.0522326	0.118298
CCNA_00680; 2-hydroxychromene-2-carboxylate isomerase	0.00189198	-0.0846111	-0.0121565	-0.00765228	0.0628401	-0.0950438	-0.284766	0.0661951	0.240755	0.118117
CCNA_03402; NAD(P)H quinone oxidoreductase, PIG3 family	0.0171756	0.0834991	0.0433751	0.0118025	0.0328178	0.0127991	-0.0683255	-0.0408848	0.00385422	0.117825
CCNA_00908; 3-oxoacyl-(acyl-carrier-protein) synthase III	0.032276	0.038831	-0.109122	-0.0396699	0.128208	-0.592322	-0.0720929	-0.351855	-0.0316392	0.1178
CCNA_01821; MazG protein	0.0177417	0.0843386	-0.115289	0.0134353	-0.174572	0.211515	0.0392701	0.104127	0.391193	0.11732
CCNA_02001; phosphoserine phosphatase	0.0089713	-0.0705274	-0.114408	-0.0860306	-0.151067	0.0578682	0.0286788	0.316987	0.042753	0.117178
CCNA_03364; conserved hypothetical protein	0.0255614	0.0256244	0.0803182	0.0745493	0.104529	0.133927	0.217544	0.0869479	0.0303488	0.116906
CCNA_01865; periplasmic multidrug efflux lipoprotein precursor	0.0334437	-0.0311288	0.0904041	0.0241795	0.0272878	0.108477	0.00495724	0.126118	0.113523	0.11609
CCNA_02617; histidinol-phosphate aminotransferase	0.00690578	-0.0398627	-0.170906	-0.338578	-0.635575	-0.106984	-0.132638	0.0128959	0.201352	0.115775
CCNA_00587; alpha/beta hydrolase family protein	0.000107766	-0.0119992	-0.0502256	0.000352519	0.0058549	-0.0929702	-0.032587	-0.153718	0.214234	0.115695
CCNA_03807; organic solvent resistance transport system Ttg2D protein	0.033796	-0.217795	-0.284554	-0.422921	-0.185371	-0.0180211	0.122688	-0.00301656	0.572609	0.115683
CCNA_02770; conjugal transfer protein TrbL	0.0132985	0.0526033	0.0450952	0.0200162	0.0267007	-0.000346562	0.170762	0.424379	0.366503	0.115225
CCNA_00656; type I restriction-modification system methylation subunit	0.0254501	0.00553527	0.00814239	0.0337901	0.0278566	0.0692113	0.0443425	-0.0722674	0.0617754	0.114691
CCNA_01567; proline iminopeptidase	0.00784	0.0333758	0.00908181	0.130851	-0.011122	0.168641	0.0985259	0.120413	0.124944	0.114531
CCNA_01794; enoyl-CoA hydratase/isomerase family	-0.0180041	0.15094	0.247209	0.121366	0.174261	-0.219575	-0.145109	-0.194208	0.116454	0.113918
CCNA_01287; epoxide hydrolase	0.0110302	-0.148817	-0.530806	-1.35184	-1.87964	0.145907	0.117101	0.0133129	0.186388	0.113818
CCNA_02218; DnaJ-like protein djlA	-0.0114288	0.0291153	0.259271	0.456661	0.839392	-0.686108	-0.277118	-0.396075	0.0423464	0.11221
CCNA_01728; short chain dehydrogenase	0.0209882	-0.0614238	-0.113619	-0.0823378	0.102621	0.690953	1.19707	1.32216	0.761874	0.112027
CCNA_02834; molybdopterin dependent oxidoreductase	0.00588043	-0.0587731	-0.040347	-0.0237349	-0.0496647	-0.259684	-0.0891502	-0.106105	0.124641	0.111567
CCNA_01854; GntR-family transcriptional regulator	0.00246089	0.164702	0.442905	0.584996	0.646166	0.244144	0.315198	0.341678	0.237411	0.111503
CCNA_03083; hybrid sensor histidine kinase/receiver domain protein	0.0153665	0.0119279	0.133669	0.0589317	0.15818	0.0308631	0.0969874	-0.000840987	0.15083	0.111375
CCNA_02482; AraC-family transcriptional regulator	0.0191158	-0.0305411	0.0576215	0.0300488	0.0721295	0.025583	-0.000533451	0.153549	0.126992	0.110858
CCNA_00118; porphyrin biosynthesis protein	0.00942714	-0.0495117	-0.0213377	0.0292984	0.0264076	-0.0175526	-0.0241431	-0.0125379	0.128982	0.109887
CCNA_01022; tryptophan halogenase superfamily protein	0.0186335	0.0126232	0.067344	0.0402748	0.0367883	-0.00370883	0.136672	0.0619745	0.0371386	0.109783
CCNA_01830; TonB-dependent receptor	0.00654343	0.0544129	0.0283708	0.00194775	-0.032355	0.0841579	0.0618864	0.0191681	0.130861	0.109727
CCNA_00801; cytochrome bd-type quinol oxidase, subunit 2 cydB	-0.00348146	0.0430732	-0.172278	-1.14824	-2.1133	0.0182661	0.0826621	0.0870182	0.0646642	0.109537
CCNA_02450; conserved hypothetical membrane protein	0.03346	-0.158454	-0.178278	-0.0813712	-0.118014	-0.0799763	-0.150729	0.131124	0.0185319	0.108571
CCNA_01926; GGDEF diguanylate cyclase DgcB	0.014908	0.48746	0.625047	0.803849	0.997422	0.50372	1.07177	1.06253	0.270247	0.108452
CCNA_03243; NADP+-dependent gamma-glutamyl-gamma-aminobutyraldehyde dehydrogenase	-0.0132405	-0.0586166	-0.0477783	-0.0918563	-0.0917362	0.0385666	0.0398405	0.193011	-0.00125946	0.107527
CCNA_01967; hypothetical protein with pentapeptide repeats	0.0273436	-0.011935	0.00340163	0.154916	0.11508	0.165036	0.357612	0.108068	0.490682	0.107163
CCNA_02751; ABC transporter ATP-binding protein	-0.0152296	0.0185538	0.119725	-0.000684042	0.118669	-0.245506	0.0588414	-0.101387	0.061736	0.107111
CCNA_00711; conserved hypothetical protein	0.00733945	-0.0111513	0.0281693	0.0209244	-0.00140847	0.075639	-0.0698006	-0.0475565	0.130197	0.105376
CCNA_01450; single-stranded-DNA-specific exonuclease recJ	0.00602005	-0.522002	-0.220416	-0.123102	-0.482996	-2.52393	-0.989419	0.211599	0.0178172	0.105048
CCNA_02397; DeoR-family transcriptional regulator	-0.00314937	-0.200423	-0.216308	-0.15529	-0.142927	-0.23076	-0.251328	-0.0975084	-0.119872	0.104278
CCNA_00402; conserved hypothetical membrane protein	0.0233249	0.176738	0.177865	0.113352	-0.0100111	-0.0469449	0.311118	-0.0542036	0.392611	0.104181
CCNA_01530; flagellin FljJ	-0.00187034	0.316766	0.411385	0.681217	1.06425	-0.569223	-0.598294	-0.133802	0.0775329	0.103722
CCNA_03502; YceI/cytochrome b561 periplasmic protein	-0.0040345	-0.0162414	-0.16619	-0.222628	-0.208959	-0.15689	0.000948717	0.00952414	0.0300909	0.102464
CCNA_01848; quinol cytochrome oxidase polypeptide IV	-0.00708939	0.0253759	0.300481	0.665337	0.915339	0.00959642	0.436066	0.128456	0.0962458	0.102274
CCNA_02610; glyoxalase family protein	0.0240382	0.155774	0.121577	-0.0501349	-0.114275	0.101253	0.137107	-0.0526356	0.0616282	0.102262
CCNA_03953; conserved hypothetical protein	-0.00443357	0.098837	0.18395	0.134539	0.227955	0.253467	0.289162	0.375807	0.222562	0.102212
CCNA_00123; 3-hydroxyacyl CoA dehydrogenase	-0.00522937	-0.140725	-0.260495	-0.19703	-0.255142	0.409538	0.651028	0.851495	0.570788	0.100765
CCNA_03119; hypothetical protein	0.00226634	0.0661508	0.0717813	0.107459	0.147808	-0.0725861	-0.254725	-0.0770724	0.0156511	0.100728
CCNA_00555; nitrogen regulatory protein P-II	0.00444006	-0.758302	-0.990703	-1.23842	-1.9862	-0.519922	-0.789176	-0.165157	-0.0066125	0.100148
CCNA_00415; hypothetical protein	0.0257918	-0.112147	-0.117419	-0.0854441	-0.253132	0.202658	-0.0781483	-0.112234	0.114293	0.0995385
CCNA_03230; glutamine synthetase	0.00317817	0.0889763	0.0691195	0.0501564	0.184482	-0.0582906	0.187379	-0.0698174	-0.00958207	0.097568
CCNA_00887; hypothetical protein	0.0214902	-0.139843	-0.320726	0.00210948	-0.000231344	-0.014127	-0.150753	0.189961	0.103065	0.0972086
CCNA_01438; heme O monooxygenase	-0.000593756	0.306797	-0.0446178	-1.16021	-1.50203	0.54003	0.671177	0.462751	0.301172	0.096689
CCNA_03818; hypothetical protein	0.0126126	0.218098	0.0781176	-0.0661246	0.127147	0.0480239	-0.100743	0.175096	-0.00490125	0.0961062
CCNA_00125; amino acid efflux permease	-0.00728148	-0.0429237	-0.00333057	-0.138007	-0.0065568	-0.600244	-0.232207	-0.336436	0.0136787	0.0959076
CCNA_03054; AraC-family transcriptional regulator	-0.00361927	0.055966	-0.152455	-0.0988177	0.00141807	-0.015292	0.0192587	0.157092	-0.0295497	0.0954788
CCNA_00157; glyoxalase family protein	0.000716056	-0.143205	0.0259352	-0.00351651	-0.0465948	0.087081	-0.0266451	0.099822	0.122717	0.0950202
CCNA_02750; ABC transporter permease protein	0.0138394	-0.408714	-0.190304	-0.407617	0.029069	-0.462808	-1.03915	0.0811966	0.139807	0.0949151
CCNA_02913; conserved hypothetical protein	-0.0183254	0.0537902	0.267709	0.106966	0.0817011	-0.3723	-0.254664	-0.31887	0.458141	0.0943395
CCNA_03467; zinc-dependent metalloprotease, MMP subfamily 2	0.0143564	0.0101447	-0.0137148	0.0135856	0.0158492	0.0548498	-0.0408138	-0.00497508	0.123178	0.0940856
CCNA_01901; lipoprotein	0.00787819	-0.0640397	-0.00558181	-0.0939623	-0.0789268	-0.0589098	-0.53824	-0.252693	0.0156535	0.0936621
CCNA_00777; PAS family GGDEF/EAL protein	-0.0285077	-0.108136	-0.137609	-0.173903	-0.14274	-0.147703	-0.0874316	0.190496	0.132898	0.092792
CCNA_00331; molybdate-binding protein	0.0454697	0.100953	-0.0602795	-0.0762771	-0.115284	0.00462423	0.315453	-0.200537	0.00528294	0.0927428
CCNA_00455; N-acetyl-glucosamine/N-acetyl-chitin oligosaccharide outer membrane transporter nagA	0.0163219	-0.0104091	-0.00328898	0.0238999	0.078641	0.091389	0.0835845	0.0977528	0.162689	0.0925886
CCNA_01024; hypothetical protein	0.00878098	0.141545	0.240707	0.159029	0.161457	0.0395163	0.00974702	-0.0673082	0.0680674	0.0924241
CCNA_02621; CAAX amino terminal protease family	-0.00804569	-0.0880029	-0.04454	-0.265613	-0.405833	-0.291479	-0.397234	-0.16413	0.185	0.091848
CCNA_00607; TonB-dependent receptor	0.0132835	0.0441868	0.0217751	0.0118451	-0.000629964	0.058824	0.108853	0.0723222	0.0427577	0.090679
CCNA_03247; methyl-accepting chemotaxis protein	0.0273185	0.129844	0.0903785	0.0178592	0.0639069	0.142724	0.33408	0.426573	0.218498	0.0899452
CCNA_03092; cytochrome P450 family protein	0.0250403	-0.0165669	-0.391544	-0.952008	-1.29777	0.14496	0.111085	0.103998	0.120916	0.0897842
CCNA_03351; phosphoribosylamidoimidazole-succinocarboxamide synthase	-0.0056397	-0.0652461	0.000616982	-0.0665606	0.0178987	-0.339497	-0.267316	-0.269515	0.0131962	0.0894416
CCNA_00388; esterase lipase Family protein	0.001164	-0.10694	-0.148839	-0.164969	-0.123723	-0.300015	-0.114286	0.305178	0.194221	0.0894307
CCNA_02886; RutC-family pyrimidine utilization protein C	0.0517224	0.0012243	0.00295892	0.0890146	0.0602837	-0.0255633	0.157337	-0.22612	-0.0362341	0.0886917
CCNA_02825; transposase	0.0304387	0.042024	0.127274	0.00956376	0.0532551	0.00117534	0.197718	-0.166483	0.0981182	0.0886878
CCNA_01569; Helix-turn-helix DNA-binding protein	0.00979312	-0.0715729	-0.0815565	-0.0463058	-0.058763	-0.103893	-0.179384	-0.350097	-0.0427407	0.0886705
CCNA_03194; conserved inner membrane protein	0.0230314	-0.162131	-0.414439	-0.357885	-0.864325	0.22777	-0.256693	0.235359	0.0250866	0.0885924
CCNA_02832; microsomal dipeptidase	0.0162213	-0.00918413	-0.0342331	-0.0498341	-0.0824423	0.01572	0.0907842	-0.0213331	0.153053	0.0885096
CCNA_03848; ATP-grasp domain protein	0.00151412	-0.108297	-0.0686922	-0.323105	-0.254946	-0.328458	0.188411	0.187739	0.160274	0.0881399
CCNA_00809; quinone oxidoreductase	0.0153068	0.0466932	0.0147113	0.062872	0.0206198	-0.0587224	-0.0833241	0.164578	0.100389	0.0876693
CCNA_01813; tRNA-dihydrouridine synthase	0.0235927	0.00421056	-0.0417128	-0.0772226	0.0392584	-0.0981409	-0.23213	-0.170827	0.239339	0.0872501
CCNA_03233; Acetyl ornithine aminotransferase	0.00196942	0.0315067	0.0503898	0.0767974	0.0150543	0.148933	-0.027559	-0.0292933	0.129318	0.0869718
CCNA_00444; chemotaxis protein methyltransferase	0.0254352	0.175863	-0.00694883	0.043534	-0.0951433	-2.04061	-2.15969	-0.929199	0.095709	0.0858447
CCNA_01130; flagellar biosynthesis protein FliR	-0.126835	0.0120037	-0.0614545	0.181659	-0.237135	-2.29955	-1.85498	-0.516332	-0.080862	0.0856863
CCNA_02581; conserved hypothetical protein	0.00344875	-0.0573406	-0.0292139	-0.13534	-0.11966	-0.178577	-0.0957178	-0.0327629	0.032763	0.0856595
CCNA_01682; LytT-family transcriptional regulator	0.0444927	-0.0728292	-0.0974399	-0.0890617	-0.0319855	-0.0800555	0.0619162	0.0914091	-0.0040945	0.0853083
CCNA_02603; conserved hypothetical protein	0.0044435	0.0450082	0.00169449	0.000694938	-0.0668771	-0.0477793	-0.00583762	0.0114682	0.0896313	0.0849004
CCNA_01075; beta/gamma crystallin family protein	0.0107849	-0.163174	-0.214156	-0.268167	-0.193833	-0.17299	-0.0659881	0.25245	0.141663	0.0848792
CCNA_02496; aminotransferase domain protein	0.00462773	-0.00246393	0.0881817	0.0687423	0.0496244	-0.0768461	-0.0127588	0.0628269	0.124048	0.0848213
CCNA_01083; HATPase superfamily protein	0.00700564	0.0918352	0.0276852	0.0302918	0.0609514	0.117687	0.176603	0.116937	0.055033	0.0846151
CCNA_02688; PuuE-related allantoinase	-0.0106836	-0.0489568	0.0280727	0.0494768	0.128557	-0.0579082	-0.113315	0.0341847	0.303856	0.0845296
CCNA_02436; hypothetical protein	0.0740936	-0.291719	0.155051	-0.0628792	-0.377918	-1.0514	-0.84696	0.087767	0.109781	0.0840719
CCNA_02108; TolB protein precursor/tail-specific protease	0.00244691	-0.0494444	-0.00142282	-0.125693	-0.0625538	-0.0523445	0.0501775	0.0937279	0.0727463	0.0836925
CCNA_01560; phosphoenolpyruvate carboxylase	-0.00206847	0.0159013	0.0118799	0.0564057	-0.0441181	0.230953	0.105144	-0.034894	0.116582	0.0833847
CCNA_02549; glucokinase	0.00412548	0.107906	0.0942019	0.0857323	-0.0149421	-0.0313781	0.0007728	-0.0256198	0.321136	0.0830642
CCNA_02989; hypothetical protein	0.0509997	0.135305	0.160257	0.0322388	0.0016385	0.391645	-0.0343114	-0.202234	-0.089521	0.0826784
CCNA_02178; short-chain alcohol dehydrogenase	-0.000617382	-0.0252487	0.0402604	0.110596	0.175871	0.0439496	0.0484655	-0.0334489	0.197625	0.0824766
CCNA_02527; hypothetical protein	0.0274132	-0.0251055	0.0507333	0.0894706	0.000946487	0.068428	-0.0217519	-0.0644866	-0.0387393	0.082324
CCNA_02352; membrane-bound aldehyde dehydrogenase, large subunit	0.0165821	-0.00703209	0.0388787	0.0743902	0.0174405	0.0497063	0.155708	0.0437692	-0.0015732	0.081636
CCNA_02477; vanillate demethylase oxidoreductase subunit vanB	-0.0170564	0.0255771	0.00223463	0.0707867	0.0621429	-0.0721985	0.0700815	-0.0203408	0.045384	0.0813517
CCNA_00770; TetR family transcriptional regulator	0.0236878	0.0592409	0.077176	0.230271	0.547438	0.236308	0.634337	0.77172	0.0967574	0.0813113
CCNA_01229; 2-hydroxychromene-2-carboxylate isomerase	0.0445461	0.0900086	0.048936	-0.00396659	0.0315668	0.103766	0.0825286	0.1597	0.171523	0.0808887
CCNA_01860; iron-regulated membrane protein	0.0137355	0.104599	0.195514	0.192983	0.294583	0.113924	0.196124	-0.0184704	0.165188	0.0805423
CCNA_03622; beta-lactamase repressor	0.0162681	-0.0425328	-0.0783218	-0.0877362	-0.162937	0.0201118	0.10977	0.0990644	0.0192057	0.0803819
CCNA_03349; hypothetical protein	0.00679284	-0.036136	0.0211951	-0.000610524	-0.0248769	-0.213638	0.0895046	-0.123219	0.102197	0.0794561
CCNA_03041; pilus assembly protein CpaB	0.0327902	0.297879	0.409104	0.600044	0.76233	-0.666394	-0.261338	0.161672	0.189163	0.0789092
CCNA_00655; conserved hypothetical protein	0.0297408	-0.0536512	-0.140378	0.00227193	-0.0125541	-0.223196	0.104191	0.121755	0.18124	0.0786952
CCNA_00086; NAD-specific glutamate dehydrogenase GdhZ	0.0114706	0.0808346	0.16237	0.133862	0.246698	-0.0414674	-0.140611	-0.000434468	0.0278261	0.0780365
CCNA_00856; beta-xylosidase	0.0199073	0.0803254	0.095675	0.108767	0.196631	0.181003	0.216203	0.23762	0.0970549	0.0778749
CCNA_00386; DNA-3-methyladenine glycosylase	0.00892003	-0.126101	-0.139865	-0.0831072	-0.200399	-0.284732	0.0240314	-0.427293	0.148349	0.0778663
CCNA_02371; tryptophan halogenase superfamily protein	0.0173881	0.0453025	-0.010665	0.00268476	0.0132994	0.0515208	0.0584202	-0.0897572	0.0421557	0.0776451
CCNA_00603; integral membrane protein	0.00422898	-0.188944	-0.0797819	-0.0789124	-0.178749	0.0245865	-0.0167874	0.068215	-0.0038181	0.0768637
CCNA_01855; iron/manganese superoxide dismutase	0.0107375	0.0370327	0.189216	0.319361	0.353553	-0.140616	0.0419467	-0.166431	0.0702067	0.0748173
CCNA_02649; PaiB transcriptional regulator	-0.00582155	-0.00724068	0.0100296	0.112064	0.0424498	-0.151619	0.0678604	-0.204669	-0.0477765	0.0741146
CCNA_00437; methyl-accepting chemotaxis protein	0.0124619	0.0798805	0.0351829	0.0835573	-0.000484801	0.0203422	-0.141392	0.107252	-0.0167657	0.0735509
CCNA_02953; N-acetyllactosaminide beta-1,6-N-acetylglucosaminyltransferase	0.0198889	0.0265986	0.0220247	-0.024399	-0.000556445	0.258989	0.0744902	0.263884	0.0948535	0.0735272
CCNA_00228; putative membrane spanning protein	0.017418	-0.0672247	-0.0789316	-0.101159	-0.147926	0.0532456	0.0489023	0.177719	0.192649	0.0728979
CCNA_02383; alpha/beta hydrolase family protein	0.00935953	-0.146492	-0.226394	-0.578561	-0.834337	0.0854426	0.0910528	0.00390626	0.0447531	0.0725111
CCNA_02889; peptidyl-prolyl cis-trans isomerase	-0.00742722	-0.0253108	0.0132267	0.0358984	0.101245	-0.120105	-0.112459	-0.0362883	-0.0798234	0.0722162
CCNA_02690; cytochrome c domain membrane protein	0.0248818	0.104646	0.200482	0.228203	0.222296	-0.0324479	0.0347508	0.0305955	0.0195414	0.0719612
CCNA_03079; toxin protein parE-4	0.0251821	-0.0508301	0.0281557	0.0537229	0.00536897	-0.0117902	-0.0111499	0.0822497	0.000129706	0.071905
CCNA_02746; conserved hypothetical protein	0.0151488	-0.0354708	-0.0400559	-0.0487069	-0.0344593	-0.115413	-0.0574209	-0.00971278	0.088792	0.0709201
CCNA_00115; TolB protein	0.00602493	-0.00840025	-0.00859828	0.000981457	0.00921949	0.0750359	0.0635229	0.0865869	0.0919778	0.0704902
CCNA_00486; TonB-dependent receptor	0.00559414	-0.0235339	0.00737505	-0.0459364	-0.0262079	-0.0695907	-0.0595743	0.0683361	0.0946658	0.0696873
CCNA_02820; TadG-family protein	0.0166813	-0.0338783	-0.0469605	-0.0575152	-0.0367462	0.0605055	0.0680303	0.155053	0.025632	0.0689975
CCNA_02146; hypothetical protein	-0.0265776	-0.130108	-0.0938508	-0.129945	0.00257118	0.203643	-0.156914	-0.0866312	0.151988	0.0675875
CCNA_01044; AcrR-family transcriptional regulator	0.0370459	0.169769	0.328291	0.500383	0.713155	-0.0196972	0.134103	0.177106	0.24262	0.0672957
CCNA_02298; MJ0042 family finger-like domain protein	-0.049688	0.195144	0.16139	0.0730936	-0.146747	-1.86067	-1.58779	-0.918698	-0.0577787	0.0668472
CCNA_01665; potassium-transporting ATPase C chain	-0.119157	0.281565	0.132345	0.174615	0.389656	-0.175238	0.00985741	-0.505116	0.209647	0.0664944
CCNA_01833; glucosylceramidase	-0.0307659	0.0760274	-0.100672	-0.0223979	-0.0990474	0.098566	-0.0320104	-0.0282175	0.0921789	0.0646431
CCNA_02884; TetR-family transcriptional regulator	0.020382	-0.0622081	-0.135103	-0.0249076	-0.192406	-0.1286	-0.0869074	-0.217796	-0.0731279	0.0637777
CCNA_00424; aldehyde dehydrogenase	0.0218894	-0.215541	-0.171254	-0.460414	-0.642008	-0.0257004	0.0695606	-0.18769	0.0297167	0.0634454
CCNA_02627; aminopeptidase	0.0288725	-0.0603787	0.00149934	-0.00216763	-0.102771	-0.079992	-0.157509	-0.0585403	0.0170078	0.0634212
CCNA_01738; TonB-dependent outer membrane receptor	0.0115577	0.0306521	0.00363576	0.0553652	0.0753929	0.0738548	0.0787527	0.073697	-0.00551274	0.0632743
CCNA_00387; hypothetical protein	0.0342706	-0.0135563	-0.0256642	-0.0495141	-0.0405848	-0.0313981	-0.00327099	-0.0197248	0.232235	0.0632196
CCNA_00114; MarR/EmrR-family transcriptional regulator	-0.0111692	0.142817	0.303447	0.0843609	0.215824	-0.080764	0.0150787	-0.0667724	-0.128189	0.0630336
CCNA_00073; HemY domain membrane protein	0.0103761	0.0307873	0.023374	-0.0589526	0.04652	-0.562351	-0.852156	-0.706003	-0.0124616	0.060889
CCNA_01391; radical SAM superfamily protein	0.0127696	-0.0383052	0.0192452	0.105704	-0.0401498	-0.214793	0.085663	-0.0147825	-0.0376746	0.0602723
CCNA_01256; conserved hypothetical protein	0.020863	0.0158974	0.133046	0.0161394	0.124979	0.0518187	-0.0458828	0.189299	0.158761	0.0601576
CCNA_01579; cell wall degradation protein	0.0221409	0.114577	0.0459852	0.0886282	0.157092	0.0476866	0.0991614	0.0632921	0.0523611	0.0601537
CCNA_03191; PAS-family GGDEF/EAL family protein	0.000854701	0.0802246	0.0941805	0.0904709	0.0267315	0.0275461	0.129525	0.0534405	0.123697	0.0598355
CCNA_00345; alpha/beta family hydrolase	-0.00133481	0.0414171	0.00374324	-0.0466296	-0.0190765	0.295109	-0.0724812	0.0510871	-0.000306306	0.0585502
CCNA_00943; flagellar hook-associated protein FlaN	-0.00617786	0.334144	0.522791	0.600725	0.835372	-3.37796	-3.4645	-1.21299	-0.0396694	0.0584132
CCNA_01488; dihydroxyacid dehydratase	0.0189125	-0.043727	-0.0122302	-0.0770322	0.00697411	0.0172989	0.0410683	0.0623313	-0.0690244	0.0577198
CCNA_02377; hypothetical protein	0.0190948	0.0620893	0.0674112	0.0457899	0.0240727	0.144232	0.110703	-0.0310975	0.0869649	0.0576223
CCNA_02738; 3-ketoacyl-(acyl-carrier-protein) reductase	-0.0108674	-0.638716	-0.3567	-0.422105	-0.769789	-0.714798	-0.0127046	0.112191	0.0841285	0.0575882
CCNA_00880; conserved hypothetical protein	0.00755398	-0.0440281	-0.0141938	-0.0444168	-0.0266069	0.147253	-0.12742	0.0166004	0.0366796	0.0574893
CCNA_00967; TetR-family transcriptional regulator	0.0386034	-0.120509	-0.0342775	-0.16039	-0.0890872	0.632694	0.367684	0.278947	0.0651371	0.0566098
CCNA_02485; vanillin dehydrogenase	-0.0375782	-0.159335	0.242998	0.831342	1.24991	-0.375453	-0.233887	0.278365	0.213409	0.056535
CCNA_00631; chemotaxis protein cheW	-0.0533442	0.175923	0.212481	-0.162496	-0.0456231	0.00904141	-0.208077	-0.0920403	-0.126006	0.0562424
CCNA_02505; type IV secretory pathway, VirB11 ATPase	0.011026	-0.130376	-0.0170325	-0.109006	0.00386101	-0.275764	-0.1332	-0.240766	-0.0776659	0.0559065
CCNA_00692; PAS-family GGDEF/EAL protein	0.0161683	0.0217239	0.0552915	0.0425147	0.0453995	-0.041861	-0.0136008	0.0804176	0.0605154	0.0553026
CCNA_03409; alpha/beta hydrolase family protein	-0.0258387	0.0131805	0.0216515	-0.00850403	0.149338	-0.125464	-0.0935384	-0.266274	0.141085	0.055251
CCNA_02725; choline dehydrogenase	0.0214254	-0.184316	-0.352811	-0.574032	-0.77899	0.0734506	0.177289	0.127721	-0.00489015	0.0546335
CCNA_01124; histidinol-phosphate aminotransferase	0.014095	-0.054187	0.0276399	-0.0472579	-0.0264011	0.0749607	-0.0817542	0.0737415	0.00141808	0.0546149
CCNA_03020; phosphatidylinositol-specific phospholipase C1-like protein	0.0210677	-0.0479942	-0.0901867	0.011861	-0.0598718	0.0950759	0.039321	-0.0437057	-0.0674134	0.0541819
CCNA_01134; LuxR-family transcriptional regulator	0.0170069	0.104958	0.0660038	0.140531	0.063061	0.137509	0.0931784	0.156084	0.17947	0.0529574
CCNA_00180; type II secretion pathway protein L	0.0162508	0.0971317	0.113114	0.0960926	0.128885	-0.126638	-0.0672992	0.0926161	0.0896556	0.0526756
CCNA_03572; conserved hypothetical protein	0.112876	-0.0383287	0.348155	0.122433	0.416087	-0.626754	-0.0613629	-0.109424	-0.0737237	0.051959
CCNA_03207; conserved hypothetical protein	0.00458159	0.0026009	0.0831979	0.0502125	0.00558164	0.0703143	0.0815078	-0.00134821	0.00376517	0.051468
CCNA_00391; conserved hypothetical protein	-0.0549707	-0.53162	-0.355223	-0.112642	-0.375253	-0.312829	-0.0874444	0.274745	-0.0887554	0.0514464
CCNA_00815; lignostilbene-alpha,beta-dioxygenase	-0.00288514	0.0245402	0.0107852	0.00522717	-0.0068364	0.109228	0.250159	0.15337	0.121222	0.0509012
CCNA_01227; alkanesulfonate monoxygenase	-0.000242263	0.155019	-0.0171741	0.0689715	0.313414	-0.0939569	0.0433598	-0.136725	0.0567544	0.0501871
CCNA_01031; transporter, major facilitator superfamily	-0.00441014	0.0580193	0.10684	0.0660305	0.115679	-0.00445605	-0.0288462	0.00516291	-0.0194167	0.0497435
CCNA_00334; conserved hypothetical membrane protein	0.00894996	0.173651	0.238721	-0.0221473	0.132012	-0.29156	0.168568	-0.422954	-0.211211	0.0491553
CCNA_02731; acetyltransferase	0.00703578	0.00951251	0.00663806	0.0985561	0.0465643	-0.052697	0.0150758	-0.0875043	-0.0679029	0.0486271
CCNA_01679; succinylglutamic semialdehyde dehydrogenase	0.0330098	0.117578	0.167856	0.124322	0.0929754	0.0512524	0.228913	0.41991	0.088908	0.0485774
CCNA_01384; amidase family protein	0.0262535	0.0109321	-0.132834	-0.0759527	-0.132468	-0.0382831	-0.0779942	-0.0999161	0.0405019	0.0480113
CCNA_02073; cupin domain transcriptional regulator	-0.0116315	0.0186418	0.188279	-0.00238247	-0.0445948	-0.0328532	0.0943604	-0.114092	0.0328758	0.0479213
CCNA_01201; hypothetical protein	-0.0096094	0.0872413	0.0788837	0.114852	0.169156	-0.10159	0.142988	-0.0499994	0.019205	0.0477642
CCNA_02049; ABM superfamily monooxygenase protein	-0.0258234	-0.0854074	-0.147145	-0.164887	-0.14123	0.0504871	-0.0548169	-0.119227	0.446783	0.047707
CCNA_03535; fatty acid desaturase	-0.00725892	0.0691571	0.113137	0.0470369	0.00363442	0.171436	0.170021	0.095388	-0.0484643	0.0470649
CCNA_00807; ribonuclease P protein component	0.0296581	-0.526743	-0.829947	-1.28634	-1.65707	-0.275967	-0.987355	-0.147304	-0.0198851	0.0469832
CCNA_03575; 3-ketoacyl-CoA thiolase	0.0344122	-0.0099512	-0.113705	-0.123649	-0.186651	0.0510998	-0.0177262	-0.0447435	-0.0254882	0.0467712
CCNA_02053; hypothetical protein	0.0110652	-0.157314	-0.0606845	0.179414	-0.277687	-0.273329	-0.029465	0.209588	-0.0897523	0.0464291
CCNA_00108; lon endopeptidase-related protein	-0.000306044	0.16953	0.0694474	-0.136099	-0.338137	-0.00767011	-0.0535227	0.0560377	0.0732717	0.0461786
CCNA_03519; PadR-family transcriptional regulator	0.0186547	-0.17405	-0.26143	-0.275531	-0.393443	-0.122452	0.15605	-0.101999	0.058858	0.0460991
CCNA_01755; two component sensor histidine kinase	0.0354425	0.00488253	0.0514946	-0.0963034	-0.187745	-0.251131	-0.364786	-0.219582	-0.0415381	0.045818
CCNA_00566; mannonate dehydratase	0.0294212	-0.0559545	-0.0233782	-0.040778	-0.0174135	0.0407588	-0.0751131	0.0193509	-0.0300242	0.0456237
CCNA_01713; 2'-5' RNA ligase family protein	0.0124833	0.191399	0.235944	0.15886	0.175679	0.353725	0.156726	0.0779492	0.226584	0.0454689
CCNA_02469; protein hipA	-0.0370734	0.129907	-0.00219654	0.0318089	0.0556978	-0.270298	-0.137426	-0.0686304	-0.113829	0.0453433
CCNA_02487; 4-hydroxybenzoate 3-monooxygenase	-0.00227901	0.0433557	-0.101955	-0.00404117	-0.074279	-0.174813	-0.0821578	-0.0760214	0.0269535	0.0443017
CCNA_01773; SNARE-associated family membrane protein	0.0157121	0.0486282	-0.0202108	-0.0560324	-0.0219894	-0.28672	-0.0273662	0.0238211	0.00260089	0.0441525
CCNA_02767; conjugal transfer protein TrbI	0.0227526	-0.00274703	-0.0593918	0.00813809	-0.0582122	0.0509587	0.0387838	0.207651	0.172777	0.0439612
CCNA_03479; MarR-family transcriptional regulator	-0.0116282	-0.130721	-0.134931	-0.143366	-0.173796	-0.00226242	-0.420407	-0.432221	0.182296	0.0433931
CCNA_03508; ribosomal-protein-S5-alanine acetyltransferase	0.0233461	0.0367678	-0.0923925	-0.178343	-0.326633	-0.427576	-0.254985	-0.15695	0.0553031	0.0433653
CCNA_00487; alkaline phosphatase	0.00727086	-0.0174277	0.0262643	0.0278656	0.048971	-0.0327616	0.128834	0.0842876	0.113919	0.0432972
CCNA_03418; thioesterase superfamily protein	0.00561687	0.344239	-0.0994534	-0.169511	-0.207686	0.195102	0.617128	0.140083	-0.0964081	0.0429106
CCNA_00538; methyl-accepting chemotaxis protein	0.0241831	-0.0836874	-0.151567	-0.123929	-0.136589	-0.0838108	0.0269719	-0.0511766	0.0184343	0.042714
CCNA_01905; urea carboxylase	0.00352904	0.0488049	-0.0159298	-0.0113157	-0.0203905	0.0235832	-0.103755	-0.038336	0.0614531	0.0415196
CCNA_00792; glycosyltransferase	0.0343437	0.00545495	-0.0470315	-0.0715569	-0.0647052	0.143251	0.123777	0.197251	-0.0543288	0.0407485
CCNA_03222; ring hydroxylating dioxygenase, alpha-subunit	-0.00860063	-0.0240544	-0.041898	-0.0282396	-0.0547619	-0.0838673	-0.118058	-0.08284	0.0616855	0.0405948
CCNA_01274; piperideine-6-carboxylate dehydrogenase	0.0218715	0.0521086	-0.00276866	0.036338	0.0594325	-0.214629	0.173735	0.0385941	-0.115099	0.0403789
CCNA_01088; conserved hypothetical membrane protein	0.0290008	-0.101235	0.00883637	-0.113572	-0.321135	0.000667819	-0.314356	-0.313698	-0.344016	0.0395207
CCNA_00260; glutathione S-transferase	0.00232875	0.0589915	0.0541126	0.0639325	-0.0648904	0.234803	0.0879688	-0.269171	0.108054	0.0394782
CCNA_02281; membrane alanine aminopeptidase	0.0180574	-0.0116397	0.0202776	-0.041852	-0.0420692	-0.0708216	-0.0826338	-0.0870463	0.0203459	0.0394388
CCNA_02181; phosphatase/phosphohexomutase family protein	-0.0428614	0.240002	0.140006	0.181877	0.356517	0.0521884	0.0673145	0.0990418	0.100729	0.0392236
CCNA_03739; very short patch repair endonuclease	-0.0705271	0.116271	0.18288	0.356626	0.254897	-0.0945604	0.373877	-0.00198307	0.107655	0.0387097
CCNA_03000; conserved hypothetical protein	0.0154862	0.0114613	0.0547447	-0.016559	0.00475933	-0.0530504	0.0345433	0.0203719	0.0331452	0.0380052
CCNA_00051; magnesium and cobalt efflux protein CorC	-0.00373484	-0.104456	-0.178382	-0.366872	-0.149357	-0.208821	-0.262061	-0.481062	-0.0673822	0.0376934
CCNA_00499; hypothetical protein	-0.00152224	0.020801	-0.00870376	0.175277	0.0842921	0.0420435	0.145185	0.227176	0.0167743	0.0376105
CCNA_02789; Xre-family transcriptional regulator	-0.00365621	-0.108334	-0.116075	-0.0212762	-0.221448	-0.214826	0.132792	0.48004	0.457233	0.0371133
CCNA_01357; myo-inositol catabolism protein IolD	0.0532568	-0.100708	-0.0336585	-0.168048	-0.10916	-0.305478	-0.0893657	0.219095	0.0944008	0.0367096
CCNA_02122; DNA ligase-associated metallophosphoesterase	0.0173763	0.0388841	-0.069994	-0.0258348	-0.0534414	-0.204142	0.0212852	-0.295879	-0.0467663	0.0365151
CCNA_02726; gamma carbonic anhydrase family protein	-0.0146103	0.0535621	-0.0946946	-0.0268648	0.190532	-0.721548	-0.162964	-0.442359	-0.0796256	0.0364455
CCNA_03228; tetratricopeptide repeat family protein	0.0107062	-0.0979338	-0.0918482	-0.0733362	-0.0749092	-0.0619171	0.0268202	0.0446575	0.0418662	0.036376
CCNA_01861; hypothetical protein	-0.00178491	0.0369262	0.0113591	0.0570377	0.0462749	0.108164	0.14218	-0.114961	-0.00781234	0.0362393
CCNA_01806; ferritin-like domain protein	-0.00423102	-0.119482	-0.0869435	-0.151776	-0.0995934	0.06133	-0.0562666	-0.191049	-0.0759923	0.036043
CCNA_00904; inositol ABC transport system, permease protein IatP	0.031159	0.110416	-0.00550398	0.0101691	-0.0374211	-0.0560553	0.0128308	-0.0763006	-0.0256725	0.0354326
CCNA_02310; glycosyl hydrolase, family 9	0.0181374	0.0794387	0.0387561	0.085042	0.100286	-0.0112478	0.0661623	-0.00621958	0.0995966	0.0353895
CCNA_01342; ATPase, AAA family	0.0393464	0.00971005	0.0495249	-0.101892	-0.0505367	-0.0335362	0.044107	-0.191132	0.0336177	0.0353273
CCNA_00940; sensory box GGDEF/EAL protein	0.000991932	0.177817	0.213037	0.258717	0.300114	0.126158	0.239509	0.311073	0.0918431	0.0352635
CCNA_03156; putative periplasmic protein	0.0168612	0.00609942	0.164443	0.150608	0.322849	-0.0275304	-0.167885	-0.26296	0.089582	0.0342755
CCNA_02564; acyl-CoA dehydrogenase, short-chain specific	0.0245731	0.0225642	0.00130376	0.0464861	0.0574769	0.337924	0.543059	0.355549	0.0992538	0.0338289
CCNA_03128; transporter, drug/metabolite exporter family	0.019076	-0.0407902	-0.10071	-0.172008	-0.15617	0.130314	0.120318	0.120679	-0.00612327	0.0337495
CCNA_03235; spermidine/putrescine transport ATP-binding protein potA	0.0394808	0.00290127	0.00845245	-0.0501066	0.0326435	-0.0338328	0.187343	-0.131065	0.0288493	0.0329927
CCNA_00782; aminobenzoyl-glutamate transport protein	0.0131297	0.0137254	0.0672466	0.0573085	-0.00357342	-0.0477338	-0.0248319	-0.0690014	0.021189	0.0323337
CCNA_00021; putative aerobic-type carbon monoxide dehydrogenase, large subunit CoxL	0.0269568	0.0752267	0.0786653	0.111512	0.245816	0.0867431	0.11618	0.0134808	-0.00498926	0.0319528
CCNA_03480; triphenylmethane reductase (TMR)-like protein	0.00805049	0.0582331	-0.0374912	-0.0516897	-0.1751	-0.0906468	0.169185	0.382246	0.0249305	0.0317501
CCNA_03753; iron-sulfur cluster-binding protein	-0.00844016	0.0772851	-0.034535	0.0535753	0.124976	-0.0804631	0.0910653	-0.111976	0.0904447	0.0316783
CCNA_02132; LacI-family transcriptional regulator	0.0134223	0.0762222	0.198447	0.499424	0.856837	-0.228814	0.459838	-0.186092	-0.0773669	0.0312992
CCNA_01672; transglutaminase-like enzyme	0.00337041	0.0025858	-0.0236718	-0.099771	-0.351448	0.209743	0.132718	-0.0670982	0.0422576	0.03089
CCNA_03185; glutathione S-transferase	-0.00649711	-0.000478001	-0.0647645	-0.0739194	-0.09534	0.0763868	0.106941	-0.0639383	0.119208	0.0303304
CCNA_00657; type I restriction-modification system specificity subunit	0.00390719	-0.00836929	-0.120618	-0.0359296	-0.0581061	-0.19374	-0.107423	-0.0824216	0.0514717	0.0302455
CCNA_03199; conserved hypothetical protein	0.0162657	0.0383718	0.0243271	0.00360628	0.0199225	0.0660396	0.161631	0.0270954	-0.154274	0.0298801
CCNA_02895; TonB-dependent receptor	0.0197595	0.0147834	-0.0345274	-0.0163376	-0.0288672	-0.0738637	-0.0403017	-0.0809022	-0.0301295	0.0298736
CCNA_03225; Metallo-dependent hydrolase	0.00947404	0.0146487	0.0143923	-0.00843906	-0.0838704	-0.186626	-0.127676	-0.177725	-0.044943	0.0295417
CCNA_01884; acyl-CoA dehydrogenase, short-chain specific	0.0134244	-0.0995525	-0.0223182	-0.0890982	-0.0305048	-0.114188	-0.168347	-0.188926	-0.010111	0.0293993
CCNA_03193; lactoylglutathione lyase	0.0640377	0.149173	0.182831	0.111891	0.0517968	0.12047	0.353739	-0.0621773	0.18395	0.0292975
CCNA_02900; N-acyl-L-amino acid amidohydrolase	-0.0211827	-0.0447283	-0.111723	-0.0918058	-0.256174	-0.103195	-0.0523436	-0.318585	0.00510544	0.0289918
CCNA_01840; MerR-family transcriptional regulator	0.0200322	-0.00142156	0.000476499	0.0249224	-0.0886636	0.156065	0.170487	0.261234	0.0164972	0.0285839
CCNA_00535; hypothetical protein	0.0392376	-0.422826	-0.222515	-0.251142	-0.292749	-0.195296	-0.0589863	-0.0514276	-0.0135648	0.0281751
CCNA_03412; NAD(P) transhydrogenase subunit beta PntB	0.00593816	0.0845184	0.147428	0.181399	0.30493	-0.186502	-0.17513	-0.271156	0.0616938	0.027909
CCNA_03841; alpha/beta hydrolase family protein	0.00497758	0.00275558	0.0445787	0.00843998	0.101541	0.144241	0.144864	0.0624118	0.0612147	0.0274416
CCNA_02651; drug/metabolite transporter (DMT) family protein	0.00498862	0.205679	0.280306	0.497713	0.565453	-0.0667396	0.0815448	0.302541	0.0589341	0.0274045
CCNA_02729; oligopeptide transporter	0.0174021	-0.0715817	-0.0196798	-0.0792058	-0.192541	-0.154421	-0.168026	-0.132407	-0.0655213	0.0266316
CCNA_01768; hypothetical protein	0.0580218	-0.620356	-0.514989	-1.2557	-0.497045	-1.8092	-1.9063	-0.580668	-0.0843866	0.0265756
CCNA_00810; acetyl esterase	-0.0119789	-0.0902273	-0.152448	-0.224166	-0.28824	0.0159849	-0.00945161	0.021346	0.0632712	0.0265703
CCNA_01906; allophanate hydrolase	-0.00430803	-0.0633979	-0.0948517	0.000868641	-0.030963	-0.0176239	0.0227732	-0.0514935	0.0777795	0.0261176
CCNA_00509; phosphoglycerate mutase family	-0.00329371	-0.165623	-0.0247491	-0.128718	-0.0598835	-0.207886	-0.0275236	0.0948694	0.123141	0.0253037
CCNA_03533; multidrug resistance ABC transporter, ATP-binding and permease components	0.0212644	0.0784323	0.160922	0.0943311	0.156605	0.0528789	0.0401275	-0.11444	0.0522931	0.025226
CCNA_01029; alpha-L-rhamnosidase	0.0215893	0.00815933	-0.0459886	-0.0391928	0.0554012	0.0973239	0.0521331	0.182646	-8.8911e-05	0.0250792
CCNA_02653; conserved hypothetical protein	0.000899149	-0.040018	-0.0941163	0.0113202	-0.0159918	-0.0514303	-0.0295935	-0.123495	-0.0248915	0.0248895
CCNA_00653; assimilatory nitrate reductase catalytic subunit	0.00384591	0.0241359	-0.0723168	-0.0354342	-0.0940565	-0.146881	-0.0313115	-0.186481	-0.0262617	0.0239812
CCNA_03369; hypothetical protein	-0.00418475	0.0812784	0.020208	0.225969	0.329376	-0.312026	-0.103872	-0.189524	-0.0309087	0.0238556
CCNA_01685; hemimethylated DNA-binding protein yccV	-0.00313902	0.0903139	0.0188234	0.0226515	0.0578552	0.39476	0.330656	0.366551	-0.0950674	0.023756
CCNA_00568; N-acetylglucosamine-6-phosphate deacetylase	0.057369	0.104077	-0.0701577	-0.168019	-0.195222	-0.580601	-0.492297	0.0558081	-0.150504	0.0235052
CCNA_00593; conserved hypothetical protein	0.016553	-0.00879046	0.0374344	-0.114697	-0.0241027	0.0317476	0.0546816	0.0871685	0.073713	0.023377
CCNA_03253; MecR1-related antirepressor protein	0.0137521	-0.0533856	-0.0232807	0.0133364	-0.0499054	-0.00229786	-0.00437609	0.0923696	0.0576006	0.0233217
CCNA_02460; conserved hypothetical protein	-0.00565576	0.0259192	0.0121661	0.101179	0.080784	0.097139	-0.0913686	-0.0285119	-0.163935	0.0232542
CCNA_02249; conserved hypothetical cytosolic protein	-0.00880614	0.0599989	0.00871723	0.198994	0.0934411	0.102196	-0.0288363	0.278306	0.173178	0.0229078
CCNA_00358; delta 3,5-delta2,4-dienoyl-CoA isomerase precursor	0.0232593	0.0112152	0.000932038	-0.0192353	0.00786842	0.16405	0.0300981	0.0187975	0.113192	0.0222333
CCNA_03117; bactofilin B BacB	-0.0699299	0.106769	0.135349	-0.00903799	-0.211517	0.428822	-0.506911	-0.444566	0.0737675	0.0219313
CCNA_02129; acyl-CoA dehydrogenase, short-chain specific	0.0130773	-0.0690012	-0.0838849	0.00409237	-0.0492478	0.0333622	-0.0662356	0.0843319	-0.0350509	0.0215253
CCNA_02396; GST / metaxin-like protein	0.00251286	0.0762236	0.0238476	0.027307	0.12262	-0.0145931	-0.164269	0.0102657	0.0687293	0.0214878
CCNA_00990; general stress protein 17O	-0.0581482	-0.0367829	0.0358647	-0.0224239	-0.0789148	-0.108592	0.166585	-0.184151	0.0170818	0.0214792
CCNA_02502; type IV secretory pathway, VirB6 channel protein	0.0150755	-0.104708	0.0372726	-0.0411675	-0.000360285	-0.0780381	-0.0127572	-0.0186674	0.00844721	0.0214111
CCNA_02862; phage host specificity protein	-0.00679006	-0.0143358	-0.0118193	-0.0565543	-0.0594137	0.139007	0.0135778	-0.0450713	0.110132	0.0212332
CCNA_03416; ADP-heptose:LPS heptosyltransferase	0.0303242	-0.298126	-0.274898	-0.22244	-0.264206	-0.010223	-0.0650998	0.227946	-0.0772236	0.0207041
CCNA_03676; GNAT acetyltransferase protein	-0.0130385	-0.056884	-0.113226	-0.0714662	-0.0520951	0.0234101	-0.194362	-0.255138	0.000832478	0.0205988
CCNA_03531; carboxypeptidase S1	0.0238024	0.0425598	0.0311507	-0.0597302	0.0154901	-0.187438	0.0420701	0.0179661	-0.0165707	0.0202876
CCNA_01832; beta-glucosidase	-0.00157027	0.0622042	0.050987	0.0242055	-0.012655	0.0346884	-0.0150391	-0.143853	-0.0188286	0.0200963
CCNA_01847; cytochrome c oxidase assembly protein Surf1	0.0126074	0.224633	0.317258	0.476659	0.464125	0.464623	0.177517	-0.0706922	-0.153108	0.0195994
CCNA_02334; transcriptional regulator of stalk biogenesis staR	0.0323815	0.0783566	0.140272	0.231646	0.232892	0.148448	0.299913	0.0516176	0.0136357	0.0194671
CCNA_01767; cytochrome C family protein	-0.00368711	-0.193524	-0.0389008	-0.10745	-0.203793	-0.586897	-0.333363	0.00847426	0.153684	0.0190013
CCNA_03058; carbon-nitrogen hydrolase	0.011116	-0.0737392	-0.128816	-0.0651569	-0.0285169	0.076764	-0.0195243	-0.0864581	0.0709261	0.0187293
CCNA_02912; prolyl 4-hydroxylase, alpha subunit	0.024391	-0.128581	-0.179335	-0.0737192	-0.125474	-0.108779	-0.0829911	0.0139252	-0.0378858	0.0186862
CCNA_00993; long-chain-fatty-acid--CoA ligase	0.0140816	-0.018623	0.00245391	0.0182079	0.0743829	-0.117732	0.0225777	-0.0135928	0.00256705	0.0186429
CCNA_03073; hypothetical protein	0.0619482	0.0109117	0.0631727	0.109038	-0.0813147	0.207069	-0.159407	-0.143287	0.422952	0.0185432
CCNA_02215; acyl-CoA dehydrogenase	0.00791985	-0.0871005	-0.092648	-0.0857941	0.0219011	0.14243	0.26324	0.359392	-0.0864771	0.0179491
CCNA_00434; conserved membrane-spanning protein	0.000846506	-0.311762	-0.0334535	-0.812068	-0.418796	-0.0202948	-0.79372	0.0421497	-0.108512	0.0177252
CCNA_01650; copper/zinc superoxide dismutase	0.0543278	-0.0310447	-0.193556	0.13074	0.168743	-0.766853	-0.255287	0.457521	-0.106135	0.0175019
CCNA_02439; transporter, major facilitator superfamily	0.0122868	0.108698	0.0446071	0.0428485	0.0168951	0.170395	0.158507	0.104444	-0.0539083	0.0172695
CCNA_03647; lysophospholipid acyltransferases	0.00719448	-0.229411	-0.228802	-0.154651	-0.143156	-0.00954562	0.0722082	-0.214063	-0.0690576	0.0167512
CCNA_01069; methyltransferase	0.0194746	0.0667297	-0.0001525	-0.0324227	0.014195	0.0317468	0.0786653	-0.0949522	-0.052776	0.0165737
CCNA_02206; conserved hypothetical protein	-0.00343111	0.255063	0.403651	0.421717	0.512233	0.0756003	0.648639	0.491421	0.0328861	0.0158896
CCNA_00914; acetyltransferase	0.00242031	-0.00428647	0.027389	-0.0507014	0.138428	0.0474187	-0.214033	-0.0790751	0.125204	0.0156537
CCNA_03932; hypothetical protein	-0.0160518	0.0872956	-0.0422306	-0.188166	-0.224737	-0.297169	-0.11781	-0.0883703	0.0809891	0.0154707
CCNA_03210; MarR-family transcriptional regulator	0.0348616	0.135024	0.15041	0.272786	0.180776	0.173846	0.694294	0.615677	0.21826	0.0147287
CCNA_02601; glutathione-dependent formaldehyde dehydrogenase	0.00496211	0.0179642	0.0325268	-0.0402081	-0.111621	-0.0865506	0.0478971	0.0873663	0.0396016	0.0141936
CCNA_02101; glyoxalase family protein	0.000622628	0.0460585	0.0710748	0.0258597	0.0101898	0.109147	0.0869094	-0.0407438	-0.0379042	0.0138848
CCNA_03804; conserved hypothetical protein	-0.0852699	0.573731	0.469771	0.347441	0.345604	-0.495048	0.564389	-0.180326	-0.0987218	0.0138762
CCNA_00859; acetyltransferase, GNAT family	0.0197015	0.00353438	0.0131395	-0.0641285	-0.00658742	-0.147833	-0.343525	-0.208235	-0.0524039	0.0137737
CCNA_03673; hypothetical protein	0.026386	0.0394206	-0.0245898	0.0480902	0.0664628	0.432864	-0.0503618	-0.00221278	0.180655	0.0137649
CCNA_01922; SAM-dependent methyltransferase	-0.00019551	0.0680176	0.0834593	0.0418581	-0.0740649	0.00372361	-0.0361776	0.00295106	-0.0960068	0.0135104
CCNA_02167; glutathione S-transferase	0.011217	-0.0294982	0.0366598	0.026596	0.00328078	0.0410931	-0.0359781	0.185723	0.0447108	0.0131833
CCNA_00591; conserved hypothetical protein	0.00519874	0.0658047	0.0429124	0.0435842	0.0305459	-0.0340327	-0.0616149	-0.106074	-0.0472956	0.0122204
CCNA_02365; glucoamylase	0.0112448	-0.0818901	-0.0799147	-0.0327354	-0.0845429	0.165135	0.00379508	0.0192978	-0.0633088	0.011687
CCNA_01562; 4-hydroxy-2-oxoglutarate aldolase/2-dehydro-3-deoxyphosphogluconate aldolase	-0.00410352	-0.20098	-0.209389	-0.221234	-0.22033	0.511731	0.919463	0.924252	0.102333	0.0115228
CCNA_01054; tryptophan halogenase	0.00164025	0.0516231	-0.0148766	0.0343467	-0.0037606	0.0858651	0.0484249	0.111587	-0.016589	0.0110517
CCNA_03477; rhodanese-related sulfurtransferase	0.0166338	0.0168372	0.0469088	0.0916355	0.0556151	-0.0408518	-0.190721	0.217204	-0.205346	0.0106616
CCNA_00567; alpha-1,2-mannosidase	0.0208525	0.0296825	-0.0121625	-0.0344818	-0.0121676	-0.0250148	-0.0583204	-0.0954751	0.112212	0.0100108
CCNA_01609; alkyl sulfatase	0.0178134	-0.0362306	0.0144052	0.00664708	0.0634773	-0.0478741	-0.0564866	-0.115911	-0.0305368	0.00843678
CCNA_00150; PDZ domain family protein	0.0164498	0.0258479	-0.0355318	-0.0460002	0.0473419	0.0438541	-0.0522928	0.0628703	-0.0256332	0.00842867
CCNA_03578; ATP-dependent DNA helicase recQ	0.0138966	-0.0781446	-0.0499098	-0.02902	0.0442906	0.0494575	-0.0639944	-0.119272	-0.176474	0.00751861
CCNA_01915; ribosomal small subunit pseudouridine synthase A	-0.0164877	-0.256358	-0.252119	-0.47489	-0.751857	-0.356848	-0.351313	-0.225498	0.0570749	0.00725288
CCNA_01666; osmosensitive K+ channel histidine kinase kdpD	0.0222844	0.198152	0.212492	0.0759444	0.111583	0.0263159	-0.0359977	-0.00561849	0.00279202	0.00681836
CCNA_00582; conserved hypothetical protein	0.00802852	-0.0445097	-0.0653272	-0.117386	-0.0166603	0.740557	-0.103779	0.115618	-0.0542654	0.00661094
CCNA_00263; hypothetical protein	0.0322879	0.0115778	0.016146	-0.0286404	-0.0783394	-0.0978729	0.0132232	0.0526433	-0.0371539	0.00612709
CCNA_01873; magnesium and cobalt transport protein corA	-0.0761805	-0.0378696	0.0736768	0.079471	0.125317	-0.853336	-0.775906	0.0388448	-0.117505	0.00562611
CCNA_02093; conserved hypothetical protein	0.00569807	0.0804178	0.0324879	0.0156542	0.0325588	-0.0189442	0.0332511	0.0411179	0.0155862	0.00497333
CCNA_03271; methionine gamma-lyase	-0.00505646	0.0620517	0.0392498	0.0854576	0.0338567	0.0751548	0.0310592	0.0687458	0.158526	0.00485656
CCNA_01636; alkaline phosphatase	-0.00617763	0.0576398	0.0691347	0.154872	0.171641	-0.0939492	-0.0565228	-0.0361027	0.017056	0.00465742
CCNA_00596; RpoE-family sigma factor	-0.000132623	-0.0181524	-0.00484488	-0.0508304	-0.0509949	0.0766022	0.0701684	0.243596	0.06489	0.0041116
CCNA_00490; conserved hypothetical membrane protein	0.0201298	-0.036274	-0.0944199	0.00100675	0.00223971	0.0452447	-0.0732213	-0.0472356	-0.0165943	0.00405823
CCNA_03309; homoserine O-acetyltransferase	0.00992423	0.0410901	0.0552851	0.028287	0.0600241	0.00602488	0.0451279	-0.0376538	0.0912866	0.00385124
CCNA_01376; glutathione S-transferase	0.0181645	0.0103946	-0.00479165	-0.0383805	0.118881	0.0345159	0.0168069	-0.0514056	-0.0161832	0.00382994
CCNA_02917; AAA-family ATPase	0.0137264	-0.0725123	0.0447809	0.0163313	-0.130267	-0.140677	-0.102408	-0.230806	0.0819643	0.00312161
CCNA_02955; putative anion permease	0.0363994	-0.119759	-0.0634546	0.0721712	-0.0592689	-0.391834	-0.210723	0.0250108	-0.0983928	0.00211043
CCNA_01587; conserved hypothetical protein	-0.00298059	-0.0667524	0.00144182	0.00813452	-0.0207819	0.122232	0.0620216	-0.151935	-0.0630607	0.00186699
CCNA_01077; penicillin acylase	0.00356176	-0.0147858	0.0345843	0.025426	-0.0128193	0.0735202	0.0415618	-0.0286678	-0.0107846	0.00157268
CCNA_02948; hypothetical protein	0.00840428	-0.0805554	-0.0323568	-0.0813903	-0.113659	-0.322063	-0.112646	-0.0741118	-0.0759446	0.00151198
CCNA_02058; conserved hypothetical protein	0.00464621	-0.00937128	-0.0594264	-0.0550459	-0.0890614	-0.159155	-0.325088	-0.309851	0.072975	0.00119091
CCNA_03821; exodeoxyribonuclease III	0.023498	-0.00397221	-0.0258586	0.100908	-0.0353898	-0.0990603	0.184623	-0.139581	-0.0139394	0.00116294
CCNA_02606; hybrid sensor histidine kinase/receiver domain protein	0.0114264	-0.0285142	-0.00134805	-0.0510616	-0.204025	-0.017598	-0.0112089	0.0578232	0.0264181	0.000724918
CCNA_00329; ribosomal-protein-alanine acetyltransferase	-0.0909758	0.150857	0.0938117	-0.0708754	-0.185312	0.141177	-0.551739	-0.36691	0.534717	0.000455513
CCNA_02752; GAF/PAS-family histidine kinase/receiver protein	0.0211262	-0.12071	-0.0253292	0.0436161	0.02684	0.0257819	-0.124142	0.0783098	0.124729	-0.000450314
CCNA_02550; DNA polymerase IV-kappa DinB	0.0241377	-0.0404073	-0.0118972	-0.00393691	-0.0537004	-0.197066	0.0509336	0.155314	0.0531443	-0.000474816
CCNA_02592; thioesterase	0.0149518	0.0354728	0.107524	0.0970618	0.0867239	0.114286	0.00456103	-0.149668	-0.0224376	-0.000965798
CCNA_01883; acyl-CoA dehydrogenase	-0.000385122	0.113387	-0.00631255	0.0712074	0.0201224	-0.344562	-0.0448946	-0.0198886	-0.040573	-0.00139102
CCNA_00970; long-chain-fatty-acid--CoA ligase	0.0109138	0.081944	0.157146	0.286925	0.446594	0.246815	0.321917	0.397197	0.259712	-0.00155215
CCNA_00592; ferritin superfamily protein	0.00965757	-0.0472749	-0.0367395	0.0337977	-0.0278823	-0.141716	-0.0441003	-0.135898	-0.0307157	-0.00158133
CCNA_02954; 11-cis retinol dehydrogenase	0.0343198	0.0048603	-0.149523	-0.0450566	-0.0342979	-0.0102119	-0.0470362	-0.361667	-0.202942	-0.00204505
CCNA_02548; conserved hypothetical protein	0.031372	0.345586	0.375841	0.302955	-0.121687	-0.0315568	-0.45659	-0.0326731	-0.0632903	-0.0021311
CCNA_03596; SWIM zinc finger family protein	0.0423754	0.0291118	-0.0165255	-0.00803342	-0.126451	0.134541	-0.23132	0.0560335	-0.0937098	-0.00261798
CCNA_02941; transcription elongation factor greA	0.0305556	0.403194	0.154989	-0.136731	-0.307744	-1.19027	-0.140392	-0.64692	-0.0982964	-0.00280578
CCNA_02681; tRNA (uracil-5-)-methyltransferase GidA	0.0110393	-0.0984626	-0.189117	-0.336463	-0.720737	-0.247713	-0.124864	-0.0752426	0.0556483	-0.00318406
CCNA_02673; excinuclease ABC subunit A	0.0194673	-0.0452115	-0.0647768	-0.10142	-0.14378	0.111492	0.0216128	-0.0793202	0.108489	-0.00367404
CCNA_03683; maleylpyruvate isomerase	-0.0408607	-0.49399	-0.739728	-0.40918	-0.766845	0.115572	-0.0307617	-0.5335	0.111095	-0.00440788
CCNA_00988; isopenicillin N epimerase	0.01325	0.166175	0.0780147	0.143534	0.30486	0.203654	0.212705	0.165079	-0.0257779	-0.00489088
CCNA_00724; hypothetical protein	-0.00552422	0.196369	0.0698764	0.000593972	-0.0108028	-0.19891	0.260589	0.0382393	-0.127219	-0.0049533
CCNA_01358; myo-inositol catabolism protein IolE	0.0442219	-0.0156073	-0.0841121	-0.0550305	-0.172775	-0.293529	-0.264207	0.0206386	-0.0745401	-0.00566924
CCNA_00383; ribonuclease HII	0.0339257	0.0768683	0.0188521	0.012444	0.0350089	0.156871	0.278117	0.335939	0.365948	-0.00583687
CCNA_02444; N(4)-(beta-N-acetylglucosaminyl)-L-asparaginase	0.0149949	0.156204	0.190981	0.205005	0.100147	0.196706	0.103536	0.0763562	0.169605	-0.00602715
CCNA_01895; transporter, major facilitator superfamily	0.0138071	-0.00122839	-0.0246941	0.00355676	-0.0743499	0.0480638	-0.0291974	-0.0759349	0.000938059	-0.00637234
CCNA_03620; conserved hypothetical protein	0.0818021	0.214687	0.191344	-0.0158222	-0.0590238	0.761177	0.0533295	0.124179	0.0638583	-0.00641324
CCNA_00831; alpha-glucosidase	0.0107939	0.0266111	0.0401669	0.0349431	0.0136462	-0.0410683	0.0754176	0.115569	-0.0965887	-0.0066854
CCNA_R0023; tRNA-Met	-0.0165186	-0.11902	0.132276	-0.598711	0.0371335	-1.86248	-1.2276	-0.458767	-0.144252	-0.00670705
CCNA_03317; DNA polymerase III alpha subunit DnaE2	0.0149819	0.136327	0.164845	0.152757	0.150604	0.0364975	0.134293	0.115013	-0.0210523	-0.00681885
CCNA_00542; hypothetical protein	-0.00849377	-0.318472	-0.366703	-0.560045	-0.627475	-1.88511	-1.40854	-0.879137	-0.0906475	-0.00705042
CCNA_03457; horizontally transferred transmembrane domain (HTTM) protein	-0.00424271	-0.0893192	0.0912836	0.0358202	-0.109099	-0.0807154	-0.135157	0.131113	0.0870343	-0.0071059
CCNA_00870; conserved hypothetical protein	0.031492	0.0779143	0.0082403	0.0238378	-0.0125883	-0.297813	-0.320652	-0.323253	-0.17268	-0.00766233
CCNA_00134; surface protein	0.00112152	-0.209033	-0.477013	0.0967334	0.188773	0.322593	0.48092	0.078364	-0.0588961	-0.00776272
CCNA_00163; exopolysaccharide transport family protein	0.0184483	0.0541039	0.117304	0.120569	0.186634	-0.344864	-0.431943	-0.247911	0.031775	-0.00787549
CCNA_00991; nodulation protein N	-0.0284712	0.0688132	0.0554903	0.0804284	0.11205	0.400752	0.242729	-0.0343555	-0.0997315	-0.00804007
CCNA_03177; methylmalonyl-CoA mutase MeaA-like protein	0.0198205	-0.0174788	-0.0353201	-0.0288838	-0.0119827	0.0404272	-0.0613117	-0.118281	-0.0709625	-0.00829221
CCNA_00664; C4-dicarboxylate transport protein	-0.00517855	0.0841425	0.0369441	0.0504294	0.0616952	-0.117174	-0.0470016	0.1135	0.162348	-0.00830071
CCNA_01337; GMC family oxidoreductase	0.0242281	0.0530451	0.0864788	0.0608304	0.0272242	-0.115332	-0.0109495	0.0610816	-0.0235421	-0.00852766
CCNA_03746; acetylornithine deacetylase	0.0119764	0.0779432	-0.0453903	0.00591418	-0.0745849	0.144369	0.159056	0.0968836	0.0544329	-0.00860119
CCNA_01372; lysine decarboxylase family	0.0239083	-0.0279184	-0.00434942	-0.176543	-0.107053	-0.0791256	-0.114624	0.119559	-0.00718167	-0.00932341
CCNA_02266; glutathione S-transferase GST	0.0226715	-0.11145	-0.0933308	-0.112247	-0.177344	-0.0596401	0.0359087	0.147096	-0.0178576	-0.00966648
CCNA_01516; NAD(P)H:FMN oxidoreductase family protein	0.0152917	0.0167273	-0.0599688	0.050639	0.12238	-0.141064	-0.260586	-0.334857	-0.119574	-0.00993288
CCNA_02863; Spr-family cell wall-associated hydrolase	-0.00618062	0.0108083	0.144546	0.209323	0.208268	-0.156952	-0.271414	0.169298	-0.256531	-0.0101052
CCNA_00998; ROS/MUCR transcriptional regulator	0.0310941	0.0338554	0.0686034	0.160471	0.316012	0.34787	0.920094	0.915212	0.264535	-0.0114433
CCNA_02154; GCN5-related N-acetyltransferase	-0.000372166	-0.0326305	0.0392719	0.0535601	0.0455014	0.252104	-0.0960517	-0.38016	0.104	-0.0115292
CCNA_02494; 3-oxoadipate enol-lactonase/4-carboxymuconolactone decarboxylase	0.0143167	-0.0532744	-0.111845	-0.0637826	0.0340818	-0.37462	0.0320382	0.0426839	-0.00225359	-0.0116407
CCNA_02245; DnaJ domain protein	0.00127648	0.00555047	-0.238353	-0.330909	-0.279794	0.00496455	0.242536	0.632276	-0.247592	-0.0116564
CCNA_03219; cation/multidrug efflux pump acrB5	0.0128399	-0.0249757	-0.102436	-0.0321176	-0.0371651	-0.095316	-0.156842	-0.170644	-0.0465072	-0.0122578
CCNA_03629; DNA replication inhibitor toxin SocB	0.0218537	-0.0283425	0.0168166	0.00969091	-0.0553192	0.141795	0.114275	-0.0688711	-0.064489	-0.0128291
CCNA_00168; polysaccharide export protein	-0.00440359	-0.00122123	0.0154514	0.0997655	0.133893	-0.0769418	-0.189606	-0.0785634	0.0861166	-0.0136614
CCNA_00824; GntR-family transcriptional regulator	0.0256134	-0.0523475	-0.293168	-0.35061	-0.082849	-0.152505	-0.118481	-0.363781	-0.129754	-0.0139271
CCNA_03126; non-hemolytic phospholipase C	0.00257258	-0.0184329	-0.0365556	-0.0210129	-0.0452966	-0.017426	0.00286774	0.0599876	-0.0846854	-0.0139727
CCNA_00827; TonB-dependent receptor	0.00252898	0.00129596	0.047612	0.000486445	0.000734005	-0.0125123	0.0720926	0.106499	0.0182957	-0.0141845
CCNA_01731; colicin V production protein CvpA	0.0137018	-0.613875	-0.107697	-0.385442	-0.167239	0.0154275	-0.665132	-0.562343	0.00941353	-0.0148046
CCNA_01157; protoporphyrinogen oxidase	0.00994163	0.0408344	0.075956	0.0425388	0.051483	0.740925	1.20869	1.2447	0.365356	-0.0152448
CCNA_00700; TonB-dependent receptor	0.00766647	0.00540137	-0.0088386	0.000932133	0.0555491	0.0592853	-0.0640442	-0.00399825	0.0459174	-0.0155186
CCNA_03051; hypothetical protein	0.00935469	0.0319754	-0.0146745	-0.105051	-0.0407686	0.0934393	0.123024	0.06699	-0.187511	-0.0160156
CCNA_00718; abortive infection protein	0.0349985	0.074114	0.0710065	0.025839	0.0900544	0.0751487	0.0413627	0.108627	-0.0592044	-0.0161343
CCNA_03030; cytochrome c2	0.00684096	0.0431493	0.0165005	0.0758285	0.0404857	0.930075	1.13186	1.11435	0.232317	-0.0162297
CCNA_03501; SUA5 translation factor-related protein	0.0401137	0.0132093	-0.283479	-0.121729	-0.148828	-1.08029	0.0505794	-0.698108	-0.102995	-0.016351
CCNA_03489; nitropropane dioxygenase/trans-enoyl-CoA reductase family	-0.00324874	-0.0738015	-0.267097	-0.121187	-0.131153	-0.409695	-0.234232	-0.0339253	0.0366507	-0.0165502
CCNA_00775; aspartate aminotransferase	0.0146013	0.087498	-0.0715222	-0.0327509	-0.0932161	0.0799958	0.014782	0.276209	0.242196	-0.0166098
CCNA_03420; hypothetical protein	-0.0371223	-0.120428	-0.0618196	-0.275452	0.0733828	-0.559368	-0.635486	-0.399007	-0.161625	-0.0169115
CCNA_01588; conserved hypothetical protein	0.0041058	-0.0516602	-0.0216973	-0.0887932	-0.22542	0.251137	0.00207296	-0.217416	-0.129953	-0.0170177
CCNA_02691; TetR-family transcriptional regulator	0.0294207	0.0397553	-0.186406	-0.0785459	0.0607115	0.223683	0.0498774	-0.0637585	-0.0291977	-0.0171789
CCNA_02327; ABC transporter permease protein	0.0255266	-0.10862	-0.0718082	-0.0150253	-0.0688222	-0.197055	-0.187689	-0.202618	-0.0721434	-0.0182915
CCNA_02497; conserved hypothetical protein	-0.00136618	-0.024775	-0.0495258	-0.00522991	-0.00251628	-0.159167	-0.05602	-0.135191	-0.0284278	-0.0187685
CCNA_00534; conserved hypothetical protein	-0.00955652	0.0456561	0.0923936	0.0236908	0.0484384	-0.16231	-0.074536	-0.252841	-0.117091	-0.0188029
CCNA_01183; zinc dependent phospholipase C/S1-P1 nuclease-family protein	0.0211607	-0.0139909	0.0257879	0.0715752	0.241874	0.0822819	0.0927538	-0.148912	-0.0864952	-0.0197114
CCNA_01439; dTDP-glucose 4,6-dehydratase	0.00715907	-0.063405	0.0106901	-0.0885938	-0.0473575	0.0476274	0.0277357	-0.053176	0.0377639	-0.0197793
CCNA_03902; conserved hypothetical protein	-0.00738374	0.0305642	-0.0689248	-0.0288402	0.039919	-0.206329	-0.110088	0.175395	-0.059041	-0.0203641
CCNA_01046; peptide methionine sulfoxide reductase msrA	0.0215954	0.0153184	0.0574174	0.121236	0.115426	0.163931	0.0569359	-0.146766	-0.0479115	-0.0204042
CCNA_00710; alpha/beta hydrolase family protein	0.0136594	-0.0196852	-0.0191841	0.00210992	-0.00120387	-0.120853	-0.175264	-0.0913852	-0.0101615	-0.0210852
CCNA_03417; hydrolase	-0.0117152	0.0842921	0.100016	0.0895428	0.110803	0.245317	0.0580686	0.187687	-0.0116561	-0.0225092
CCNA_02211; zinc ribbon domain protein	0.0308191	0.148419	0.0813838	0.0704818	0.048164	0.291344	0.191152	0.194977	-0.116937	-0.0229421
CCNA_01155; TonB-dependent outer membrane receptor	0.00512969	0.0405224	-0.0404228	-0.184641	-0.162922	-0.351827	-0.674109	-0.584375	-0.0988672	-0.0229922
CCNA_01831; tryptophan halogenase superfamily protein	0.01761	0.018333	-0.0388849	0.0320763	-0.0839825	-0.0130264	-0.00805254	-0.141046	-0.0727878	-0.0235393
CCNA_01710; BetA-family choline dehydrogenase	0.0061285	0.0465709	0.0252346	-0.011348	0.0172743	0.0852558	-0.0264964	-0.0184433	0.00110106	-0.0256945
CCNA_00132; ketoacyl reductase hetN	0.0114931	-0.0974982	-0.16827	-0.358862	-0.424144	-0.027252	-0.141768	-0.0577472	-0.0851742	-0.0260751
CCNA_01276; cytochrome c5	-0.0136472	0.0319457	0.0244888	-0.0265666	-0.142778	-0.286557	-0.158453	-0.0291438	-0.355687	-0.0264116
CCNA_01288; multidrug resistance transporter, Bcr family	0.0263638	0.0724644	0.131053	0.229368	0.234461	0.000272754	0.0219769	-0.112947	0.0368259	-0.0273275
CCNA_02203; YceI-like domain protein	0.024461	-0.2321	-0.0199507	-0.0499271	0.0308998	0.279739	0.181743	0.216888	0.183423	-0.0275932
CCNA_01136; conserved hypothetical protein	0.0152244	0.0585919	0.0243395	0.0115424	-0.0426926	0.140795	0.00274609	-0.0204668	0.0514159	-0.0280954
CCNA_03992; UDP-glucose 6-dehydrogenase-related protein	0.0258547	-0.098423	0.109516	0.00177609	0.156615	-0.166883	-0.102506	-0.104472	-0.211678	-0.0281124
CCNA_00026; PAS-family sensor histidine kinase	0.010153	0.0255142	0.00568323	0.0304072	0.0436059	-0.0417797	0.0247274	-0.0452459	0.0666901	-0.0286039
CCNA_00090; UDP-glucose 4-epimerase	0.022419	0.0869865	0.0905307	0.0545595	0.0950521	0.122798	-0.0598053	-0.163673	0.00401382	-0.0288336
CCNA_03292; long-chain-fatty-acid--CoA ligase	0.00149424	-0.0141196	-0.0405863	-0.186373	-0.184837	-0.0757828	0.0261281	0.124677	-0.107657	-0.0289033
CCNA_01363; two-component sensor histidine kinase	0.0357527	-0.143956	-0.0923925	-0.149487	-0.234837	-0.382255	-0.478698	-0.120003	-0.0321028	-0.0291179
CCNA_02979; cysteine desulfhydrase/selenocysteine lyase	0.0116676	0.0293666	0.0426601	0.0327081	-0.00228506	0.0979397	0.0834544	0.234351	-0.0142903	-0.0296559
CCNA_03297; conserved hypothetical protein	-0.0195257	-0.0394714	-0.0614864	-0.238741	-0.127259	-0.153352	-0.106251	-0.255149	-0.14265	-0.0296745
CCNA_03249; TonB-dependent receptor	0.0174994	0.0272976	0.0390784	0.0660121	0.118553	0.167684	0.156703	0.1268	-0.0579871	-0.0297132
CCNA_03294; beta-lactamase family protein	-0.0210855	-0.135547	-0.116298	-0.281852	-0.3385	-0.0741654	-0.056937	-0.0719069	0.0166517	-0.029812
CCNA_03913; hypothetical protein	-0.0958438	0.131769	0.0107486	-0.0200883	-0.263625	-0.463233	0.0297456	-0.428121	-0.114515	-0.0304008
CCNA_00087; conserved membrane spanning protein	0.0132272	-0.0688735	-0.0794297	-0.128362	-0.122192	0.184792	0.0374308	-0.034297	-0.0650193	-0.0310971
CCNA_00556; phospholipase D	0.0371134	0.100768	-0.0208693	-0.0477416	-0.106526	0.0735539	-0.111252	-0.256544	-0.0818332	-0.0312369
CCNA_01963; conserved hypothetical protein	0.00281627	-0.0676509	-0.0555989	0.183495	0.369037	-0.082486	0.311736	0.64111	0.167217	-0.0313111
CCNA_03380; hypothetical protein	-0.000114031	-0.0211483	0.0382507	0.0200351	0.0638404	-0.074605	0.0948899	0.0864864	0.00248064	-0.0321834
CCNA_01480; hypothetical protein	0.0220527	0.00338416	0.0634565	0.0911983	0.0772827	-0.175096	-0.0147425	9.80507e-05	0.0189836	-0.0322929
CCNA_03295; PAS-family sensor histidine kinase	0.0280125	-0.0931201	-0.0708055	-0.111802	-0.169581	0.0644399	-0.143136	-0.204191	-0.0817165	-0.0325911
CCNA_01247; CESA-like glycosyltransferase	0.00899856	-0.018577	-0.0759074	-0.120873	-0.103597	0.148964	0.16921	0.220237	0.0204962	-0.0335086
CCNA_01537; acetyltransferase	0.00674296	0.104275	0.0643591	0.016393	-0.0827383	0.239077	0.0146901	0.0352053	0.032988	-0.0339235
CCNA_00615; TonB-dependent receptor	0.0102635	-0.0568653	-0.0565467	-0.0813294	-0.111248	-0.0182586	0.0750662	0.0407906	-0.000970283	-0.0339967
CCNA_02562; stalk cross-band protein StpA	0.0176709	0.00700213	0.00270035	0.0275951	0.00371687	0.116837	0.115472	0.134232	-0.0950831	-0.0341019
CCNA_02288; tRNA synthetase class I, catalytic domain protein	0.0328822	0.0134754	0.0177682	0.0538158	-0.0779398	0.0194826	0.0292784	-0.049859	-0.0375273	-0.0349461
CCNA_03140; LysR-family transcriptional regulator	-0.0104362	-0.128289	-0.114797	-0.0523638	-0.0782683	0.109515	-0.106898	-0.36767	-0.00197	-0.0349875
CCNA_03245; beta alanine-pyruvate transaminase	-0.0230662	0.0317207	0.0889582	0.0186159	0.0771314	0.233521	0.133398	-0.0439869	0.107297	-0.0350064
CCNA_01100; acylamino-acid-releasing enzyme	0.0114512	0.0589302	0.00321483	-0.0492269	-0.108197	-0.097227	-0.0746752	-0.114622	-0.102347	-0.0354178
CCNA_03541; 2,5-diketo-D-gluconic acid reductase	0.027463	0.107074	-0.0332489	0.0227568	0.127609	0.105119	0.0656321	-0.377034	-0.32263	-0.0356906
CCNA_00344; conserved hypothetical protein	0.027496	0.0700887	0.163041	0.162214	0.0717359	0.239016	0.0989922	0.0817772	-0.128814	-0.036334
CCNA_01708; conserved hypothetical protein	0.0395983	-0.15027	-0.0933065	-0.384237	-0.53502	0.0420077	0.495439	0.637669	-0.0205204	-0.0364408
CCNA_02896; tryptophan halogenase	0.0094063	0.0788996	-0.0333373	-0.0126287	-0.0565204	-0.0348772	-0.00381915	-0.0495943	-0.16517	-0.0368812
CCNA_03208; steroid 5-alpha reductase family enzyme	0.0136886	-0.00125768	0.010237	-0.0134585	-0.114375	-0.186917	-0.0177925	-0.214804	-0.069008	-0.0373332
CCNA_01392; glycosyltransferase involved in cell wall biogenesis	-0.0237691	0.0299156	-0.72483	-0.172229	-0.761635	-0.412783	-0.410418	-0.866286	0.470991	-0.0377447
CCNA_02184; competence damage-inducible protein cinA	0.0438897	-0.0488124	0.0856021	-0.0218802	-0.0908785	0.245864	-0.0742191	-0.0944006	-0.140248	-0.0386866
CCNA_03098; conserved hypothetical protein	0.00138442	0.102393	0.067787	0.0522648	-0.0456314	-0.167624	0.0169477	-0.22557	-0.0944956	-0.0392381
CCNA_00313; peptidase, M14 family	0.0215643	-0.0242018	0.0116246	0.0141904	0.0859928	0.014196	0.0620524	0.0335707	-0.159279	-0.0393306
CCNA_01641; 2-nitropropane dioxygenase family protein	0.0118201	-0.0236474	0.0485194	0.259889	0.311003	-0.495305	-0.1865	-0.266903	-0.0686534	-0.039336
CCNA_00686; peptidase family S41 protein	0.00658815	0.0943919	0.0712774	0.0579361	0.159619	-0.0716744	-0.0270306	-0.0816466	-0.132757	-0.0399871
CCNA_02417; biotin synthase related domain containing protein	0.00833494	0.0442377	0.0426705	0.0142867	0.0524136	-0.202074	-0.144686	-0.00640426	-0.153773	-0.040092
CCNA_02191; hypothetical protein	0.00813463	0.0940239	0.143573	0.0296978	0.149331	-0.211479	0.100088	-0.208426	-0.153912	-0.0405852
CCNA_01721; RNA polymerase ECF sigma factor	0.0374157	0.0586311	-0.187048	0.0230424	0.134152	0.0833968	0.0245273	-0.323194	0.0837961	-0.0407797
CCNA_01981; DNA translocation competence protein ComA	0.025562	-0.142168	-0.177463	-0.120468	-0.217956	0.109455	-0.270206	-0.0738072	0.00676423	-0.0421903
CCNA_00594; conserved hypothetical protein	0.0128768	0.0374461	0.0462715	0.0552933	0.0977179	0.1584	0.0923876	0.0236137	-0.0694399	-0.0423824
CCNA_02871; conserved hypothetical protein	-0.0378273	-0.086331	-0.137926	-0.280277	-0.160042	-0.113287	-0.493055	-0.578055	-0.126518	-0.0424071
CCNA_02902; xylan alpha-1,2-glucuronosidase	0.0152949	-0.0802169	-0.0453327	-0.0220042	0.022622	-0.178753	-0.279664	-0.268008	-0.0841388	-0.0425019
CCNA_00319; acetyltransferase, GNAT family	0.0182624	-0.0363416	0.0837061	0.0185854	0.0902133	0.00378471	-0.0827393	0.0270341	-0.106699	-0.0425671
CCNA_00267; MutT-like protein	0.0209908	-0.00872303	-0.0494681	0.0636329	0.0635718	0.033458	-0.206083	-0.0144309	-0.176537	-0.0441542
CCNA_02769; conjugal transfer protein TrbF	0.00198425	-0.0265446	-0.163838	-0.00198436	-0.115893	-0.351884	-0.105461	-0.173741	0.00150844	-0.0453148
CCNA_02141; flagellar fliL protein	0.00606271	0.377237	0.473042	0.731471	1.19159	-2.02911	-1.91606	-1.04349	-0.0760694	-0.0459634
CCNA_00039; conserved hypothetical protein	0.00285477	-0.132036	-0.163993	-0.0256212	-0.0672448	-0.0421593	0.00774587	0.0839618	-0.132045	-0.0463057
CCNA_03355; acylamino-acid-releasing enzyme	-0.00172246	-0.0303176	-0.0229406	-0.0290408	0.0391277	0.118522	-0.00178918	-0.0098524	0.0195452	-0.0470556
CCNA_00982; ROS/MUCR transcriptional regulator	0.0292986	0.00764597	-0.175248	-0.136061	-0.148352	0.022369	0.165529	0.183886	-0.0247002	-0.047581
CCNA_01473; E1-E2 cation pump ATPase fixI	-0.00319856	0.144137	0.176015	0.13589	0.222068	0.116448	0.0380723	0.0192973	-0.057623	-0.0481168
CCNA_01919; FrnE protein	0.00284161	-0.116473	-0.0571794	-0.177554	-0.3794	-0.174619	0.209266	0.104019	0.000688996	-0.0481171
CCNA_02652; cyclohexanone monooxygenase	0.00466196	-0.368121	-1.21877	-2.39692	-3.13599	0.141458	-0.00580698	0.0310883	-0.0672595	-0.0489873
CCNA_00451; TonB-dependent receptor	0.014509	-0.0330448	-0.0239642	-0.0192889	-0.0803843	-0.0964811	-0.0561336	-0.0466247	-0.00339706	-0.0491505
CCNA_02092; amino acid efflux permease	-0.0303155	0.0514784	-0.0255547	0.00487308	-0.126949	0.0692112	-0.081091	-0.24589	-0.0674288	-0.0492535
CCNA_02340; methyltransferase	-0.0242918	0.0447254	-0.0122398	0.00921566	0.0690626	0.153603	-0.07624	-0.285887	0.0189861	-0.0497588
CCNA_03283; TIM-barrel metal-dependent hydrolase	-0.00393415	-0.0887333	-0.0635097	-0.107905	-0.120759	-0.106897	-0.178982	-0.259688	-0.122247	-0.0498478
CCNA_00911; AAA domain ATPase	0.0181766	0.116289	-0.0519408	-0.0196606	0.16764	0.0923808	-0.0891985	0.0245211	-0.132226	-0.0498487
CCNA_01398; peptidyl-prolyl cis-trans isomerase	-0.0124795	-0.0370687	-0.00988326	0.184538	0.135843	-0.582207	-0.364621	-0.494022	-0.119581	-0.050252
CCNA_03319; conserved hypothetical protein ImuA	-0.106424	-0.490519	-0.175622	-0.0453467	-0.294313	-0.773441	-0.170598	-0.135771	0.0667983	-0.0503192
CCNA_03347; N-acyl-L-amino acid amidohydrolase	0.00586183	-0.0331108	-0.0518308	-0.0514573	0.0243328	-0.0394844	0.0683045	0.0721538	-0.118825	-0.0503282
CCNA_00628; chemotaxis protein cheY	-0.0111476	-0.0540445	-0.0682511	-0.251224	0.00867137	-0.182965	-0.0580978	0.0766835	-0.0244245	-0.0504877
CCNA_03540; conserved hypothetical membrane protein	0.00708778	0.102097	0.0889996	0.0959204	0.0739592	0.00475806	0.111003	0.028472	-0.0282928	-0.0506912
CCNA_01684; phenylalanine-4-hydroxylase	0.0125689	0.0940209	0.00114011	-0.0724001	-0.026696	0.0324766	0.134002	0.0712846	-0.0515952	-0.0514842
CCNA_01156; sulfotransferase family protein	0.0216553	-0.087466	-0.134915	-0.220847	-0.182722	-0.120012	-0.642203	-0.351052	-0.182406	-0.0519654
CCNA_01841; isocitrate lyase	0.0122697	0.0164284	-0.0174051	0.00317412	0.0644065	-0.168048	0.109358	0.0636636	-0.0791038	-0.0522479
CCNA_02724; Aldo-keto reductase	0.000131809	-0.047428	-0.0333913	-0.0409322	-0.0861664	0.105876	-0.0678696	0.0998148	-0.0821125	-0.0527465
CCNA_00994; oxidoreductase, GMC family	0.0183638	0.00146513	-0.0700509	0.00208688	0.0324041	-0.108733	-0.168335	-0.222059	-0.174028	-0.052916
CCNA_02117; polyketide cyclase/lipid transport protein	-0.00499453	-0.0845338	-0.0553545	-0.10706	-0.184989	-0.0775919	0.00681383	-0.237468	-0.0820226	-0.0536687
CCNA_02190; penicillin-binding protein	0.0106952	-0.0928529	-0.0615537	-0.0611669	-0.0264789	0.251601	0.436766	0.351784	0.162891	-0.0538544
CCNA_03917; hypothetical protein	0.0447114	-0.147838	-0.0526479	-0.00714514	-0.0844228	-0.633859	-0.746166	-0.0764631	-0.251993	-0.0540258
CCNA_02598; toxin protein relE-2	-0.0115645	-0.0717422	-0.110397	-0.145057	-0.107221	-0.139993	-0.0570584	-0.144805	-0.16681	-0.0542469
CCNA_01202; membrane alanine aminopeptidase	0.00612503	0.0568135	0.0250112	0.00510652	-0.0103441	-0.182532	0.11683	0.0344783	-0.0281735	-0.0543271
CCNA_01194; TonB-dependent receptor	0.0107679	0.0763364	0.0712029	0.0630054	0.152533	0.313318	0.313484	0.222319	0.031366	-0.0543447
CCNA_00795; two-component response regulator FixJ	0.00060858	0.014985	-0.0907061	0.00567339	-0.109405	0.0580411	0.106279	0.0854542	0.0606941	-0.0544012
CCNA_00929; Riboflavin-specific deaminase family protein	-0.00218192	-0.4045	-0.107504	0.323664	0.676247	0.296512	-0.304855	-0.706255	-0.193558	-0.0545047
CCNA_02831; conserved hypothetical protein	-0.00916079	-0.101178	-0.129094	-0.0606983	-0.0807325	-0.0626782	0.0483067	-0.187848	-0.050106	-0.0549701
CCNA_02657; conserved hypothetical protein	0.0143512	0.116747	0.114151	0.0383869	-0.0255394	0.058922	-0.0510286	-0.236648	-0.0600944	-0.0555892
CCNA_03085; nitropropane dioxygenase/trans-enoyl-CoA reductase family	-0.0001136	-0.0427876	0.0468248	-0.0183622	-0.129253	0.243141	-0.090479	0.220169	-0.149668	-0.0564232
CCNA_02568; LAO/AO transport system kinase	0.0680878	-0.0607219	-0.330737	-0.212713	-0.240425	-0.416723	-0.415601	-0.251885	-0.216154	-0.056774
CCNA_01863; outer membrane efflux protein	-0.00563708	-0.0566388	-0.0415183	0.0257208	-0.0158942	0.209096	0.0954835	0.0433469	-0.0349428	-0.0567794
CCNA_02488; acetate/3-ketoacid CoA transferase, subunit A	0.00959566	-0.030722	0.00333351	-0.0293973	0.0311265	0.00883467	0.0429887	-0.1403	0.0451653	-0.0568704
CCNA_03684; carbonic anhydrase	0.00771879	-0.0737499	-0.197897	-0.499241	-0.649712	0.314277	0.609519	0.541136	0.151634	-0.0569047
CCNA_00869; DNA modification methyltransferase-related protein	0.00661351	0.0655316	0.0441783	0.0553785	0.100971	-0.0594854	-0.0557856	-0.407248	0.0105041	-0.0574896
CCNA_00648; nitrate response regulator NasT	-0.00116385	-0.0476416	0.0935822	0.0547759	0.104437	-0.139707	-0.0986048	-0.263071	-0.0475749	-0.0575256
CCNA_00149; Cro/CI-family transcriptional regulator	-0.000662792	-0.518618	-0.227295	-0.641163	-0.820631	0.190548	0.0845248	-0.414136	-0.147142	-0.0579534
CCNA_03679; PaaI thioesterase family protein	0.0153393	0.0837126	0.171791	0.0666191	0.127306	-0.241647	-0.0121812	0.0532771	-0.0295745	-0.0582221
CCNA_02115; secreted pectate lyase-family protein	0.00622431	-0.0384319	-0.033609	-0.00681137	-0.0574414	-0.00600849	-0.0512382	-0.108417	-0.067296	-0.0592742
CCNA_00626; methyl-accepting chemotaxis protein	0.011862	0.0532433	0.05995	0.0261151	0.0487147	0.0905414	0.0326357	-0.0859811	-0.0996482	-0.0596726
CCNA_00623; PAS-family sensor histidine kinase	0.00839769	-0.0177916	0.0367966	0.0316951	0.0084445	-0.100198	0.00394366	-0.0243304	-0.0690804	-0.0600473
CCNA_02794; asparagine synthetase C-terminal domain protein	0.00967388	-0.15474	-0.0813699	-0.138571	-0.121958	0.00268494	-0.137054	-0.146553	-0.252916	-0.0602021
CCNA_01385; rRNA methylase	0.0141928	-0.0243889	0.0892124	0.253272	0.320781	-0.230391	-0.0502963	-0.0507193	0.197562	-0.0607371
CCNA_03192; carboxymuconolactone decarboxylase family protein	-0.0129699	-0.0117403	-0.155723	-0.0651104	-0.0899122	-0.132871	-0.136216	-0.0655197	-0.241453	-0.0607608
CCNA_03724; conserved hypothetical protein	-0.0733185	0.00455486	0.0589674	-0.0608186	-0.0191545	-0.472249	-0.085548	-0.501175	0.00259478	-0.0610058
CCNA_00376; putative membrane spanning protein	0.00423816	-0.0337348	-0.0880261	-0.0769926	-0.194946	-0.0446061	0.0125745	-0.40144	-0.0345475	-0.0610767
CCNA_02048; TonB-dependent receptor	0.000972237	-0.0218894	-0.0404579	-0.00512066	-0.0320184	0.151987	-0.0192088	0.0516185	-0.0555009	-0.0615459
CCNA_01303; conserved hypothetical protein	-0.0456353	0.0878505	-0.149278	-0.209948	-0.229268	0.255971	0.272223	0.0725809	0.0616737	-0.0616114
CCNA_03884; hypothetical protein	-0.0382068	-0.294616	-0.360639	-0.490439	-0.29466	-1.2822	-0.592999	-0.942638	-0.198435	-0.0618092
CCNA_01663; potassium-transporting ATPase A chain	0.0239799	-0.0924991	-0.0271807	0.0515569	-0.0100334	0.175123	0.287639	0.0999978	-0.059644	-0.0619301
CCNA_01862; hypothetical protein	-0.0272666	-0.212967	-0.124519	-0.202719	-0.237978	0.0119117	-0.154678	-0.27748	-0.087836	-0.0620536
CCNA_03847; endonuclease III	-0.0224614	-0.0106374	-0.0457371	-0.0796331	-0.0468492	0.140981	-0.046238	-0.286366	-0.0982884	-0.0622688
CCNA_01703; IolE-related protein	0.024361	0.0653778	0.0969684	0.108955	0.139099	-0.187916	-0.0367809	-0.212546	0.001107	-0.0622837
CCNA_03234; glutamine amidotransferase, class I	0.0146527	-0.0775469	-0.351769	-0.219395	-0.17076	-0.394112	-0.22889	0.00662388	-0.164612	-0.0623258
CCNA_01634; arylamine N-acetyltransferase	-0.0116256	0.0417944	0.142404	0.102344	0.122782	0.0605093	0.0360436	0.064876	-0.0360146	-0.0627543
CCNA_02540; N-acyl-L-amino acid amidohydrolase	-0.00993078	0.111365	0.0884579	0.125351	0.0933207	-0.0199596	0.0470392	0.0756832	-0.111937	-0.06316
CCNA_00266; 3-ketoacyl-CoA thiolase	-0.00611763	-0.0580225	0.11857	0.0506757	0.0990701	-0.0641561	-0.263691	-0.132752	-0.0177404	-0.0632965
CCNA_03383; multidrug/protein/lipid ABC transporter family, ATP-binding and permease protein	0.00875232	0.0347704	0.10313	0.148164	0.216022	0.437973	0.768606	0.835334	0.146336	-0.0636549
CCNA_03221; phytoene dehydrogenase	0.0220094	0.0397721	-0.0493377	0.0100993	-0.0390435	-0.0219428	0.0166572	0.0553484	-0.13977	-0.0637473
CCNA_03240; glutamine synthetase	0.00815107	-0.0836093	-0.110218	-0.121667	-0.0714503	-0.0110371	0.0483475	-0.0624307	-0.136009	-0.0640597
CCNA_03814; polyketide cyclase/dehydrase-family protein	0.0298218	0.0637708	0.133783	0.0918951	0.14345	0.259295	0.185526	0.313073	0.243462	-0.0641476
CCNA_02083; chromosome segregation and condensation protein B scpB	-0.00574871	-0.124774	-0.214666	-0.201186	-0.212878	-0.197083	-0.651739	-0.240631	-0.0695145	-0.0644587
CCNA_03381; glycerophosphoryl diester phosphodiesterase	-0.0268686	-0.155278	-0.0574778	0.0330267	0.0262021	-0.22364	-0.139792	0.084868	0.0819578	-0.0652883
CCNA_01605; NADPH-dependent FMN reductase family protein	-0.0587451	0.171816	-0.149888	0.116263	0.187559	0.0715919	0.167459	-0.359749	-0.075606	-0.0652972
CCNA_01237; hypothetical protein	0.0620688	-0.373482	-0.178441	-0.367068	-1.5028	-0.54524	-0.196136	-0.0481011	-0.180087	-0.0656663
CCNA_01619; NYN domain protein	0.0266412	-0.074442	-0.180254	-0.120032	-0.0978194	0.129907	0.113446	0.0669827	-0.225468	-0.0667299
CCNA_02448; conserved hypothetical protein	0.00796866	0.113932	-0.000700862	-0.295641	-0.342832	0.251045	-0.11242	0.360958	0.0176999	-0.0674537
CCNA_03010; MAPEG family protein	0.0503391	-0.205582	-0.149913	-0.11925	-0.140078	0.177642	0.0745443	-0.00726455	-0.0328679	-0.0676112
CCNA_03454; UDP-2,3-diacylglucosamine hydrolase	0.00416914	0.00801837	-0.135808	-0.232088	-0.268306	0.263562	0.26643	0.19695	0.0442308	-0.0679224
CCNA_03436; CHASE sensor histidine kinase	-0.00668818	0.0890482	0.108557	0.140596	0.197526	-0.243486	-0.112818	-0.214752	-0.100824	-0.0693306
CCNA_00837; alpha-L-fucosidase	0.00548392	-0.001964	-0.0677616	-0.0495793	-0.0675824	-0.128127	-0.00347947	-0.0395542	-0.0889149	-0.0694933
CCNA_02209; quinone oxidoreductase	-0.00357607	0.200042	0.165087	0.239458	0.205746	0.29542	0.256001	0.0778176	-0.346586	-0.0695091
CCNA_02112; D-cysteine desulfhydrase	0.0228003	-0.0822281	-0.0560992	0.00946372	-0.0313191	-0.266412	-0.0883059	-0.225208	0.176851	-0.0699312
CCNA_03348; conserved hypothetical protein	0.00116972	-0.0207848	0.0732122	0.0505599	0.0540637	0.0378696	0.130766	0.00187537	0.0251759	-0.0704842
CCNA_01766; CsgG-related curli protein	-0.0176147	0.113673	0.073502	-0.0108614	-0.0291248	-0.0681072	-0.153854	-0.16843	-0.161073	-0.0708551
CCNA_02754; L-lysine/L-arginine carboxypeptidase	0.0142546	0.000885524	-0.0311363	0.031172	0.0599126	-0.0052219	0.211505	0.144756	-0.153323	-0.0708607
CCNA_01490; FAD-dependent dehydrogenase	0.00205895	-0.000569993	0.1035	0.205755	0.144519	0.0630099	0.1119	-0.0184689	0.068634	-0.0708812
CCNA_01263; pyruvate dehydrogenase E1 component	0.00923093	-0.0382998	-0.039207	-0.0617568	-0.0528297	0.0630823	-0.0846226	-0.0317179	-0.0783209	-0.0710886
CCNA_01051; TonB-dependent receptor	0.00919373	-0.0330262	-0.057843	-0.048179	0.0123654	0.0937354	0.0379688	0.0476093	-0.0935076	-0.0712972
CCNA_00314; hypothetical protein	0.0143322	0.0759009	0.143239	0.085441	0.179525	0.15852	0.0917085	-0.0607236	-0.0481571	-0.0721698
CCNA_00614; short-chain fatty acids transporter	0.0188546	0.00755313	-0.0208501	0.0497285	-0.0155033	-0.230064	-0.0338599	-0.00325654	-0.0419139	-0.0722297
CCNA_01653; cyclophilin-type peptidylprolyl cis-trans isomerase	0.0246438	-0.0518685	-0.148557	0.0396572	-0.196695	-0.136784	-0.444773	-0.376314	-0.249015	-0.0724677
CCNA_03761; PaaI-family thioesterase	-0.00563609	-0.104158	-0.098209	0.0153066	-0.012449	0.287911	-0.132648	0.125748	-0.172796	-0.0728858
CCNA_02148; hypothetical protein	0.0170488	0.0162471	0.235597	0.062534	0.0134768	-0.98646	0.125904	-0.615611	-0.208695	-0.0729293
CCNA_03146; M61 glycyl aminopeptidase	0.00687659	-0.00571963	-0.0681909	-0.0558427	-0.0713751	-0.0995903	0.0128811	0.00293563	-0.0683942	-0.0734749
CCNA_00973; putative phosphatase	-0.00827325	-0.665029	-1.4353	-1.61428	-1.80344	-0.13859	-0.877258	-0.423546	0.0365202	-0.0736124
CCNA_03445; M28-family zinc metallopeptidase	0.0317189	0.162042	0.149709	0.088821	0.0501116	-0.229467	-0.159097	-0.252164	-0.0980379	-0.0739681
CCNA_02453; protein tyrosine phosphatase	0.0314057	0.0568444	0.0343623	0.0937454	0.0929059	0.0217304	0.102403	0.14729	-0.214722	-0.0741063
CCNA_01374; Fe-S cluster assembly ABC-type transport system, permease and ATPase components	0.0242254	0.0186346	-0.0028103	-0.0168021	0.136194	0.0654576	-0.0627874	0.0135202	-0.143328	-0.0741998
CCNA_02807; nickel-cobalt-cadmium resistance protein NccB	0.0106906	-0.00489299	0.0272219	-0.136353	-0.141809	-0.0930098	-0.320152	-0.354782	-0.151927	-0.0748222
CCNA_02696; AtzE family amidohydrolase	0.0102086	0.0306248	0.0253084	0.0324467	0.0563176	-0.12736	-0.21862	-0.163814	-0.191453	-0.0752689
CCNA_03892; HD family metal-dependent phosphohydrolase	-0.0115594	0.0034649	-0.135253	-0.267906	-0.168393	-0.0956869	0.0842763	-0.347701	-0.151633	-0.0754135
CCNA_02263; glcG-family protein	0.0362817	0.0180145	-0.069339	-0.0529695	-0.44717	-0.228561	-0.0755985	0.00245223	-0.130482	-0.0755711
CCNA_02901; methyl-accepting chemotaxis protein	0.00655694	0.246658	0.19482	0.255337	0.072386	0.117067	0.127759	-0.0379475	-0.0366301	-0.0760979
[truncated: 1,003 more rows]
