# Supplementary material for: A cryptic transcription factor regulates Caulobacter adhesin development
Source: PLoS Genet. 2022 Oct 31;18(10):e1010481. doi: 10.1371/journal.pgen.1010481 (PMC9648850; doi:10.1371/journal.pgen.1010481)
Supplement: S3 Table — (XLSX) [file pgen.1010481.s011.xlsx]

## Sheet: Legend
	Tab	Content
	RtrC expression browser	RNA-seq data for all annotated genes.
	RtrC DiffExpression	RNA-seq data for genes that are significantly regulated in the rtrC overexpression RNA-seq. Criteria: |fold-change| > 1.5 & FDR p-value < 0.001
	Non-regualted with RtrC motif	RNA-seq data for genes that were not significantly regulated in the rtrC overexpression RNA-seq, but contained an RtrC motif within the promoter region for the associated operon. Criteria: |fold-change| > 1.5 & FDR p-value < 0.001
	Column	Content
	Gene	CCNA_XXXXX locus ID
	Operon no.	Operon numbers based on Bharmal et al., 2020
	Average CPM	Average counts per million reads (CPM) for the designated gene from four biological replicates.
	Fold-change	Fold-change in transcript level between the empty vector (EV) and the rtrC overexpression strain (rtrC++) as calculated by QIAGEN Genomics Workbench. Genomics Workbench calculates fold-change by fitting a statistical model to raw counts. As such, the fold-change does not necessarily equal the fold-change between the CPM values of the EV and rtrC++ backgrounds using simple algebra.
	RtrC motif	Sequence of the RtrC motifs identified within the promoters associated with the indicated gene
	RtrC motif position (bp)	Location of predicted RtrC motif within the genome
	Curated	Direct indicates that the identified RtrC motif is within a promoter for the associated operon that could regulate the specified gene. Indirect indicates that the identified RtrC motif is located within a promoter for the associated operon that does not regulate the specified gene. For example, if the RtrC motif was identified within an internal promoter within an operon, then genes upstream of t…
	Regulated promoter #	Promoter associated with the operon for the indicated gene. Promoters were designated as -400 to +100 bp around a transcription start site (TSS). Promoters are labeled as follows: P(type)_(operon number)_(TSS genomic position)_(strand). P1-P4 indicate promoters that are upstream the of the first gene in the operon. Pi indicate promoters that are within the operon itself.
	Relative motif position promoter #	Position of the RtrC motif within the indicated promoter relative to to transcription start site of the promoter. Relative positions are labeled as follows: (Upstream position) to (Downstream position).
	Associated TSS	Transcription start site (TSS) associated with the operon for the indicated gene. TSS are labeled as follows: P(type)_(operon number)_(genomic position)_(strand). P1-P4 indicates TSS that are upstream the of the first gene in the operon. Pi indicates TSS that are within the operon itself. TSS modified from Zhou et al., 2015 and Bharmal et al., 2020.
	Operon regulated (in Non-regualted with RtrC motif)	This column indicates if other genes within the operon of the indicated gene were differentially expressed in the rtrC overexpression RNA-seq.
	Reporter regulation (in Non-regulated with RtrC motif)	Genes for which reporters were analyzed and the direction of the observed regulation upon rtrC overexpression. Not regulated - no significant change upon rtrC overexpression; Upregulated - reporter activity increased upon rtrC overexpression; Downregulated - reporter activity decreased upon rtrC overexpression; NA - reporters not examined

## Sheet: RtrC expression browser
Gene	Name	Operon no.	Average CPM (EV)	Average CPM (rtrC++)	Fold-change	log2(fold-change)	p-value	FDR p-value	Bonferroni	RtrC motif	RtrC motif position (bp)	Promoters with RtrC motifs	Product
CCNA_R0094	CCNA_R0094	2425	2.21076	2.49069	1.17892	0.23747	0.391332	0.685983	1	NA	NA	NA
CCNA_00001	CCNA_00001	1	18.2341	28.129	1.52851	0.612121	0.000491877	0.00660079	1	NA	NA	NA	ATP/GTP-binding protein
CCNA_00002	CCNA_00002	1	12.8405	18.6029	1.45326	0.539297	0.0073237	0.0591788	1	NA	NA	NA	septum formation protein Maf
CCNA_00003	CCNA_00003	1	6.50988	8.03024	1.23471	0.304172	0.0909406	0.334183	1	NA	NA	NA	shikimate 5-dehydrogenase
CCNA_00004	CCNA_00004	1	4.60634	8.44087	1.7632	0.818193	0.000258236	0.00371203	1	NA	NA	NA	dephospho-CoA kinase
CCNA_00005	dnaQ	1	14.8838	12.0021	-1.23455	-0.303986	0.260708	0.577379	1	NA	NA	NA	DNA polymerase III, epsilon chain
CCNA_00006	CCNA_00006	2	4.2642	3.85858	-1.08609	-0.119142	0.563097	0.794686	1	NA	NA	NA	enoyl-CoA hydratase
CCNA_R0095	CCNA_R0095	2426	42.461	43.1564	1.01593	0.0228039	0.900062	0.961923	1	NA	NA	NA
CCNA_00007	CCNA_00007	3	42.5267	47.148	1.10392	0.142634	0.460344	0.739925	1	NA	NA	NA	SSU ribosomal protein S20P
CCNA_00008	dnaA	4	61.2411	54.3516	-1.13432	-0.18183	0.272486	0.589797	1	NA	NA	NA	chromosome replication initiator protein DnaA
CCNA_00009	alkB	5	0.918956	1.23175	1.20585	0.270052	0.348938	0.658965	1	NA	NA	NA	alkylated DNA repair protein AlkB
CCNA_00010	dnaK	6	115.018	145.071	1.2598	0.333191	0.0815738	0.314995	1	NA	NA	NA	chaperone protein DnaK
CCNA_00011	dnaJ	6	11.1259	12.0309	1.06584	0.0919896	0.590303	0.805684	1	NA	NA	NA	chaperone protein DnaJ
CCNA_00012	mutS	7	17.6543	15.7784	-1.11024	-0.150873	0.454704	0.737863	1	NA	NA	NA	DNA mismatch repair protein MutS
CCNA_R0096	CCNA_R0096	7	0	0	#N/A	#N/A	#N/A	#N/A	#N/A	NA	NA	NA
CCNA_00013	glnD	7	21.8962	15.7798	-1.37625	-0.460739	0.00249683	0.0254862	1	NA	NA	NA	protein-PII uridylyltransferase
CCNA_00014	moaC	8	3.42214	3.2367	-1.0817	-0.113301	0.635815	0.83588	1	NA	NA	NA	molybdenum cofactor biosynthesis protein C
CCNA_00015	moaB	8	7.54099	6.18722	-1.25126	-0.323386	0.145367	0.427045	1	NA	NA	NA	molybdenum cofactor biosynthesis protein B
CCNA_00016	moaE	8	1.08516	0.976	-1.20442	-0.268342	0.372112	0.673662	1	NA	NA	NA	molybdopterin converting factor, large subunit
CCNA_00017	moaD	8	0.390657	0.218522	-1.84753	-0.885602	0.0518646	0.238963	1	NA	NA	NA	molybdopterin converting factor, small subunit
CCNA_00018	moaA	8	11.3972	8.70327	-1.28531	-0.362112	0.0952464	0.340368	1	NA	NA	NA	molybdenum cofactor biosynthesis protein A
CCNA_00019	CCNA_00019	9	11.5233	2.26378	-5.1114	-2.35372	3.42992e-27	3.65667e-25	1.38397e-23	NA	NA	NA	molybdopterin-guanine dinucleotide biosynthesis protein A
CCNA_00020	CCNA_00020	10	12.4145	2.25427	-5.54148	-2.47027	2.11234e-28	2.61521e-26	8.52329e-25	NA	NA	NA	hypothetical protein
CCNA_03911	CCNA_03911	10	0.964268	0.922897	1.03569	0.050588	0.876679	0.950747	1	NA	NA	NA	hypothetical protein
CCNA_00021	CCNA_00021	11	20.0847	23.6281	1.1728	0.22996	0.183873	0.480725	1	NA	NA	NA	putative aerobic-type carbon monoxide dehydrogenase, large subunit CoxL
CCNA_00022	CCNA_00022	11	2.69496	3.38185	1.28102	0.35729	0.11871	0.382643	1	NA	NA	NA	putative aerobic-type carbon monoxide dehydrogenase, small subunit CoxS
CCNA_00023	CCNA_00023	12	1.64454	1.87888	1.13807	0.186586	0.534007	0.778147	1	NA	NA	NA	putative periplasmic protein
CCNA_00024	CCNA_00024	12	2.1674	1.90899	-1.09578	-0.131958	0.612796	0.822634	1	NA	NA	NA	uroporphyrin-III C-methyltransferase/Precorrin-2 dehydrogenase/Sirohydrochlorin ferrochelatase
CCNA_00025	CCNA_00025	13	15.4247	18.1993	1.17529	0.233014	0.246378	0.561187	1	NA	NA	NA	major facilitator superfamily transporter
CCNA_00026	CCNA_00026	13	3.9337	1.88648	-2.06631	-1.04706	9.34124e-06	0.000184802	0.0376919	NA	NA	NA	PAS-family sensor histidine kinase
CCNA_00027	CCNA_00027	14	2.04073	2.1668	1.10342	0.141978	0.659613	0.848146	1	NA	NA	NA	2OG-Fe(II) oxygenase
CCNA_R0097	CCNA_R0097	14	0.0605177	0.0321671	-2.34091	-1.22707	0.248918	#N/A	1	NA	NA	NA
CCNA_00028	CCNA_00028	14	3.75403	2.74156	-1.3493	-0.432216	0.167148	0.460858	1	NA	NA	NA	TonB-dependent receptor
CCNA_00029	CCNA_00029	15	3.06213	2.76043	-1.09099	-0.125641	0.616336	0.823447	1	NA	NA	NA	lysine exporter protein
CCNA_00030	CCNA_00030	15	2.53181	2.77989	1.09668	0.133141	0.55303	0.791337	1	NA	NA	NA	ribonuclease T2
CCNA_00031	vapC	16	2.55125	2.97479	1.15542	0.208416	0.416857	0.702158	1	NA	NA	NA	toxin protein VapC
CCNA_00032	vapB	16	1.89206	1.86556	1.0297	0.0422203	0.851073	0.941602	1	NA	NA	NA	antitoxin protein VapB
CCNA_03912	CCNA_03912	2363	2.81901	2.86206	1.05521	0.077532	0.739002	0.890361	1	NA	NA	NA	hypothetical protein
CCNA_00033	pnp	17	167.867	163.976	-1.02456	-0.0350112	0.818705	0.928985	1	NA	NA	NA	polyribonucleotide nucleotidyltransferase
CCNA_00034	CCNA_00034	17	297.356	242.912	-1.22387	-0.291451	0.114446	0.374914	1	NA	NA	NA	SSU ribosomal protein S15P
CCNA_00035	CCNA_00035	17	90.2228	103.963	1.15032	0.20204	0.344872	0.655564	1	NA	NA	NA	tRNA pseudouridine synthase B
CCNA_00036	CCNA_00036	17	4.17154	5.02386	1.15481	0.20766	0.288571	0.609206	1	NA	NA	NA	ribosome-binding factor A
CCNA_00037	CCNA_00037	18	2.35368	3.43107	1.45356	0.539594	0.0251797	0.145311	1	NA	NA	NA	esterase lipase family protein
CCNA_00038	CCNA_00038	18	7.65905	8.09552	1.06672	0.0931796	0.581838	0.802194	1	NA	NA	NA	hypothetical protein
CCNA_00039	CCNA_00039	18	3.36093	2.5728	-1.26027	-0.333736	0.250513	0.564733	1	NA	NA	NA	hypothetical protein
CCNA_00040	CCNA_00040	18	6.18733	4.47596	-1.37299	-0.457322	0.0100062	0.0748615	1	NA	NA	NA	YcxB-like membrane protein
CCNA_00041	CCNA_00041	18	91.5671	86.3523	-1.06553	-0.0915708	0.607976	0.820329	1	NA	NA	NA	protein translation initiation factor 2 IF-2
CCNA_R0098	CCNA_R0098	19	27.0039	17.2454	-1.56137	-0.642812	0.00393234	0.0369417	1	NA	NA	NA
CCNA_00042	CCNA_00042	19	4.62473	5.12383	1.10706	0.146732	0.451219	0.736614	1	NA	NA	NA	RNA-binding protein, YlxR family
CCNA_00043	nusA	19	49.4891	48.7324	-1.02045	-0.0292033	0.862446	0.946815	1	NA	NA	NA	N utilization substance protein A NusA
CCNA_00044	CCNA_00044	19	16.4838	15.9861	-1.03192	-0.0453296	0.826535	0.933836	1	NA	NA	NA	ribosome maturation protein RimP
CCNA_00045	CCNA_00045	20	59.1847	58.4063	-1.0158	-0.0226094	0.896442	0.960241	1	NA	NA	NA	inorganic pyrophosphatase
CCNA_00046	CCNA_00046	21	11.4277	16.0469	1.39289	0.478082	0.073942	0.297965	1	NA	NA	NA	hypothetical protein
CCNA_00047	CCNA_00047	22.1	5.87892	6.91057	1.14285	0.192632	0.365335	0.67121	1	NA	NA	NA	tRNA m7-G46 methyltransferase
CCNA_00048	metK	22.1	108.291	114.547	1.05695	0.0799067	0.690402	0.86537	1	NA	NA	NA	S-adenosylmethionine synthetase
CCNA_00049	hipB	22	0.993436	15.545	15.833	3.98487	1.27069e-62	5.41879e-60	5.12723e-59	NA	NA	NA	HTH transcriptional regulator
CCNA_00050	CCNA_00050	22	11.3839	10.9872	-1.02935	-0.0417372	0.837222	0.937422	1	NA	NA	NA	apolipoprotein N-acyltransferase
CCNA_00051	corC	22	10.0824	10.9382	1.07661	0.106498	0.614431	0.823447	1	NA	NA	NA	magnesium and cobalt efflux protein CorC
CCNA_00052	CCNA_00052	22	10.4353	9.80359	-1.09252	-0.127655	0.545484	0.787055	1	NA	NA	NA	metal-dependent hydrolase/metalloproteinase
CCNA_00053	phoH	22	10.8882	11.3769	1.028	0.0398462	0.848739	0.940834	1	NA	NA	NA	phosphate starvation-inducible protein PhoH
CCNA_00054	CCNA_00054	22	17.9363	19.4008	1.06895	0.0961878	0.568512	0.796041	1	NA	NA	NA	tRNA 2-methylthioadenosine synthase
CCNA_00055	CCNA_00055	23.1	27.6301	35.6021	1.27814	0.354044	0.153272	0.441669	1	TTCCTCAAGGTGGGT	58729-58743	P1-23.1-58608	ferric uptake regulation protein
CCNA_00056	CCNA_00056	23	1.38789	1.38191	-1.02909	-0.0413652	0.891137	0.95873	1	NA	NA	NA	ribosomal-protein-S18-alanine acetyltransferase
CCNA_00057	CCNA_00057	23	3.29585	2.70967	-1.20868	-0.273428	0.331678	0.643894	1	NA	NA	NA	tRNA threonylcarbamoyl adenosine modification protein, YeaZ family
CCNA_00058	CCNA_00058	23	10.4882	9.03018	-1.16299	-0.217841	0.188429	0.485364	1	NA	NA	NA	hypothetical protein
CCNA_00059	CCNA_00059	24	14.4063	15.0091	1.03234	0.0459238	0.850953	0.941602	1	NA	NA	NA	malonic semialdehyde reductase
CCNA_00060	CCNA_00060	25	17.0811	18.0236	1.04028	0.0569658	0.738018	0.889609	1	NA	NA	NA	mitochondrial-type Fe-S cluster assembly protein NFU
CCNA_00061	CCNA_00061	26	5.82871	6.25692	1.07232	0.100737	0.61529	0.823447	1	NA	NA	NA	cytochrome p450
CCNA_00062	trpS	27	19.5581	19.4426	-1.0228	-0.0325181	0.83664	0.937422	1	NA	NA	NA	tryptophanyl-tRNA synthetase
CCNA_03913	CCNA_03913	27	0.534224	0.32835	-1.48622	-0.571644	0.166303	0.45985	1	NA	NA	NA	hypothetical protein
CCNA_00063	mviN	28	11.6047	11.5226	1.02552	0.0363544	0.824353	0.932349	1	NA	NA	NA	MviN-family integral membrane protein
CCNA_00064	CCNA_00064	29	1.26631	0.947297	-1.22653	-0.294586	0.349357	0.658965	1	NA	NA	NA	methyl-accepting chemotaxis protein
CCNA_03914	CCNA_03914	2365	0	0	#N/A	#N/A	#N/A	#N/A	#N/A	NA	NA	NA	hypothetical protein
CCNA_00065	CCNA_00065	30	6.7063	5.61476	-1.23252	-0.301611	0.144349	0.424814	1	NA	NA	NA	S-adenosylmethionine-dependent methyltransferase
CCNA_00066	CCNA_00066	30	1.96916	1.17893	-1.60321	-0.680966	0.0767502	0.304305	1	NA	NA	NA	Rieske (2Fe-2S) domain protein
CCNA_00067	CCNA_00067	30	6.00653	5.0628	-1.17709	-0.235229	0.261342	0.578449	1	NA	NA	NA	YciI-like protein
CCNA_00068	gpsA	30	1.94216	0.993996	-1.82997	-0.87182	0.0117524	0.0846263	1	NA	NA	NA	NAD(P)H-dependent glycerol-3-phosphate dehydrogenase
CCNA_00069	CCNA_00069	30	3.59679	2.93285	-1.17462	-0.232192	0.365604	0.671381	1	NA	NA	NA	O-sialoglycoprotein endopeptidase
CCNA_00070	CCNA_00070	31	3.47736	2.65256	-1.26018	-0.333628	0.280206	0.596799	1	NA	NA	NA	porphobilinogen deaminase
CCNA_00071	CCNA_00071	31	0.515947	0.476512	1.08531	0.118104	0.782895	0.910254	1	NA	NA	NA	uroporphyrinogen-III synthase
CCNA_00072	CCNA_00072	31	1.8735	1.94604	1.09871	0.135812	0.58129	0.802194	1	NA	NA	NA	hypothetical protein
CCNA_00073	CCNA_00073	31	9.74187	7.02406	-1.35074	-0.43375	0.0272986	0.155448	1	NA	NA	NA	HemY domain membrane protein
CCNA_R0001	CCNA_R0001	2427	1.21347	1.85653	1.49241	0.577645	0.0847347	0.322883	1	NA	NA	NA
CCNA_00074	CCNA_00074	32	45.1309	45.2653	-1.00162	-0.00232874	0.987499	0.9964	1	NA	NA	NA	multifunctional fatty acid oxidation complex subunit alpha FadJ
CCNA_00075	CCNA_00075	32	21.0744	19.4735	-1.08586	-0.118841	0.487925	0.755024	1	NA	NA	NA	3-ketoacyl-CoA thiolase
CCNA_00076	CCNA_00076	33	0.62842	0.523611	-1.18526	-0.245207	0.491558	0.756132	1	NA	NA	NA	hypothetical protein
CCNA_00077	CCNA_00077	33	10.4107	9.45326	-1.11962	-0.163006	0.361859	0.667392	1	NA	NA	NA	acyl-CoA dehydrogenase, long-chain specific
CCNA_00078	CCNA_00078	33	16.603	13.6971	-1.18616	-0.246298	0.236497	0.548222	1	NA	NA	NA	acyl-CoA dehydrogenase
CCNA_00079	CCNA_00079	33	4.66555	3.71698	-1.1956	-0.257737	0.204016	0.505879	1	NA	NA	NA	MerR-family transcriptional regulator
CCNA_00080	CCNA_00080	34	8.18424	9.18617	1.12388	0.168488	0.518694	0.767834	1	NA	NA	NA	LexA-related transcriptional repressor
CCNA_00081	CCNA_00081	35	15.8091	13.7008	-1.13926	-0.188102	0.319963	0.632572	1	NA	NA	NA	hypothetical protein
CCNA_00082	lysS	36	39.5335	36.3933	-1.09573	-0.131896	0.507251	0.760556	1	NA	NA	NA	class 1 lysyl-tRNA synthetase
CCNA_00083	CCNA_00083	37	7.35761	4.58072	-1.56994	-0.650706	0.00167549	0.0184256	1	GTCACCAGGTAGAGT	88684-88698	P1-37-88713	phosphoglucomutase/phosphomannomutase
CCNA_00084	purH	38	19.8263	22.1889	1.11591	0.158214	0.5183	0.767748	1	GTCACCAGGTAGAGT	88684-88698	P1-38-88951	phosphoribosylaminoimidazolecarboxamide formyltransferase/IMP cyclohydrolase
CCNA_00085	CCNA_00085	38	4.87887	4.72648	-1.00318	-0.00457719	0.979633	0.993213	1	GTCACCAGGTAGAGT	88684-88698	P1-38-88951	dienelactone hydrolase-related protein
CCNA_00086	gdhZ	39	75.3292	63.5693	-1.18589	-0.245967	0.185478	0.481082	1	NA	NA	NA	NAD-specific glutamate dehydrogenase GdhZ
CCNA_R0002	CCNA_R0002	2428	1.38383	0.741188	-1.83676	-0.877162	0.0108324	0.0793631	1	NA	NA	NA
CCNA_00087	CCNA_00087	40	9.91745	10.6074	1.05523	0.0775612	0.711835	0.875866	1	NA	NA	NA	PerM-family permease
CCNA_00088	CCNA_00088	41	11.075	14.0631	1.25162	0.323797	0.234331	0.544409	1	NA	NA	NA	HerA helicase-related ATPase
CCNA_00089	CCNA_00089	42	18.4554	5.98847	-3.06941	-1.61796	2.13833e-14	1.00084e-12	8.62817e-11	AAACTCAGAAAGGGT	101930-101944	P1-42-101897	MHYT/PAS-family GGDEF/EAL protein
CCNA_00090	CCNA_00090	43	3.499	5.14701	1.40051	0.485947	0.00469383	0.042488	1	NA	NA	NA	UDP-glucose 4-epimerase
CCNA_00091	CCNA_00091	44	2.96237	8.57123	2.92652	1.54918	2.07262e-12	8.55345e-11	8.36301e-09	NA	NA	NA	transporter, drug/metabolite exporter family
CCNA_00092	CCNA_00092	44	8.75696	11.9106	1.38182	0.466574	0.0278563	0.157688	1	NA	NA	NA	short chain dehydrogenase
CCNA_00093	CCNA_00093	45	1.5505	0.892278	-1.62313	-0.698781	0.0131283	0.0912394	1	NA	NA	NA	hypothetical protein
CCNA_00094	hfsJ	47	7.80316	5.76787	-1.33614	-0.418067	0.0431015	0.210051	1	NA	NA	NA	WecG/TagA-family glycosyltransferase HfsJ
CCNA_00095	CCNA_00095	47	5.24924	5.18431	1.00217	0.00312807	0.985639	0.995809	1	NA	NA	NA	quinone oxidoreductase
CCNA_00096	CCNA_00096	48	0.777195	0.660731	-1.12574	-0.170873	0.618458	0.825041	1	NA	NA	NA	L-asparaginase
CCNA_00097	CCNA_00097	48	0.784737	1.47187	1.79616	0.84492	0.00710494	0.0580187	1	NA	NA	NA	hypothetical protein
CCNA_00098	CCNA_00098	49.1	0.879196	0.577833	-1.43306	-0.519097	0.110316	0.368166	1	NA	NA	NA	hypothetical protein
CCNA_00099	fzlC	49.1	3.20639	2.36965	-1.28199	-0.358389	0.163302	0.455819	1	NA	NA	NA	FtsZ-binding protein FzlC
CCNA_00100	CCNA_00100	49.1	8.80173	7.8025	-1.11234	-0.153599	0.475033	0.747276	1	NA	NA	NA	Ribulose-5-phosphate 3-epimerase
CCNA_00101	rsmB	49	1.49275	0.899422	-1.51671	-0.600944	0.0538279	0.244487	1	NA	NA	NA	16S rRNA m5C methyltransferase RsmB
CCNA_00102	CCNA_00102	50	0.0373713	0.040297	-1.15921	-0.213139	0.842214	#N/A	1	NA	NA	NA	hypothetical protein
CCNA_00103	CCNA_00103	51	9.00499	9.62899	1.06445	0.0901141	0.662075	0.848146	1	NA	NA	NA	gamma-glutamyltranspeptidase
CCNA_00104	CCNA_00104	52	2.04042	2.60163	1.26965	0.344429	0.300972	0.618419	1	NA	NA	NA	orotidine 5'-phosphate decarboxylase
CCNA_00105	CCNA_00105	53	5.26245	7.17687	1.37557	0.460027	0.0264037	0.151703	1	NA	NA	NA	MarC family integral membrane protein
CCNA_00106	CCNA_00106	53	6.05861	4.47473	-1.32938	-0.410756	0.124489	0.392285	1	NA	NA	NA	2-polyprenyl-6-methoxyphenol hydroxylase
CCNA_00107	CCNA_00107	54	4.30608	3.9005	-1.04118	-0.0582259	0.783971	0.910678	1	NA	NA	NA	Trm112p-like protein
CCNA_00108	CCNA_00108	54	8.1038	8.31635	1.01967	0.0280988	0.897183	0.960498	1	NA	NA	NA	lon endopeptidase-related protein
CCNA_00109	CCNA_00109	54	9.95386	14.6368	1.44056	0.526632	0.0668	0.282666	1	NA	NA	NA	thioredoxin
CCNA_00110	CCNA_00110	54	2.89364	2.65187	-1.14607	-0.196695	0.467925	0.743027	1	NA	NA	NA	RNA-binding protein ProXp-ala
CCNA_00111	CCNA_00111	56	26.2591	24.1937	-1.07701	-0.107032	0.535969	0.779481	1	NA	NA	NA	hypothetical protein
CCNA_00112	CCNA_00112	56	1.35329	1.67857	1.32494	0.405932	0.175033	0.470675	1	NA	NA	NA	glyoxalase family protein
CCNA_00113	CCNA_00113	58	0.537342	0.736532	1.25134	0.323477	0.330497	0.642465	1	NA	NA	NA	hypothetical protein
CCNA_00114	CCNA_00114	58	0.429827	0.373363	-1.28099	-0.35726	0.398753	0.691869	1	NA	NA	NA	MarR/EmrR-family transcriptional regulator
CCNA_00115	CCNA_00115	59	25.1648	32.7271	1.31848	0.398873	0.0473093	0.224164	1	NA	NA	NA	TolB protein
CCNA_R0099	CCNA_R0099	2429	0.158407	0.217944	1.28553	0.362365	0.694774	#N/A	1	NA	NA	NA
CCNA_00116	CCNA_00116	60	30.3714	26.9222	-1.12482	-0.169696	0.378267	0.677092	1	NA	NA	NA	phosphoglucosamine mutase
CCNA_00117	CCNA_00117	61	7.73563	7.88542	1.01577	0.0225681	0.916145	0.968196	1	NA	NA	NA	glucosamine-fructose-6-phosphate aminotransferase, isomerizing
CCNA_00118	CCNA_00118	61	11.0443	10.8025	1.00586	0.00843364	0.966278	0.989769	1	NA	NA	NA	porphyrin biosynthesis protein
CCNA_00119	CCNA_00119	61	2.25725	1.83994	-1.16044	-0.214675	0.401894	0.693008	1	NA	NA	NA	hypothetical protein
CCNA_00120	CCNA_00120	61	1.46828	1.31215	-1.08864	-0.122532	0.682207	0.862378	1	NA	NA	NA	putative acetyltransferase
CCNA_00121	CCNA_00121	63	6.0438	5.37483	-1.09382	-0.129379	0.50676	0.760556	1	NA	NA	NA	hypothetical protein
CCNA_00122	CCNA_00122	63	4.27216	3.84613	-1.13855	-0.187201	0.403538	0.693616	1	NA	NA	NA	hypothetical protein
CCNA_00123	CCNA_00123	64	18.1211	19.2852	1.07154	0.099684	0.516382	0.766478	1	NA	NA	NA	3-hydroxyacyl CoA dehydrogenase
CCNA_00124	CCNA_00124	65.1	101.511	92.078	-1.10056	-0.138234	0.466756	0.743027	1	NA	NA	NA	hypothetical protein
CCNA_00125	CCNA_00125	65.1	3.64847	3.04055	-1.24421	-0.315227	0.201007	0.500952	1	NA	NA	NA	amino acid efflux permease
CCNA_00126	CCNA_00126	65	3.93473	3.74451	-1.08975	-0.123996	0.503769	0.760556	1	NA	NA	NA	glutathione S-transferase
CCNA_00127	CCNA_00127	66	3.13283	3.07549	-1.00421	-0.00605966	0.990688	0.997265	1	NA	NA	NA	KTSC domain protein
CCNA_00128	CCNA_00128	67	56.8493	67.6308	1.18649	0.246703	0.229753	0.540978	1	NA	NA	NA	argininosuccinate synthase
CCNA_00129	CCNA_00129	68	4.63636	4.91674	1.0842	0.116633	0.521735	0.770457	1	NA	NA	NA	hypothetical protein
CCNA_00130	CCNA_00130	68	68.0788	65.2516	-1.04332	-0.0611824	0.7329	0.885811	1	NA	NA	NA	Kup system potassium uptake protein
CCNA_00131	CCNA_00131	72	1.62988	1.14016	-1.3629	-0.446684	0.126538	0.395484	1	NA	NA	NA	Rrf2 family protein
CCNA_00132	hetN	72	4.33926	4.78466	1.15389	0.2065	0.23362	0.544409	1	NA	NA	NA	ketoacyl reductase hetN
CCNA_00133	CCNA_00133	72	16.663	16.2584	-1.03365	-0.047753	0.814106	0.92681	1	NA	NA	NA	radical SAM family enzyme
CCNA_00134	CCNA_00134	72	6.84688	6.25117	-1.06066	-0.0849671	0.714229	0.87594	1	NA	NA	NA	surface protein
CCNA_00135	CCNA_00135	72	2.66006	1.54166	-1.6795	-0.748034	0.0991607	0.348515	1	NA	NA	NA	trypsin-like peptidase
CCNA_00136	CCNA_00136	74	9.70608	10.802	1.10666	0.146217	0.479376	0.747904	1	NA	NA	NA	AmpG protein
CCNA_00137	shkA	74	2.04265	1.62102	-1.27519	-0.350708	0.146241	0.428078	1	NA	NA	NA	hybrid two-component histidine kinase/receiver protein ShkA
CCNA_00138	CCNA_00138	75	2.17661	1.65398	-1.33123	-0.412761	0.100127	0.349964	1	NA	NA	NA	TonB-dependent receptor
CCNA_00139	chlI	76	8.79317	9.14682	1.02857	0.040636	0.866697	0.947744	1	NA	NA	NA	magnesium chelatase subunit ChlI-like ATPase
CCNA_00140	CCNA_00140	77	20.0303	16.0988	-1.25437	-0.326959	0.102412	0.354104	1	NA	NA	NA	glutathione synthetase
CCNA_00141	CCNA_00141	77	4.81447	1.18456	-3.83069	-1.93761	1.35469e-15	6.75234e-14	5.46618e-12	NA	NA	NA	tetratricopeptide repeat family protein
CCNA_00142	CCNA_00142	77	0.764362	0.0841608	-8.06078	-3.01092	1.62687e-05	0.000310643	0.0656442	NA	NA	NA	endonuclease
CCNA_00143	CCNA_00143	77	7.57941	1.53233	-4.75461	-2.24933	1.64718e-24	1.37432e-22	6.64637e-21	NA	NA	NA	ribosomal RNA small subunit methyltransferase I
CCNA_00144	CCNA_00144	77	2.05741	1.74864	-1.13613	-0.184124	0.467861	0.743027	1	NA	NA	NA	oxygen-independent coproporphyrinogen-III oxidase
CCNA_00145	CCNA_00145	77	4.3086	3.4865	-1.21504	-0.281001	0.121848	0.388094	1	NA	NA	NA	xanthosine triphosphate pyrophosphatase
CCNA_00146	CCNA_00146	78	4.94224	5.37779	1.0927	0.127903	0.446678	0.732003	1	NA	NA	NA	glutathione S-transferase
CCNA_00147	CCNA_00147	79	1.84856	1.13572	-1.4942	-0.579378	0.071161	0.292103	1	NA	NA	NA	hypothetical protein
CCNA_00148	CCNA_00148	80	3.68156	3.15159	-1.1521	-0.204269	0.393955	0.687375	1	NA	NA	NA	hypothetical protein
CCNA_00149	CCNA_00149	80	2.82415	2.05268	-1.37714	-0.46168	0.0447218	0.215864	1	NA	NA	NA	Cro/CI-family transcriptional regulator
CCNA_00150	CCNA_00150	81	4.9353	5.24918	1.07209	0.100421	0.554367	0.791831	1	NA	NA	NA	PDZ domain family protein
CCNA_00151	CCNA_00151	82	2.85879	4.1748	1.46505	0.550953	0.00234285	0.0243682	1	NA	NA	NA	ribonuclease PH
CCNA_00152	CCNA_00152	83	8.59645	8.32094	-1.04157	-0.0587644	0.791964	0.91464	1	NA	NA	NA	winged helix-turn-helix transcription repressor HrcA
CCNA_00153	grpE	83	17.2519	17.2302	-1.00912	-0.0131038	0.936753	0.97873	1	NA	NA	NA	adenine nucleotide exchange factor GrpE
CCNA_00154	CCNA_00154	84	1.12051	1.24591	1.10651	0.146015	0.607206	0.820005	1	NA	NA	NA	conserved hypothetical membrane protein
CCNA_00155	CCNA_00155	85	54.5859	61.9462	1.14662	0.197385	0.284618	0.602186	1	NA	NA	NA	DNA polymerase III, beta chain
CCNA_00156	CCNA_00156	85	0.659264	0.505971	-1.15952	-0.213528	0.598207	0.811903	1	NA	NA	NA	ArsR-family transcriptional regulator
CCNA_00157	CCNA_00157	85.1	2.84223	2.70364	-1.0668	-0.0932945	0.6801	0.860968	1	NA	NA	NA	glyoxalase family protein
chvR	chvR	NA	0.0594292	0.024359	-1.97321	-0.980546	0.399197	#N/A	1	NA	NA	NA
CCNA_00158	recF	86	9.23842	7.7125	-1.19946	-0.26238	0.216408	0.525348	1	NA	NA	NA	DNA replication and repair protein recF
CCNA_00159	gyrB	86	54.2052	42.5684	-1.2725	-0.347662	0.0268473	0.153791	1	NA	NA	NA	DNA gyrase subunit B
CCNA_00160	CCNA_00160	87	2.74979	2.71442	1.00961	0.0137937	0.956081	0.986144	1	NA	NA	NA	methyl-accepting chemotaxis protein
CCNA_00161	CCNA_00161	88	42.8881	27.726	-1.54273	-0.625487	0.028274	0.159348	1	NA	NA	NA	hypothetical protein
CCNA_00162	CCNA_00162	89	307.328	317.504	1.03192	0.0453339	0.786668	0.912982	1	NA	NA	NA	beta-barrel porin type 2
CCNA_00163	CCNA_00163	89	156.614	160.131	1.01787	0.0255585	0.86237	0.946815	1	NA	NA	NA	exopolysaccharide transport family protein
CCNA_00164	CCNA_00164	89	30.1765	30.6457	1.01025	0.0147103	0.942874	0.980491	1	NA	NA	NA	O-antigen polymerase
CCNA_00165	pssY	90	14.1977	10.108	-1.37491	-0.459341	0.0209492	0.129058	1	NA	NA	NA	polyisoprenylphosphate hexose-1-phosphotransferase pssY
CCNA_03915	CCNA_03915	2366	0.442376	0.24055	-1.69189	-0.758638	0.211737	0.518517	1	NA	NA	NA	hypothetical protein
CCNA_00166	hvyA	91	16.0581	8.58934	-1.88771	-0.916638	2.30071e-08	6.39865e-07	9.28338e-05	NA	NA	NA	transglutaminase-like cysteine proteinase HvyA
CCNA_00167	CCNA_00167	92	32.1228	26.1731	-1.23928	-0.309503	0.122356	0.389132	1	NA	NA	NA	metallophosphatase family protein
CCNA_00168	CCNA_00168	92.1	66.0377	67.1844	1.01423	0.0203886	0.91617	0.968196	1	NA	NA	NA	polysaccharide export protein
CCNA_00169	CCNA_00169	93	2.1466	4.28316	1.92202	0.942621	0.000163655	0.00251244	0.66035	AACTCCAATTCGAGT	181103-181117	P1-93-181379	hypothetical protein
CCNA_00170	CCNA_00170	94	3.09596	5.33851	1.69655	0.762608	8.45746e-06	0.000170841	0.0341259	NA	NA	NA	TonB-dependent receptor
CCNA_00171	CCNA_00171	95	0.295074	0.240142	-1.41565	-0.501467	0.333672	#N/A	1	NA	NA	NA	type II secretion pathway protein C
CCNA_00172	pulD	95	3.12422	2.79145	-1.09355	-0.129024	0.628195	0.831097	1	NA	NA	NA	type II secretion pathway protein D
CCNA_00173	pulE	95	1.34206	1.37667	1.15651	0.209776	0.514096	0.765736	1	NA	NA	NA	type II secretion pathway protein E
CCNA_00174	pulF	95	1.11928	1.09848	1.08703	0.120386	0.679371	0.860968	1	NA	NA	NA	type II secretion pathway protein F
CCNA_00175	CCNA_00175	95	2.19665	2.93243	1.26193	0.335631	0.156882	0.44634	1	NA	NA	NA	type II secretion pathway protein G
CCNA_00176	CCNA_00176	95	0.502243	0.90443	1.60449	0.682111	0.0579699	0.256323	1	NA	NA	NA	type II secretion pathway protein H
CCNA_00177	CCNA_00177	95	0.254592	0.338769	1.32578	0.406841	0.412001	0.699582	1	NA	NA	NA	type II secretion pathway protein I
CCNA_00178	CCNA_00178	95	0.224627	0.243565	1.18303	0.242485	0.677079	#N/A	1	NA	NA	NA	type II secretion pathway protein J
CCNA_00179	CCNA_00179	95	1.04529	0.878277	-1.13657	-0.184681	0.608087	0.820329	1	NA	NA	NA	type II secretion pathway protein K
CCNA_00180	CCNA_00180	95	2.70586	3.18426	1.20055	0.263694	0.321778	0.634121	1	NA	NA	NA	type II secretion pathway protein L
CCNA_00181	CCNA_00181	95	0.44266	0.533565	1.17551	0.233285	0.502044	0.760556	1	NA	NA	NA	type II secretion pathway protein M
CCNA_00182	CCNA_00182	95	0.835393	1.11897	1.22367	0.29122	0.354923	0.662546	1	NA	NA	NA	type II secretion pathway protein N
CCNA_00183	pulO	97	1.53631	1.99309	1.27116	0.34614	0.119557	0.384628	1	NA	NA	NA	type II secretory pathway, prepilin signal peptidase
CCNA_00184	CCNA_00184	97	0.139272	0.0901956	-1.33092	-0.412421	0.603047	#N/A	1	NA	NA	NA	hypothetical protein
CCNA_00185	CCNA_00185	97	2.23368	2.90174	1.26945	0.344203	0.167134	0.460858	1	NA	NA	NA	TonB-dependent receptor
CCNA_R0003	CCNA_R0003	2431	0.744923	1.23451	1.7561	0.812376	0.0218992	0.1332	1	NA	NA	NA
CCNA_00186	CCNA_00186	98	3.14711	3.53545	1.19079	0.25192	0.30307	0.620363	1	NA	NA	NA	guanine-hypoxanthine permease
CCNA_00187	CCNA_00187	98	2.27333	2.4958	1.10485	0.143848	0.51593	0.766307	1	NA	NA	NA	NUP-family purine nucleoside permease
CCNA_00188	CCNA_00188	98	9.27946	10.0668	1.05075	0.0714148	0.687413	0.864968	1	NA	NA	NA	ABC transporter ATP-binding protein
CCNA_00189	CCNA_00189	99	3.41322	2.87372	-1.15873	-0.212547	0.523232	0.771185	1	NA	NA	NA	zinc-finger domain protein
CCNA_00190	CCNA_00190	99	4.6316	5.56822	1.21458	0.280462	0.124493	0.392285	1	NA	NA	NA	acyl-CoA hydrolase
CCNA_00191	CCNA_00191	99	1.75815	2.45613	1.42709	0.513076	0.0519282	0.238969	1	NA	NA	NA	N-acetylglutamate synthase domain protein
CCNA_00192	CCNA_00192	100	9.45386	10.1292	1.08927	0.123359	0.432791	0.716405	1	NA	NA	NA	long-chain-fatty-acid--CoA ligase
CCNA_00193	leuB	101	15.0797	16.5606	1.08915	0.123208	0.555061	0.791942	1	NA	NA	NA	3-isopropylmalate dehydrogenase
CCNA_00194	CCNA_00194	101	1.27165	1.468	1.17713	0.23528	0.531616	0.777569	1	NA	NA	NA	Antibiotic biosynthesis monooxygenase family protein
CCNA_00195	leuD	102	30.2595	32.8864	1.08077	0.112062	0.65805	0.848146	1	NA	NA	NA	3-isopropylmalate dehydratase small subunit
CCNA_00196	leuC	102	44.3152	44.6515	1.00526	0.00756582	0.965775	0.989769	1	NA	NA	NA	3-isopropylmalate dehydratase large subunit
CCNA_R0004	CCNA_R0004	2432	0.19289	0.296055	1.48095	0.566522	0.318171	#N/A	1	NA	NA	NA
CCNA_00197	rplS	103	34.3946	36.3872	1.0422	0.0596387	0.774123	0.906374	1	NA	NA	NA	LSU ribosomal protein L19P
CCNA_00198	trmD	103	97.3453	109.293	1.12044	0.164064	0.420122	0.705041	1	NA	NA	NA	tRNA (guanine-N1) -methyltransferase
CCNA_00199	cpaL	104	41.2612	29.0505	-1.41491	-0.500715	0.0398119	0.199215	1	NA	NA	NA	TadG/vWA-family protein CpaL
CCNA_00200	CCNA_00200	105	27.1135	26.3767	-1.02336	-0.0333206	0.863963	0.947014	1	NA	NA	NA	2OG-Fe(II) oxygenase superfamily protein
CCNA_00201	CCNA_00201	106	22.7574	21.9052	-1.03295	-0.046777	0.79162	0.914623	1	NA	NA	NA	outer membrane protein
CCNA_00202	CCNA_00202	107	9.64829	11.4257	1.20856	0.273289	0.221812	0.532403	1	NA	NA	NA	DesA-family fatty acid desaturase
CCNA_00203	CCNA_00203	107	4.76591	4.88021	1.00311	0.00447724	0.980027	0.993213	1	NA	NA	NA	sterol desaturase family protein
CCNA_00204	kefB	108	5.62508	5.52636	-1.0329	-0.0466936	0.819428	0.928985	1	NA	NA	NA	glutathione-regulated potassium-efflux system protein kefB
CCNA_00205	CCNA_00205	108	2.70221	3.63456	1.25501	0.327698	0.199577	0.499332	1	NA	NA	NA	NAD(P)H-quinone reductase
CCNA_03916	CCNA_03916	108	1.06002	1.7626	1.60484	0.682428	0.0296355	0.165081	1	NA	NA	NA	hypothetical protein
CCNA_00206	CCNA_00206	109	7.79013	8.93116	1.11946	0.162803	0.455253	0.737863	1	NA	NA	NA	succinyl-CoA:3-ketoacid-coenzyme A transferase subunit A
CCNA_00207	CCNA_00207	109	9.38337	9.79115	1.03738	0.0529482	0.757498	0.898655	1	NA	NA	NA	succinyl-CoA:3-ketoacid-coenzyme A transferase subunit B
CCNA_00208	CCNA_00208	110	0.661673	0.754039	1.22374	0.291293	0.39482	0.688455	1	NA	NA	NA	type 1 glutamine amidotransferase (GATase1)-like domain protein
CCNA_00209	CCNA_00209	111	9.24524	8.60626	-1.1119	-0.153021	0.531459	0.777569	1	NA	NA	NA	undecaprenyl-phosphomannose:protein mannosyltransferase
CCNA_00210	CCNA_00210	112	161.631	284.399	1.75818	0.81408	6.87799e-06	0.00014269	0.0277527	NA	NA	NA	TonB-dependent receptor
CCNA_00211	CCNA_00211	112	14.6308	17.6152	1.1969	0.259302	0.229965	0.541121	1	NA	NA	NA	Porphyromonas-type peptidyl-arginine deiminase
CCNA_00212	CCNA_00212	112	16.6582	20.0418	1.18982	0.250739	0.123661	0.391592	1	NA	NA	NA	N-carbamoylputrescine amidase
CCNA_00213	CCNA_00213	112	3.36738	5.2843	1.53866	0.621671	0.000671422	0.00876502	1	NA	NA	NA	ribosomal-protein-alanine acetyltransferase
CCNA_00214	CCNA_00214	113	241.897	240.006	-1.00806	-0.0115878	0.951156	0.983245	1	GACGCCGATCTGGGC	231204-231218	Pi-113-231159	TonB-dependent receptor
CCNA_R0101	CCNA_R0101	2433	0.4223	0.485905	1.04584	0.064664	0.893307	0.959561	1	NA	NA	NA
CCNA_00215	CCNA_00215	114	144.745	149.045	1.02845	0.0404648	0.802916	0.921253	1	NA	NA	NA	SapC surface layer protein
CCNA_00216	CCNA_00216	115	0.898704	0.638549	-1.30186	-0.380579	0.241306	0.553954	1	NA	NA	NA	hot dog superfamily protein
CCNA_00217	CCNA_00217	116	11.0704	13.9333	1.23044	0.299169	0.269629	0.586309	1	NA	NA	NA	thiol:disulfide interchange protein DsbD
CCNA_00218	CCNA_00218	117	17.4472	19.7064	1.12904	0.175102	0.26655	0.582446	1	NA	NA	NA	hypothetical protein
CCNA_00220	CCNA_00220	118	6.25565	5.11991	-1.21043	-0.275524	0.239962	0.552033	1	NA	NA	NA	thiol-disulfide isomerase and thioredoxin
CCNA_00221	CCNA_00221	119	4.71974	3.59898	-1.3117	-0.391443	0.0512917	0.236893	1	NA	NA	NA	hypothetical protein
CCNA_00222	CCNA_00222	120	9.47416	9.64141	1.01358	0.0194625	0.930526	0.974716	1	NA	NA	NA	glucose-6-phosphate isomerase/glucose-6 phosphate 1-epimerase
CCNA_00223	CCNA_00223	120	3.29543	2.58078	-1.28161	-0.35796	0.182928	0.4802	1	NA	NA	NA	esterase lipase Family protein
CCNA_00224	CCNA_00224	121	55.5373	12.6551	-4.3815	-2.13142	7.48598e-22	5.42098e-20	3.02059e-18	NA	NA	NA	TonB-dependent receptor protein
CCNA_00225	CCNA_00225	122	0	0	#N/A	#N/A	#N/A	#N/A	#N/A	NA	NA	NA	hypothetical protein
CCNA_00226	CCNA_00226	123	0.604449	0.848982	1.35517	0.438472	0.195504	0.492935	1	NA	NA	NA	hypothetical protein
CCNA_00227	CCNA_00227	124	1.0755	1.04278	-1.01185	-0.0169943	0.958965	0.986966	1	NA	NA	NA	methyltransferase
CCNA_00228	CCNA_00228	124	5.76437	6.15456	1.10317	0.141657	0.471015	0.745466	1	NA	NA	NA	putative membrane spanning protein
CCNA_00229	CCNA_00229	125	2.93525	4.1133	1.38386	0.468702	0.0355175	0.18665	1	NA	NA	NA	CAAX amino terminal protease family protein
CCNA_00230	CCNA_00230	126	9.38145	7.53112	-1.23864	-0.308758	0.136096	0.411403	1	NA	NA	NA	ribosomal large subunit pseudouridine synthase B
CCNA_00231	CCNA_00231	127	2.34415	1.36778	-1.58986	-0.668901	0.01009	0.0751953	1	NA	NA	NA	tRNA-specific adenosine deaminase
CCNA_00232	CCNA_00232	128	2.33194	2.05289	-1.17508	-0.232754	0.369889	0.673577	1	NA	NA	NA	hypothetical protein
CCNA_00233	CCNA_00233	129	9.70962	8.00276	-1.20114	-0.264407	0.306992	0.622057	1	NA	NA	NA	UDP-N-acetylglucosamine 4,6-dehydratase
CCNA_00234	CCNA_00234	129	4.93509	3.75156	-1.30389	-0.382828	0.0760786	0.303051	1	NA	NA	NA	WecE-family cell wall biogenesis enzyme
CCNA_00235	CCNA_00235	130	1.56818	1.68026	1.14644	0.197164	0.445016	0.73084	1	NA	NA	NA	hypothetical protein
CCNA_00236	CCNA_00236	130	11.9587	9.8088	-1.22012	-0.287019	0.155051	0.443876	1	NA	NA	NA	hypothetical protein
CCNA_00237	chvI	131	104.483	116.684	1.11666	0.159187	0.33858	0.650711	1	NA	NA	NA	two-component response regulator chvI
CCNA_00238	chvG	131	61.2863	69.3834	1.1326	0.179638	0.35424	0.662003	1	NA	NA	NA	two-component sensor histidine kinase chvG
CCNA_00239	hprK	131	2.60197	2.26108	-1.09793	-0.134791	0.578414	0.801429	1	NA	NA	NA	serine kinase/phosphatase HprK
CCNA_00240	CCNA_00240	131.1	12.1925	15.0487	1.21553	0.28158	0.307031	0.622057	1	NA	NA	NA	PTS system, IIA component
CCNA_00241	CCNA_00241	131.1	8.02928	9.75753	1.20568	0.269849	0.263119	0.580602	1	NA	NA	NA	phosphocarrier protein HPr
CCNA_03917	CCNA_03917	2367	0.377136	0.489359	1.39101	0.476138	0.233768	0.544409	1	NA	NA	NA	hypothetical protein
CCNA_00243	CCNA_00243	132	0.675118	1.48036	2.18147	1.1253	0.000331999	0.00466744	1	NA	NA	NA	hypothetical protein
CCNA_00244	CCNA_00244	133	0.907051	1.0537	1.16292	0.217753	0.492468	0.756132	1	NA	NA	NA	HAD superfamily phophatase
CCNA_00245	CCNA_00245	133	2.43175	3.14848	1.28674	0.363721	0.161714	0.452706	1	NA	NA	NA	pterin-4-alpha-carbinolamine dehydratase
CCNA_00246	CCNA_00246	133	8.3329	10.8758	1.30852	0.387941	0.0267921	0.153704	1	NA	NA	NA	cyclohexanol dehydrogenase
CCNA_00247	spdR	134	11.4352	15.5849	1.37798	0.462558	0.0365282	0.189554	1	NA	NA	NA	two-component receiver protein SpdR
CCNA_00248	CCNA_00248	135	11.112	19.8586	1.79155	0.841211	2.98486e-05	0.000542934	0.120439	NA	NA	NA	sensor histidine protein kinase
CCNA_00249	CCNA_00249	136	8.74921	10.8051	1.24372	0.314662	0.055744	0.250229	1	NA	NA	NA	SCO1/SenC family protein
CCNA_00250	CCNA_00250	136	29.5182	30.598	1.0313	0.0444612	0.840007	0.937466	1	NA	NA	NA	poly(3-hydroxyalkanoate) depolymerase
CCNA_00251	CCNA_00251	136	3.07125	3.19709	1.08167	0.113264	0.635948	0.83588	1	NA	NA	NA	zinc metalloprotease
CCNA_00252	pbpX	137	86.0653	85.4906	-1.00888	-0.0127541	0.942923	0.980491	1	NA	NA	NA	multimodular transpeptidase-transglycosylase PbpX
CCNA_00253	CCNA_00253	138	49.2942	66.6342	1.34539	0.428022	0.0248907	0.144743	1	NA	NA	NA	aspartate-semialdehyde dehydrogenase
CCNA_00254	CCNA_00254	139	5.08433	6.0672	1.19214	0.253555	0.225664	0.535952	1	NA	NA	NA	RarD family membrane permease
CCNA_00255	CCNA_00255	140	6.45699	5.70229	-1.13513	-0.182858	0.355995	0.663284	1	NA	NA	NA	beta-lactamase class C family protein
CCNA_00256	CCNA_00256	140	7.00186	5.55689	-1.25905	-0.332337	0.142039	0.422675	1	NA	NA	NA	pyridoxine kinase
CCNA_00257	CCNA_00257	141	140.357	133.931	-1.0482	-0.0679133	0.763214	0.902317	1	NA	NA	NA	adenosylhomocysteinase
CCNA_00259	CCNA_00259	143	2.19591	2.84783	1.31299	0.39286	0.0951417	0.340311	1	NA	NA	NA	hypothetical protein
CCNA_00260	CCNA_00260	144	1.67636	2.08452	1.3157	0.395828	0.106759	0.361962	1	NA	NA	NA	glutathione S-transferase
CCNA_00261	CCNA_00261	145	42.9035	52.2894	1.21279	0.278333	0.0811977	0.314728	1	NA	NA	NA	ribonucleoside-diphosphate reductase beta chain
CCNA_00262	CCNA_00262	146	1.4023	1.50157	1.14454	0.194769	0.529135	0.776011	1	NA	NA	NA	ketopantoate reductase panE/ApbA family protein
CCNA_00263	CCNA_00263	147	4.80899	6.50409	1.37958	0.464227	0.0636018	0.273047	1	NA	NA	NA	hypothetical protein
CCNA_00264	CCNA_00264	148	24.0076	25.3258	1.04293	0.060647	0.733021	0.885811	1	NA	NA	NA	C4-dicarboxylate transport protein
CCNA_00265	CCNA_00265	149	13.1096	12.4449	-1.05909	-0.0828209	0.765858	0.902707	1	NA	NA	NA	AMP nucleosidase
CCNA_00266	CCNA_00266	150	1.79246	2.537	1.35885	0.442391	0.0875891	0.326376	1	NA	NA	NA	3-ketoacyl-CoA thiolase
CCNA_00267	CCNA_00267	151	7.79042	10.7857	1.37604	0.460523	0.0049433	0.044328	1	NA	NA	NA	MutT-like protein
CCNA_R0005	CCNA_R0005	2303	0.535212	0.602284	1.04511	0.0636564	0.857162	0.944798	1	NA	NA	NA
CCNA_00268	dnaX	2303	12.4275	9.96601	-1.22549	-0.293361	0.136698	0.411762	1	NA	NA	NA	DNA polymerase III subunit gamma/tau
CCNA_00269	CCNA_00269	2303	12.8997	13.3964	1.03048	0.0433145	0.873764	0.950328	1	NA	NA	NA	YbaB/EbfC-family DNA-binding protein
CCNA_00270	recR	2303	2.347	2.09847	-1.08155	-0.113102	0.711622	0.875866	1	NA	NA	NA	Recombination protein recR
CCNA_00271	CCNA_00271	152	1.09677	0.871328	-1.24085	-0.311331	0.348082	0.658383	1	NA	NA	NA	hypothetical protein
CCNA_00272	CCNA_00272	152	8.43677	8.12242	-1.03168	-0.0449982	0.836907	0.937422	1	NA	NA	NA	RmuC family protein
CCNA_00273	CCNA_00273	152	31.7794	45.5016	1.43435	0.520397	0.00503213	0.0449147	1	NA	NA	NA	peptide deformylase
CCNA_00274	CCNA_00274	153	1.55188	1.46315	1.02484	0.0353957	0.908373	0.966548	1	NA	NA	NA	hypothetical protein
CCNA_00275	CCNA_00275	154	4.24507	5.84283	1.34573	0.428388	0.0160755	0.105647	1	GAACCCGGTGCGGG...	289428-289441	P1-154-289527	transposase, DDE family
CCNA_00276	CCNA_00276	155	0.997357	0.936669	1.04083	0.0577355	0.87461	0.950328	1	NA	NA	NA	hypothetical protein
CCNA_00277	dapE	156	8.55153	9.74699	1.1295	0.175689	0.404149	0.69374	1	NA	NA	NA	succinyl-diaminopimelate desuccinylase DapE
CCNA_00278	CCNA_00278	156	3.27768	3.11549	-1.01782	-0.0254882	0.918243	0.968347	1	NA	NA	NA	glutaminase
CCNA_00279	CCNA_00279	156	9.24973	4.38276	-2.10572	-1.07431	0.0333194	0.178853	1	NA	NA	NA	NAD(P)H-quinone reductase
CCNA_00280	CCNA_00280	157	6.30227	3.75738	-1.66839	-0.738457	0.00144482	0.0163576	1	NA	NA	NA	tRNA pseudouridine synthase A
CCNA_00281	CCNA_00281	157	4.721	3.65845	-1.30315	-0.382	0.110571	0.368208	1	NA	NA	NA	methionyl-tRNA formyltransferase
CCNA_00282	CCNA_00282	158	8.34249	9.22897	1.0917	0.126577	0.669509	0.853679	1	NA	NA	NA	conserved cell surface protein
CCNA_00283	CCNA_00283	159	25.7743	20.3119	-1.26272	-0.336529	0.0593894	0.259019	1	NA	NA	NA	2,3,4,5-tetrahydropyridine-2-carboxylate N-succinyltransferase
CCNA_00284	CCNA_00284	159	20.2118	19.2345	-1.0577	-0.0809308	0.644357	0.841423	1	NA	NA	NA	pyrimidine 5'-nucleotidase family protein
CCNA_00285	CCNA_00285	159	25.3844	26.7461	1.04128	0.0583596	0.724114	0.88115	1	NA	NA	NA	acetylglutamate kinase
CCNA_00286	lovR	160	6.84536	8.27454	1.17653	0.234541	0.185718	0.481082	1	NA	NA	NA	two-component receiver domain protein LovR
CCNA_00287	lovK	160	22.8087	26.872	1.16004	0.214172	0.191218	0.488236	1	NA	NA	NA	photosensory histidine protein kinase LovK
CCNA_00288	CCNA_00288	161	30.3288	29.7978	-1.01934	-0.0276408	0.914052	0.968196	1	NA	NA	NA	ABC-type sulfate transport system, periplasmic component
CCNA_00289	CCNA_00289	161	4.28645	5.49387	1.26572	0.339961	0.174157	0.470675	1	NA	NA	NA	hypothetical protein
CCNA_00290	CCNA_00290	162	386.513	342.149	-1.13081	-0.177361	0.281695	0.598309	1	NA	NA	NA	autotransporter protein
CCNA_00291	phoR	163	13.7358	13.6576	-1.00663	-0.00953844	0.963476	0.988986	1	NA	NA	NA	phosphate regulon sensor protein phoR
CCNA_00292	pstC	163.1	8.45878	9.17404	1.05437	0.0763746	0.75494	0.898655	1	NA	NA	NA	phosphate transport system permease protein pstC
CCNA_00293	pstA	163.1	11.7107	10.6759	-1.13351	-0.1808	0.368678	0.673577	1	NA	NA	NA	phosphate transport system permease protein pstA
CCNA_00294	pstB	163.1	7.11246	7.0647	-1.00281	-0.0040454	0.982026	0.994137	1	NA	NA	NA	phosphate transport ATP-binding protein pstB
CCNA_00295	phoU	163.1	6.12712	5.27677	-1.16082	-0.215144	0.310189	0.624167	1	NA	NA	NA	phosphate transport system protein phoU
CCNA_00296	phoB	163.1	5.5881	5.92521	1.05454	0.0766161	0.705733	0.872617	1	NA	NA	NA	phosphate regulon response regulator PhoB
CCNA_00297	CCNA_00297	164	2.73884	2.98654	1.05869	0.082274	0.747162	0.895362	1	NA	NA	NA	two-component response regulator
CCNA_00298	CCNA_00298	164	0.445885	0.312616	-1.24251	-0.313263	0.492917	0.756132	1	NA	NA	NA	hypothetical protein
CCNA_00299	CCNA_00299	165	7.67693	10.0714	1.30996	0.389528	0.086449	0.324627	1	NA	NA	NA	phosphoribosylamine--glycine ligase
CCNA_00300	CCNA_00300	166	1.78773	2.03342	1.12722	0.172771	0.554571	0.791831	1	NA	NA	NA	glyoxalase superfamily protein
CCNA_00301	CCNA_00301	167	4.79876	6.15156	1.28969	0.367024	0.0699787	0.289416	1	NA	NA	NA	phosphotransferase family protein
CCNA_00302	CCNA_00302	167	9.70835	10.1207	1.07982	0.110795	0.497939	0.75837	1	NA	NA	NA	imidazolonepropionase-related amidohydrolase
CCNA_00303	lpxK	168	1.89033	1.74227	-1.03951	-0.0559092	0.831463	0.934833	1	NA	NA	NA	tetraacyldisaccharide-1-P 4'-kinase
CCNA_00304	CCNA_00304	168	2.59248	2.09115	-1.18666	-0.24691	0.371914	0.673662	1	NA	NA	NA	3-deoxy-D-manno-octulosonic-acid transferase
CCNA_00305	czcD	168	13.3274	12.6146	-1.0383	-0.0542234	0.848608	0.940834	1	NA	NA	NA	cobalt-zinc-cadmium resistance protein czcD
CCNA_00306	CCNA_00306	168	5.58361	5.57067	1.02706	0.0385184	0.860404	0.946815	1	NA	NA	NA	lysophospholipid acyltransferase
CCNA_00307	CCNA_00307	168	14.1589	19.6753	1.37792	0.46249	0.00394139	0.0369417	1	NA	NA	NA	phospholipid-lipopolysaccharide ABC transporter
CCNA_00308	ctpA	169	5.98156	5.86705	1.00436	0.0062699	0.97557	0.992869	1	NA	NA	NA	protein tyrosine phosphatase CtpA
CCNA_R0102	CCNA_R0102	2434	0	0	#N/A	#N/A	#N/A	#N/A	#N/A	NA	NA	NA
CCNA_00309	CCNA_00309	170	17.7207	20.2046	1.13497	0.182653	0.48505	0.752475	1	NA	NA	NA	hypothetical protein
CCNA_00310	CCNA_00310	170	3.96898	3.14695	-1.212	-0.277391	0.245439	0.559854	1	NA	NA	NA	3'-phosphoadenosine-5'-phosphosulfate (PAPS) 3'-phosphatase family protein
CCNA_00311	CCNA_00311	170	13.1337	12.2344	-1.05634	-0.079075	0.776263	0.907216	1	NA	NA	NA	Zn-dependent protease family protein
CCNA_00312	CCNA_00312	170	4.97876	6.22746	1.29313	0.370865	0.0722804	0.293855	1	NA	NA	NA	putative membrane spanning protein
CCNA_00313	CCNA_00313	171	33.3941	36.3925	1.07903	0.109736	0.601901	0.81518	1	NA	NA	NA	peptidase, M14 family
CCNA_00314	CCNA_00314	171	2.91608	3.46275	1.19815	0.260814	0.304705	0.621929	1	NA	NA	NA	hypothetical protein
CCNA_00315	CCNA_00315	171	19.0803	14.8087	-1.27434	-0.349751	0.0923784	0.335163	1	NA	NA	NA	3-polyprenyl-4-hydroxybenzoate decarboxylase
CCNA_00316	CCNA_00316	171	6.61385	5.26811	-1.28808	-0.365225	0.0844361	0.322775	1	NA	NA	NA	glutamate 5-kinase
CCNA_00317	cgtA	171	20.0342	19.0732	-1.05714	-0.0801693	0.706706	0.87345	1	NA	NA	NA	GTP-binding protein CgtA
CCNA_00318	CCNA_00318	172	16.7142	16.1618	-1.02662	-0.0379051	0.860356	0.946815	1	NA	NA	NA	hypothetical protein
CCNA_00319	CCNA_00319	173	1.12871	1.50353	1.32416	0.405077	0.173594	0.469987	1	NA	NA	NA	acetyltransferase, GNAT family
CCNA_00320	CCNA_00320	174	72.826	110.311	1.51084	0.595349	0.00299505	0.0297798	1	NA	NA	NA	LSU ribosomal protein L27P
CCNA_00321	CCNA_00321	174	61.5003	78.9775	1.28145	0.357779	0.110169	0.367996	1	NA	NA	NA	LSU ribosomal protein L21P
CCNA_00322	CCNA_00322	175	69.9441	53.8886	-1.29853	-0.376883	0.128952	0.399972	1	NA	NA	NA	hypothetical protein
CCNA_00323	CCNA_00323	175	49.087	43.5997	-1.12851	-0.174424	0.348233	0.658383	1	NA	NA	NA	low-affinity zinc transport protein
CCNA_00324	CCNA_00324	176	228.947	249.77	1.08866	0.122557	0.460432	0.739925	1	NA	NA	NA	ExbD-family protein
CCNA_00326	CCNA_00326	177	10.796	9.32778	-1.14888	-0.200231	0.19348	0.49157	1	NA	NA	NA	vegetatible incompatibility protein HET-E-1
CCNA_R0103	CCNA_R0103	2435	0.628562	0.637895	-1.13987	-0.18887	0.581679	0.802194	1	NA	NA	NA
CCNA_00327	CCNA_00327	178	2.06166	2.2594	1.10983	0.15034	0.555013	0.791942	1	NA	NA	NA	FMN-binding nitroreductase family enzyme
CCNA_00328	mtgA	179	3.62044	4.40045	1.23591	0.305578	0.133305	0.40605	1	NA	NA	NA	monofunctional biosynthetic peptidoglycan transglycosylase MtgA
CCNA_00329	CCNA_00329	179	1.55607	2.30852	1.44318	0.52925	0.0276744	0.157122	1	NA	NA	NA	ribosomal-protein-alanine acetyltransferase
CCNA_00330	mopB	180	0.833714	0.698673	-1.1386	-0.187256	0.577329	0.801383	1	NA	NA	NA	molybdenum-pterin binding protein mopB
CCNA_00331	CCNA_00331	181	1.9536	0.836074	-2.17894	-1.12363	0.000190764	0.0028378	0.769733	NA	NA	NA	molybdate-binding protein
CCNA_00332	CCNA_00332	181	3.14314	2.90552	-1.06279	-0.0878515	0.732347	0.885811	1	NA	NA	NA	molybdenum transport system permease protein modB
CCNA_00333	CCNA_00333	182	1.94133	2.53712	1.29199	0.369598	0.143129	0.423824	1	NA	NA	NA	LytTr DNA-binding domain protein
CCNA_00334	CCNA_00334	183	0.927079	1.02912	1.10733	0.147089	0.638778	0.837847	1	NA	NA	NA	conserved hypothetical membrane protein
CCNA_00335	CCNA_00335	183	0.674009	1.02912	1.37134	0.45559	0.164117	0.456436	1	NA	NA	NA	putative secreted protein
CCNA_00336	CCNA_00336	183	0.480024	0.538149	1.28619	0.363099	0.335995	0.648667	1	NA	NA	NA	lignostilbene-alpha,beta-dioxygenase
CCNA_00337	CCNA_00337	183	4.22571	5.68167	1.29615	0.374233	0.0402744	0.20049	1	NA	NA	NA	TetR-family transcriptional regulator
CCNA_00338	CCNA_00338	183	7.2767	10.1659	1.39565	0.480936	0.0696867	0.289416	1	NA	NA	NA	TonB-dependent receptor
CCNA_00339	CCNA_00339	183.1	4.23845	5.31741	1.2646	0.338681	0.0710399	0.291918	1	NA	NA	NA	transporter, major facilitator superfamily
CCNA_00340	CCNA_00340	184	300.289	267.252	-1.12444	-0.169209	0.334403	0.647127	1	NA	NA	NA	succinyl-CoA synthetase beta chain
CCNA_00341	sucD	184	226.06	191.789	-1.17986	-0.238614	0.159477	0.449925	1	NA	NA	NA	succinyl-CoA synthetase alpha chain
CCNA_00342	sucA	184	242.102	209.509	-1.15768	-0.211239	0.195768	0.492935	1	NA	NA	NA	2-oxoglutarate dehydrogenase E1 component
CCNA_00343	sucB	184	158.02	136.475	-1.1594	-0.213373	0.18779	0.484366	1	NA	NA	NA	dihydrolipoamide succinyltransferase
CCNA_00344	CCNA_00344	185	6.52492	6.54524	1.00283	0.00407604	0.984532	0.995494	1	NA	NA	NA	hypothetical protein
CCNA_00345	CCNA_00345	186	8.14177	8.00444	-1.00502	-0.00721926	0.970756	0.99118	1	NA	NA	NA	alpha/beta family hydrolase
CCNA_00346	CCNA_00346	187	104.858	94.4209	-1.11227	-0.153513	0.422478	0.706832	1	NA	NA	NA	dihydrolipoamide dehydrogenase
CCNA_00347	CCNA_00347	188	2.00141	2.38431	1.19075	0.251876	0.337958	0.650084	1	NA	NA	NA	hypothetical protein
CCNA_R0104	CCNA_R0104	2437	0.011952	0.0568888	3.24913	1.70005	0.213788	#N/A	1	NA	NA	NA
CCNA_00348	CCNA_00348	189	21.5148	19.2769	-1.11497	-0.157	0.414586	0.700686	1	NA	NA	NA	methyl-accepting chemotaxis protein
CCNA_00349	CCNA_00349	190	1.2952	1.53899	1.15283	0.205175	0.504547	0.760556	1	NA	NA	NA	integrase/recombinase, XerC-CodV family
CCNA_00350	CCNA_00350	190	3.53216	2.22471	-1.50672	-0.591415	0.0143233	0.097297	1	NA	NA	NA	hypothetical protein
CCNA_00351	CCNA_00351	191	2.34762	2.76441	1.19801	0.260644	0.247163	0.561642	1	NA	NA	NA	primosomal protein N'
CCNA_00352	CCNA_00352	192	73.5373	70.1819	-1.04972	-0.0700013	0.699247	0.868866	1	NA	NA	NA	integral membrane protein
CCNA_00353	CCNA_00353	193	8.92016	7.36367	-1.21583	-0.281946	0.0826247	0.317431	1	NA	NA	NA	O-antigen acetylase
CCNA_00354	CCNA_00354	194	83.3479	102.862	1.22891	0.297379	0.105767	0.359554	1	NA	NA	NA	NlpC/P60 CHAP domain amidase protein
CCNA_00355	CCNA_00355	195	5.42587	3.74605	-1.41636	-0.502184	0.00138917	0.0159153	1	NA	NA	NA	putative pentapeptide repeat protein
CCNA_R0105	CCNA_R0105	2438	0.988699	0.605999	-1.48635	-0.571772	0.0855821	0.323271	1	NA	NA	NA
CCNA_00356	CCNA_00356	196	2.70971	2.11256	-1.26282	-0.336655	0.152886	0.441669	1	NA	NA	NA	outer membrane protein
CCNA_00357	CCNA_00357	197	12.2964	13.538	1.10285	0.141232	0.613079	0.822727	1	NA	NA	NA	secretory tripeptidyl aminopeptidase
CCNA_00358	CCNA_00358	198	5.76078	6.34035	1.12958	0.175785	0.350648	0.659632	1	NA	NA	NA	delta 3,5-delta2,4-dienoyl-CoA isomerase precursor
CCNA_00359	CCNA_00359	200	5.08394	5.02896	-1.00099	-0.00142909	0.993546	0.997265	1	NA	NA	NA	SH3 domain-containing cell surface protein
CCNA_00360	CCNA_00360	200	7.27816	7.51929	1.06181	0.0865207	0.617403	0.824206	1	NA	NA	NA	alpha/beta hydrolase superfamily protein
CCNA_00361	CCNA_00361	201	6.67581	5.238	-1.26006	-0.333497	0.118741	0.382643	1	NA	NA	NA	hot dog superfamily thioesterase
CCNA_00362	CCNA_00362	201	3.05319	3.07085	1.0099	0.0142079	0.945252	0.981303	1	NA	NA	NA	zinc uptake regulation protein
CCNA_00363	CCNA_00363	201	1.40513	1.08304	-1.25591	-0.328733	0.198892	0.497944	1	NA	NA	NA	PAP2 bacterial acid phosphatase
CCNA_00364	CCNA_00364	201	42.6687	42.7706	-1.00213	-0.00306785	0.987828	0.9964	1	NA	NA	NA	deoxyhypusine synthase
CCNA_00365	CCNA_00365	201	27.1881	28.9949	1.06085	0.0852265	0.713968	0.87594	1	NA	NA	NA	ornithine decarboxylase
CCNA_00366	CCNA_00366	204	10.9047	11.1681	1.01935	0.0276533	0.893818	0.959576	1	NA	NA	NA	phosphonates transport ATP-binding protein phnC
CCNA_00367	CCNA_00367	204	36.7622	36.8854	-1.00316	-0.00455656	0.982442	0.994137	1	NA	NA	NA	phosphonates-binding protein
CCNA_00368	CCNA_00368	204	17.8285	16.2169	-1.08781	-0.121425	0.531872	0.777648	1	NA	NA	NA	phosphonates transport system permease protein phnE
CCNA_00369	CCNA_00369	205	16.3298	14.7571	-1.10558	-0.144804	0.486466	0.753756	1	NA	NA	NA	magnesium and cobalt efflux protein corC-like protein
CCNA_03918	CCNA_03918	2368	0.360415	0.285033	-1.27686	-0.352603	0.434166	0.718246	1	NA	NA	NA	hypothetical protein
CCNA_00370	CCNA_00370	206	31.4183	43.9287	1.39456	0.479809	0.0699656	0.289416	1	NA	NA	NA	ATP synthase B chain
CCNA_00371	CCNA_00371	206	23.9706	31.9089	1.32261	0.403391	0.0728096	0.295395	1	NA	NA	NA	ATP synthase B' chain
CCNA_00372	CCNA_00372	206	161.326	168.347	1.04281	0.06048	0.693242	0.866948	1	NA	NA	NA	ATP synthase C chain
CCNA_00373	CCNA_00373	206	122.668	161.549	1.31532	0.395408	0.028481	0.160278	1	NA	NA	NA	ATP synthase A chain
CCNA_00374	CCNA_00374	206	29.479	51.9066	1.75228	0.809236	2.02297e-06	4.67719e-05	0.00816267	NA	NA	NA	putative ATP synthase protein I
CCNA_00375	CCNA_00375	207	30.4578	32.6029	1.06525	0.0911956	0.697172	0.868772	1	NA	NA	NA	hypothetical protein
CCNA_00376	CCNA_00376	207	2.33147	2.88218	1.23367	0.302959	0.164355	0.456768	1	NA	NA	NA	putative membrane spanning protein
CCNA_00377	smc	208	19.287	19.5908	1.02624	0.0373629	0.811892	0.926149	1	NA	NA	NA	chromosome partition protein Smc
CCNA_00378	CCNA_00378	208	20.9293	22.8766	1.07804	0.108414	0.533879	0.778147	1	NA	NA	NA	thiol:disulfide interchange protein dsbA
CCNA_00379	CCNA_00379	208	49.9166	56.2227	1.12874	0.174716	0.27742	0.594564	1	NA	NA	NA	thiol:disulfide interchange protein dsbA
CCNA_R0106	CCNA_R0106	2439	1.5619	2.1378	1.34413	0.426675	0.0912428	0.334183	1	NA	NA	NA
CCNA_00380	CCNA_00380	209	1.36434	1.03335	-1.19594	-0.258141	0.399301	0.692178	1	NA	NA	NA	conserved hypothetical cytosolic protein
CCNA_00381	CCNA_00381	210	1.50912	1.24928	-1.20457	-0.268514	0.406744	0.69505	1	NA	NA	NA	A/G-specific adenine DNA glycosylase
CCNA_00382	ccrM	211	32.0237	26.3554	-1.22152	-0.28868	0.196931	0.49497	1	NA	NA	NA	adenine-specific methyltransferase ccrM
CCNA_00383	CCNA_00383	212	2.50356	2.65217	1.07811	0.108506	0.642943	0.840199	1	NA	NA	NA	ribonuclease HII
CCNA_00384	CCNA_00384	213	4.71282	5.73683	1.21764	0.284084	0.121191	0.387003	1	NA	NA	NA	glucan endo-1,3-beta-glucosidase
CCNA_00385	CCNA_00385	213	4.76009	5.73927	1.21845	0.28505	0.162736	0.454861	1	NA	NA	NA	multidrug resistance protein
CCNA_00386	CCNA_00386	214	2.19465	2.64324	1.17175	0.228666	0.341039	0.652821	1	NA	NA	NA	DNA-3-methyladenine glycosylase
CCNA_00387	CCNA_00387	215	1.14596	1.1783	-1.05888	-0.0825368	0.767236	0.902713	1	NA	NA	NA	hypothetical protein
CCNA_00388	CCNA_00388	216	4.4276	1.48257	-2.83074	-1.50118	2.09809e-10	7.25449e-09	8.46581e-07	GTCCCCATTTCGGGG	405072-405086	P1-216-405058	esterase lipase Family protein
CCNA_00389	CCNA_00389	217	1.24636	1.26585	1.01447	0.0207218	0.945753	0.981558	1	NA	NA	NA	aminomethyltransferase family protein
CCNA_00390	CCNA_00390	218	9.75636	7.11147	-1.35856	-0.442077	0.113217	0.372665	1	NA	NA	NA	ADP-heptose--LPS heptosyltransferase
CCNA_00391	CCNA_00391	218	3.07771	2.06897	-1.44295	-0.529019	0.0175477	0.112098	1	NA	NA	NA	hypothetical protein
CCNA_00392	CCNA_00392	219	38.3314	35.5282	-1.07649	-0.106328	0.629548	0.832216	1	NA	NA	NA	dihydroorotase
CCNA_00393	CCNA_00393	220	1.40389	1.97521	1.40655	0.492162	0.0378687	0.193015	1	NA	NA	NA	RNA polymerase sigma factor
CCNA_00394	CCNA_00394	220	1.14088	0.949208	-1.08281	-0.11478	0.744798	0.89385	1	NA	NA	NA	YCII-related domain protein
CCNA_00395	CCNA_00395	221	4.26758	3.61573	-1.14604	-0.196652	0.452894	0.737799	1	NA	NA	NA	feruloyl-CoA synthetase
CCNA_00396	CCNA_00396	222	1.32195	1.49129	1.26029	0.333761	0.315275	0.62754	1	NA	NA	NA	hypothetical protein
CCNA_00397	CCNA_00397	223	5.9748	4.98392	-1.18255	-0.241897	0.21004	0.51609	1	NA	NA	NA	acetolactate synthase
CCNA_00398	CCNA_00398	224	253.446	292.99	1.15427	0.206982	0.209582	0.515296	1	NA	NA	NA	hypothetical protein
CCNA_00399	CCNA_00399	225	5.98	5.33294	-1.0834	-0.115562	0.594133	0.80861	1	NA	NA	NA	zinc metallohydrolase, glyoxalase II family
CCNA_00400	CCNA_00400	225	0.862618	0.637936	-1.29341	-0.371179	0.287197	0.606763	1	NA	NA	NA	MarR/EmrR-family transcriptional regulator
CCNA_00401	CCNA_00401	225	1.81058	1.72686	-1.11034	-0.151007	0.501121	0.760556	1	NA	NA	NA	enoyl-CoA hydratase
CCNA_00402	CCNA_00402	225	0.369256	0.116318	-3.16375	-1.66163	0.00793185	#N/A	1	NA	NA	NA	conserved hypothetical membrane protein
CCNA_00403	CCNA_00403	225	6.25904	5.90811	-1.0885	-0.122338	0.571015	0.798382	1	NA	NA	NA	short chain dehydrogenase
CCNA_00404	CCNA_00404	225	1.13234	0.738919	-1.41247	-0.498217	0.153746	0.442006	1	NA	NA	NA	hypothetical protein
CCNA_00405	CCNA_00405	225	9.1022	7.00688	-1.28389	-0.360523	0.0360298	0.187629	1	NA	NA	NA	short chain dehydrogenase
CCNA_R0107	CCNA_R0107	2441	0.157318	0.50846	2.82596	1.49874	0.00394635	0.0369417	1	NA	NA	NA
CCNA_00406	tfoX	226	1.35217	1.715	1.19868	0.26145	0.342579	0.653163	1	NA	NA	NA	DNA transformation protein tfoX
CCNA_00407	CCNA_00407	227	2.19323	1.82971	-1.16797	-0.224004	0.354896	0.662546	1	NA	NA	NA	acetyltransferase
CCNA_00408	CCNA_00408	228	2.05686	1.62861	-1.1937	-0.255439	0.261673	0.578515	1	NA	NA	NA	antiporter protein
CCNA_00409	CCNA_00409	229	0	0	#N/A	#N/A	#N/A	#N/A	#N/A	NA	NA	NA	hypothetical protein
CCNA_00410	CCNA_00410	229	0.381722	0.952524	2.16373	1.11352	0.00316847	0.0312611	1	NA	NA	NA	acetyltransferase
CCNA_00411	CCNA_00411	229	2.52765	2.82025	1.05727	0.0803386	0.720885	0.879026	1	NA	NA	NA	hypothetical protein
CCNA_00412	CCNA_00412	229	3.99326	3.59016	-1.07987	-0.110852	0.532492	0.777961	1	NA	NA	NA	CoA pyrophosphatase
CCNA_00413	CCNA_00413	229.1	21.868	19.7215	-1.11842	-0.161468	0.396046	0.688958	1	NA	NA	NA	poly(A) polymerase/tRNA-nucleotidyltransferase
CCNA_00414	CCNA_00414	229.1	6.92057	6.34087	-1.07773	-0.107991	0.597238	0.811398	1	NA	NA	NA	type 1 glutamine amidotransferase (GATase1) domain protein
CCNA_00415	CCNA_00415	230	1.21854	1.91986	1.62592	0.701255	0.0175507	0.112098	1	NA	NA	NA	hypothetical protein
CCNA_00416	CCNA_00416	231	7.96203	7.09315	-1.1227	-0.166969	0.382486	0.679216	1	NA	NA	NA	conserved hypothetical membrane protein
CCNA_00417	CCNA_00417	231	3.10899	2.44653	-1.2706	-0.345512	0.16946	0.463899	1	NA	NA	NA	conserved hypothetical membrane protein
CCNA_00419	CCNA_00419	232	4.34999	2.89633	-1.49517	-0.580306	0.0141636	0.0967071	1	NA	NA	NA	fasciclin domain cell surface protein
CCNA_00420	CCNA_00420	233	0.868895	1.2291	1.34206	0.424446	0.153414	0.441669	1	NA	NA	NA	hypothetical protein
CCNA_00421	CCNA_00421	233	3.31728	3.5178	1.06273	0.0877813	0.722877	0.880203	1	NA	NA	NA	dihydroneopterin aldolase
CCNA_00422	CCNA_00422	233	10.5946	9.27905	-1.13473	-0.182345	0.473767	0.747276	1	NA	NA	NA	SDR pteridine reductase
CCNA_03919	CCNA_03919	233	0.262296	0.262386	1.06376	0.0891741	0.869991	#N/A	1	NA	NA	NA	hypothetical protein
CCNA_00423	CCNA_00423	234	1.34604	1.07779	-1.13789	-0.186363	0.547564	0.787427	1	NA	NA	NA	phosphohydrolase, MutT-nudix family
CCNA_00424	CCNA_00424	235	45.2689	38.3236	-1.18512	-0.245028	0.200504	0.500348	1	NA	NA	NA	aldehyde dehydrogenase
CCNA_00425	CCNA_00425	236	6.51501	6.43217	-1.02775	-0.0394837	0.852092	0.942272	1	GTTCCCAGGGAGGGG	435829-435843	Pi-236-435742	hypothetical protein
CCNA_00426	CCNA_00426	237	4.39861	0.251849	-18.479	-4.20782	9.109e-27	9.20009e-25	3.67548e-23	NA	NA	NA	very-short-patch-repair endonuclease
CCNA_00427	CCNA_00427	238	1.18463	0.116308	-9.88488	-3.30522	1.1011e-11	4.14317e-10	4.44295e-08	NA	NA	NA	hypothetical protein
CCNA_00428	CCNA_00428	238	3.50071	2.24891	-1.60168	-0.679588	0.00345144	0.0336209	1	NA	NA	NA	hypothetical protein
CCNA_00429	CCNA_00429	238	0.123485	0.258031	2.01747	1.01255	0.123653	#N/A	1	NA	NA	NA	hypothetical protein
CCNA_00430	CCNA_00430	239	0.362106	0.556647	1.44767	0.533736	0.180408	0.477852	1	NA	NA	NA	hypothetical protein
CCNA_00431	CCNA_00431	240	0.169216	0.19239	1.08251	0.11438	0.854529	#N/A	1	NA	NA	NA	hypothetical protein
CCNA_00432	CCNA_00432	241	0.864492	0.976873	1.20328	0.266978	0.416598	0.702158	1	NA	NA	NA	AsnC-family transcriptional regulator
CCNA_00433	CCNA_00433	242	0.011952	0.106093	4.68737	2.22878	0.0893061	#N/A	1	NA	NA	NA	type 1 capsular polysaccharide biosynthesis protein J
CCNA_00434	CCNA_00434	242	0.108569	0.119925	1.40522	0.490794	0.582837	#N/A	1	NA	NA	NA	conserved membrane-spanning protein
CCNA_00435	CCNA_00435	243	9.07916	8.16476	-1.1218	-0.165809	0.500845	0.760556	1	NA	NA	NA	amino acid transporter
CCNA_00436	CCNA_00436	243	4.93423	4.43462	-1.1239	-0.168515	0.313467	0.625913	1	NA	NA	NA	acyl-CoA dehydrogenase, short-chain specific
CCNA_00437	CCNA_00437	244	2.23207	1.60824	-1.33054	-0.412016	0.0569743	0.253675	1	NA	NA	NA	methyl-accepting chemotaxis protein
CCNA_00438	CCNA_00438	245	84.1888	49.1186	-1.71493	-0.778147	2.21958e-05	0.000413532	0.0895602	NA	NA	NA	hypothetical protein
CCNA_00439	CCNA_00439	246	54.2222	52.0046	-1.04276	-0.0604069	0.720993	0.879026	1	NA	NA	NA	methyl-accepting chemotaxis protein
CCNA_00440	CCNA_00440	246	13.0644	11.5735	-1.13265	-0.179702	0.457846	0.738325	1	NA	NA	NA	STAS domain protein
CCNA_00441	cheYI	246	38.6059	36.9304	-1.04664	-0.0657652	0.741534	0.891327	1	NA	NA	NA	chemotaxis receiver domain protein cheYI
CCNA_00442	cheAI	246	58.9513	54.3503	-1.08453	-0.117076	0.515345	0.765736	1	NA	NA	NA	chemotaxis histidine kinase protein cheAI
CCNA_00443	CCNA_00443	246	9.53736	11.0185	1.14183	0.191345	0.414817	0.700686	1	NA	NA	NA	chemotaxis protein cheW
CCNA_00444	CCNA_00444	246	36.5942	33.2628	-1.10282	-0.1412	0.575951	0.800616	1	NA	NA	NA	chemotaxis protein methyltransferase
CCNA_00445	CCNA_00445	246	25.3483	21.9879	-1.15423	-0.206925	0.27357	0.590338	1	NA	NA	NA	receiver domain-glutamate methylesterase cheBI
CCNA_00446	CCNA_00446	246	24.3601	17.5001	-1.38288	-0.467672	0.00775491	0.0616218	1	NA	NA	NA	chemotaxis receiver domain protein cheYII
CCNA_00447	cheD	246	13.127	13.5386	1.017	0.0243158	0.930261	0.974712	1	NA	NA	NA	chemotaxis protein cheD
CCNA_00448	cheU	246	8.90212	7.96858	-1.11841	-0.161452	0.461711	0.740013	1	NA	NA	NA	cheU protein
CCNA_00449	cleA	246	8.45152	8.98027	1.05177	0.0728255	0.767666	0.902942	1	NA	NA	NA	single domain receiver protein CleA
CCNA_00450	cheE	246	6.16913	7.2321	1.14514	0.195526	0.378072	0.677092	1	NA	NA	NA	cheE protein
CCNA_00451	CCNA_00451	249	15.5415	17.6827	1.14246	0.192138	0.344391	0.655315	1	GTACCTGATCCAGGT	458402-458416	Pi-249-458347	TonB-dependent receptor
CCNA_00452	CCNA_00452	250	2.19758	2.31685	1.04981	0.0701277	0.768199	0.903293	1	NA	NA	NA	N-acetylglucosamine-6-phosphate deacetylase
CCNA_00453	CCNA_00453	250	1.85844	2.27326	1.19923	0.262109	0.343524	0.654641	1	NA	NA	NA	glucosamine-6-phosphate deaminase
CCNA_00454	CCNA_00454	250	1.84972	2.17078	1.17062	0.227279	0.368734	0.673577	1	NA	NA	NA	GntR-family transcriptional regulator
CCNA_03920	CCNA_03920	250	0.206411	0.238359	-1.023	-0.0328038	0.954049	#N/A	1	NA	NA	NA	hypothetical protein
CCNA_00455	nagA	251	10.3713	12.6932	1.22135	0.288478	0.0901858	0.332898	1	NA	NA	NA	N-acetyl-glucosamine/N-acetyl-chitin oligosaccharide outer membrane transporter nagA
CCNA_R0006	CCNA_R0006	2304	0	0.0622391	8.60914	3.10587	0.14299	#N/A	1	NA	NA	NA
CCNA_00456	CCNA_00456	2304	5.66093	5.84272	1.03828	0.0541902	0.793997	0.915673	1	NA	NA	NA	beta-N-acetylhexosaminidase
CCNA_00457	CCNA_00457	2304	2.23959	2.5189	1.12836	0.174224	0.498228	0.758388	1	NA	NA	NA	phosphoenolpyruvate-protein phosphotransferase/phosphocarrier protein HPr/PTS system, glucose-specific IIA subunit
CCNA_00458	CCNA_00458	2304	0.954367	1.56577	1.69796	0.763799	0.0225036	0.136228	1	NA	NA	NA	PTS system, N-acetylglucosamine-specific IIBC component
CCNA_00459	nhaA	252	22.1573	22.4321	1.0104	0.0149294	0.932175	0.975644	1	NA	NA	NA	Na+/H+ antiporter nhaA
CCNA_R0108	CCNA_R0108	2442	0.278016	0.263525	-1.10598	-0.145321	0.793273	#N/A	1	NA	NA	NA
CCNA_00460	CCNA_00460	253	0	0	#N/A	#N/A	#N/A	#N/A	#N/A	NA	NA	NA	hypothetical protein
CCNA_03921	CCNA_03921	2369	0	0	#N/A	#N/A	#N/A	#N/A	#N/A	NA	NA	NA	UDP-glucose 6-dehydrogenase related protein
CCNA_03998	CCNA_03998	2370	0	0	#N/A	#N/A	#N/A	#N/A	#N/A	NA	NA	NA	GT1/WbuB-like N-acetyl-L-fucosamine transferase
CCNA_00464	CCNA_00464	254	0	0	#N/A	#N/A	#N/A	#N/A	#N/A	NA	NA	NA	Undecaprenyl-phosphate sugar phosphotransferase-related protein
CCNA_00465	CCNA_00465	255	0	0	#N/A	#N/A	#N/A	#N/A	#N/A	NA	NA	NA	UDP-galactopyranose mutase
CCNA_00466	CCNA_00466	256	0	0	#N/A	#N/A	#N/A	#N/A	#N/A	NA	NA	NA	glycosyltransferase
CCNA_00467	CCNA_00467	256	0	0	#N/A	#N/A	#N/A	#N/A	#N/A	NA	NA	NA	oligosaccharide translocase/flippase
CCNA_00468	CCNA_00468	257	0	0	#N/A	#N/A	#N/A	#N/A	#N/A	NA	NA	NA	UDP glucuronic acid epimerase-related protein
CCNA_00469	CCNA_00469	258	0	0	#N/A	#N/A	#N/A	#N/A	#N/A	NA	NA	NA	GT1-family glycosyltransferase
CCNA_03922	CCNA_03922	2394	0	0	#N/A	#N/A	#N/A	#N/A	#N/A	NA	NA	NA	hypothetical protein
CCNA_00470	CCNA_00470	259	0	0	#N/A	#N/A	#N/A	#N/A	#N/A	NA	NA	NA	O-antigen polymerase
CCNA_00471	fcl	259	0	0	#N/A	#N/A	#N/A	#N/A	#N/A	NA	NA	NA	GDP-L-fucose synthase Fcl
CCNA_00472	CCNA_00472	259	0	0	#N/A	#N/A	#N/A	#N/A	#N/A	NA	NA	NA	GDP-mannose 4,6 dehydratase
CCNA_00473	CCNA_00473	261	0	0	#N/A	#N/A	#N/A	#N/A	#N/A	NA	NA	NA	hypothetical protein
CCNA_00474	trwC	261	0	0	#N/A	#N/A	#N/A	#N/A	#N/A	NA	NA	NA	DNA relaxase/conjugal transfer nickase-helicase trwC
CCNA_00475	trwB	261	0	0	#N/A	#N/A	#N/A	#N/A	#N/A	NA	NA	NA	bacterial conjugation protein, ATP binding domain trwB
CCNA_00476	CCNA_00476	261	0	0	#N/A	#N/A	#N/A	#N/A	#N/A	NA	NA	NA	hypothetical protein
CCNA_00477	CCNA_00477	262	0	0	#N/A	#N/A	#N/A	#N/A	#N/A	NA	NA	NA	excisionase
CCNA_00478	CCNA_00478	263	0	0	#N/A	#N/A	#N/A	#N/A	#N/A	NA	NA	NA	hypothetical protein
CCNA_00479	CCNA_00479	264	0	0	#N/A	#N/A	#N/A	#N/A	#N/A	NA	NA	NA	Helix-turn-helix DNA-binding protein
CCNA_00480	CCNA_00480	265	0	0	#N/A	#N/A	#N/A	#N/A	#N/A	NA	NA	NA	bacteriophage P4 integrase
CCNA_00481	CCNA_00481	266	0	0	#N/A	#N/A	#N/A	#N/A	#N/A	NA	NA	NA	HipB transcriptional regulator
CCNA_00482	CCNA_00482	266	0	0	#N/A	#N/A	#N/A	#N/A	#N/A	NA	NA	NA	toxin protein module HipA
CCNA_R0007	CCNA_R0007	2443	10.9537	8.23192	-1.33441	-0.416203	0.134731	0.409097	1	NA	NA	NA
CCNA_00483	CCNA_00483	267	15.6412	16.3629	1.0568	0.0796981	0.697191	0.868772	1	NA	NA	NA	Zn-dependent hydrolase, glyoxalase II family
CCNA_00484	CCNA_00484	268	20.9047	22.1038	1.0671	0.0936934	0.645766	0.841759	1	NA	NA	NA	hypothetical protein
CCNA_00485	CCNA_00485	268	3.25481	2.15032	-1.58525	-0.664712	0.0023811	0.0245991	1	NA	NA	NA	ribosomal large subunit pseudouridine synthase D
CCNA_00486	CCNA_00486	269	1.09966	2.33837	2.12813	1.08958	5.81644e-06	0.000122657	0.0234693	NA	NA	NA	TonB-dependent receptor
CCNA_00487	CCNA_00487	270	7.66619	8.7551	1.17606	0.233956	0.279009	0.595641	1	NA	NA	NA	alkaline phosphatase
CCNA_00488	CCNA_00488	271	2.15773	2.82682	1.30106	0.37969	0.102703	0.354337	1	NA	NA	NA	amino acid efflux permease
CCNA_00489	CCNA_00489	271	2.58177	2.90283	1.09707	0.133657	0.584456	0.804282	1	NA	NA	NA	phosphoribosyl-AMP cyclohydrolase
CCNA_00490	CCNA_00490	272	11.1564	14.1443	1.27193	0.347023	0.211449	0.518225	1	NA	NA	NA	conserved hypothetical membrane protein
CCNA_00491	CCNA_00491	273	82.2647	109.128	1.32622	0.407316	0.0848437	0.322883	1	NA	NA	NA	GTP cyclohydrolase I
CCNA_00492	CCNA_00492	274	22.9569	21.0657	-1.10341	-0.14197	0.411634	0.699359	1	NA	NA	NA	cysteinyl-tRNA synthetase
CCNA_00493	CCNA_00493	274	4.91748	5.24517	1.05803	0.0813834	0.625661	0.830235	1	NA	NA	NA	putative polyketide cyclase-dehydrase/lipid transport protein
CCNA_00494	CCNA_00494	274	3.54898	4.42918	1.20782	0.2724	0.25359	0.569169	1	NA	NA	NA	transport protein
CCNA_00495	CCNA_00495	274	5.32936	6.68116	1.2282	0.296541	0.118892	0.38281	1	NA	NA	NA	putative membrane protein insertion efficiency factor YidD
CCNA_00496	CCNA_00496	274	76.8029	102.074	1.32632	0.407432	0.0492012	0.229446	1	NA	NA	NA	threonyl-tRNA synthetase
CCNA_00497	CCNA_00497	274	16.9729	17.8877	1.06531	0.0912666	0.551181	0.790377	1	NA	NA	NA	putative rhamnosyl transferase
CCNA_00498	CCNA_00498	275	0.641117	1.10191	1.64919	0.721758	0.0340626	0.181779	1	NA	NA	NA	hypothetical protein
CCNA_00499	CCNA_00499	276	1.54417	1.77	1.0535	0.0751933	0.766569	0.902707	1	NA	NA	NA	hypothetical protein
CCNA_00500	CCNA_00500	276	3.35253	2.94491	-1.11441	-0.156276	0.534617	0.778442	1	NA	NA	NA	hydroxymethylglutaryl-CoA lyase
CCNA_00501	CCNA_00501	276	4.44132	3.83078	-1.11382	-0.155517	0.469534	0.744093	1	NA	NA	NA	glucosyltransferase
CCNA_00502	CCNA_00502	277	4.82004	4.28423	-1.1044	-0.143257	0.368016	0.673577	1	NA	NA	NA	glycosyl transferase family protein
CCNA_00503	CCNA_00503	278	6.45507	8.35628	1.29572	0.373752	0.0249832	0.144842	1	NA	NA	NA	hypothetical protein
CCNA_00504	CCNA_00504	279	5.94443	5.83971	-1.04748	-0.0669255	0.751983	0.897593	1	NA	NA	NA	23S rRNA methyltransferase
CCNA_00505	CCNA_00505	280	65.1717	91.0446	1.40867	0.494332	0.00611391	0.0523776	1	NA	NA	NA	ubiquinol-cytochrome c reductase iron-sulfur subunit
CCNA_00506	CCNA_00506	280	369.55	445.949	1.20745	0.271968	0.121091	0.387003	1	NA	NA	NA	cytochrome b
CCNA_00507	CCNA_00507	280	93.7838	127.215	1.36003	0.443641	0.006306	0.0532616	1	NA	NA	NA	cytochrome c1
CCNA_00508	CCNA_00508	281	3.19435	2.83881	-1.04862	-0.0684932	0.793571	0.915457	1	NA	NA	NA	aspartate protease
CCNA_00509	CCNA_00509	282	2.60079	2.48037	-1.04295	-0.0606697	0.800305	0.919357	1	NA	NA	NA	phosphoglycerate mutase family
CCNA_00510	CCNA_00510	282	4.82488	5.32725	1.12808	0.173873	0.391789	0.685983	1	NA	NA	NA	carboxymethylenebutenolidase
CCNA_00511	CCNA_00511	282	12.6086	11.5658	-1.08501	-0.117706	0.601933	0.81518	1	NA	NA	NA	carboxymethylenebutenolidase
CCNA_00512	CCNA_00512	282	35.1166	36.5479	1.03133	0.0445072	0.831937	0.934833	1	NA	NA	NA	GTP-binding protein, probable translation factor
CCNA_03885	CCNA_03885	2380	3.63612	4.65857	1.28496	0.36172	0.0543627	0.246333	1	NA	NA	NA	Abi superfamily/CAAX amino terminal protease
CCNA_00514	CCNA_00514	284	1.71021	2.19436	1.34739	0.430168	0.0841363	0.321949	1	NA	NA	NA	pirin
CCNA_00515	CCNA_00515	285	64.9639	66.4803	1.02425	0.0345687	0.895829	0.960224	1	NA	NA	NA	5-methyltetrahydropteroyltriglutamate-- homocysteine methyltransferase
CCNA_00516	CCNA_00516	286	5.08439	5.8732	1.1774	0.235603	0.244882	0.559605	1	NA	NA	NA	integral membrane protein
CCNA_00517	CCNA_00517	286	4.83405	3.96774	-1.24167	-0.312282	0.0917231	0.334784	1	NA	NA	NA	peptidyl-tRNA hydrolase
CCNA_00518	CCNA_00518	286	82.761	75.4173	-1.09792	-0.134774	0.485984	0.753314	1	NA	NA	NA	LSU ribosomal protein L25P
CCNA_00519	CCNA_00519	287	45.6788	39.5486	-1.16256	-0.217302	0.218614	0.527051	1	NA	NA	NA	hypothetical protein
CCNA_00520	CCNA_00520	288	21.9679	28.9823	1.31548	0.395589	0.0249631	0.144842	1	NA	NA	NA	ribose-phosphate pyrophosphokinase
CCNA_00521	CCNA_00521	289	1.88631	2.68827	1.32458	0.40554	0.117669	0.380976	1	NA	NA	NA	antitoxin protein
CCNA_00522	brnT	289	4.4266	5.47599	1.20968	0.274625	0.123171	0.390365	1	NA	NA	NA	BrnT-related ribonuclease toxin
CCNA_00523	CCNA_00523	289	7.50064	8.13327	1.0797	0.110636	0.479043	0.747904	1	NA	NA	NA	multicopper polyphenol oxidase
CCNA_00524	CCNA_00524	289	8.46589	7.21775	-1.15794	-0.211557	0.272527	0.589797	1	NA	NA	NA	conserved hypothetical cytosolic protein
CCNA_00525	CCNA_00525	289	15.9202	14.2718	-1.10936	-0.149722	0.4857	0.753178	1	NA	NA	NA	prolipoprotein diacylglyceryl transferase
CCNA_00526	CCNA_00526	290	4.16316	3.65505	-1.1162	-0.158598	0.46604	0.743027	1	NA	NA	NA	BMFP membrane fusogenic protein
CCNA_00527	CCNA_00527	290.1	13.5455	13.3271	-1.02322	-0.0331179	0.887652	0.957775	1	NA	NA	NA	hypothetical protein
CCNA_00528	CCNA_00528	291	1.4279	1.65064	1.17862	0.237102	0.444499	0.730302	1	NA	NA	NA	pyrroline-5-carboxylate reductase
CCNA_00529	CCNA_00529	291	1.2907	1.35553	1.1072	0.146919	0.612688	0.822634	1	NA	NA	NA	hypothetical protein
CCNA_00530	CCNA_00530	292	261.387	331.507	1.26749	0.341974	0.0803929	0.312929	1	NA	NA	NA	LSU ribosomal protein L10P
CCNA_00531	CCNA_00531	292	61.8881	67.5081	1.08706	0.120437	0.521003	0.769673	1	NA	NA	NA	LSU ribosomal protein L12P (L7/L12)
CCNA_00532	CCNA_00532	293	0.975245	0.886064	-1.12084	-0.164578	0.626151	0.830245	1	NA	NA	NA	hypothetical protein
CCNA_00533	hfsI	294	5.25895	3.56533	-1.4887	-0.574051	0.0073602	0.0593455	1	NA	NA	NA	secreted polysaccharide polymerase hfsI
CCNA_00534	CCNA_00534	295	2.60953	2.75099	1.0353	0.0500533	0.852169	0.942272	1	NA	NA	NA	hypothetical protein
CCNA_00535	CCNA_00535	295	2.97357	2.50428	-1.18043	-0.239316	0.304807	0.621929	1	NA	NA	NA	hypothetical protein
CCNA_00536	CCNA_00536	296	451.85	517.182	1.14454	0.194766	0.340504	0.65255	1	NA	NA	NA	DNA-directed RNA polymerase beta chain
CCNA_00537	CCNA_00537	296	461.21	570.189	1.23626	0.305984	0.126293	0.39504	1	NA	NA	NA	DNA-directed RNA polymerase beta' chain
CCNA_R0109	CCNA_R0109	2445	0	0	#N/A	#N/A	#N/A	#N/A	#N/A	NA	NA	NA
CCNA_00538	CCNA_00538	297	12.625	76.1639	5.97273	2.57839	8.20233e-49	1.65687e-46	3.30964e-45	GCCCACAGATTGGGT	556332-556346	P1-297-556424,Pi-297-556426	methyl-accepting chemotaxis protein
CCNA_00539	CCNA_00539	298	38.9912	34.3036	-1.1384	-0.187004	0.359572	0.666362	1	NA	NA	NA	salicylate hydroxylase
CCNA_00540	CCNA_00540	299	7.14833	10.1172	1.42649	0.512468	0.0310571	0.170525	1	NA	NA	NA	coproporphyrinogen III oxidase
CCNA_03923	CCNA_03923	2371	0.152739	0.170294	1.29924	0.377669	0.608338	#N/A	1	NA	NA	NA	hypothetical protein
CCNA_00541	CCNA_00541	300	0.331357	0.811587	2.31974	1.21396	0.00140277	0.0159285	1	NA	NA	NA	hypothetical protein
CCNA_00542	CCNA_00542	301	5.91001	4.27246	-1.3372	-0.419211	0.0145073	0.0979538	1	NA	NA	NA	hypothetical protein
CCNA_00543	CCNA_00543	301	21.6479	20.4779	-1.07219	-0.100556	0.603508	0.816736	1	NA	NA	NA	methyl-accepting chemotaxis protein
CCNA_00544	CCNA_00544	302	86.9571	82.5821	-1.05401	-0.0758825	0.6901	0.86537	1	NA	NA	NA	acetyl-CoA acetyltransferase
CCNA_R0110	CCNA_R0110	2446	14.2494	14.3743	1.00047	0.000674473	0.997072	0.998113	1	NA	NA	NA
CCNA_00545	CCNA_00545	302	77.5449	75.3784	-1.02763	-0.0393243	0.842513	0.938247	1	NA	NA	NA	acetoacetyl-CoA reductase
CCNA_00546	CCNA_00546	303	12.547	13.5561	1.09599	0.132236	0.630398	0.832577	1	NA	NA	NA	hypothetical protein
CCNA_00547	CCNA_00547	304	1.70289	2.17405	1.2935	0.371282	0.127813	0.398172	1	NA	NA	NA	PurR-family transcriptional regulator
CCNA_00548	CCNA_00548	304	1.0668	0.892274	-1.21844	-0.285038	0.426294	0.709196	1	NA	NA	NA	transposase, HTH-Tnp1 superfamily
CCNA_00549	CCNA_00549	304	2.67499	2.58557	1.01578	0.0225916	0.919825	0.969327	1	NA	NA	NA	transposase, IS2 family
CCNA_00550	CCNA_00550	304	1.02941	1.48197	1.43456	0.520606	0.0578357	0.256321	1	NA	NA	NA	LacI-family transcriptional regulator
CCNA_00551	CCNA_00551	306	1.29086	597.343	445.484	8.79923	7.81959e-307	3.00116e-303	3.1552e-303	GTACCCATTGTGGGC	568790-568804	P1-306-568762	hypothetical protein
CCNA_00552	CCNA_00552	307	4.49894	8.18541	1.74369	0.802141	0.000224806	0.00329315	0.907091	NA	NA	NA	cupin superfamily protein
CCNA_00553	CCNA_00553	307	9.16811	13.023	1.46091	0.546867	0.00726557	0.058954	1	NA	NA	NA	hydroxyacylglutathione hydrolase
CCNA_00554	CCNA_00554	308	0.898467	0.630026	-1.28232	-0.35876	0.298502	0.61727	1	NA	NA	NA	methyltransferase
CCNA_00555	glnC	309	8.94251	7.91825	-1.14299	-0.192814	0.309146	0.623491	1	NA	NA	NA	nitrogen regulatory protein P-II
CCNA_00556	CCNA_00556	310	5.51887	4.60334	-1.16657	-0.222279	0.207516	0.511984	1	NA	NA	NA	phospholipase D
CCNA_00557	CCNA_00557	311	3.43765	2.91288	-1.16206	-0.216688	0.401937	0.693008	1	NA	NA	NA	endonuclease/exonuclease/phosphatase family protein
CCNA_00558	CCNA_00558	311	6.69696	7.43224	1.0931	0.12843	0.4892	0.755857	1	NA	NA	NA	methyltransferase
CCNA_00559	CCNA_00559	311	13.626	13.9001	-1.00214	-0.00307924	0.988089	0.9964	1	NA	NA	NA	homoserine O-acetyltransferase
CCNA_00560	sixA	312	1.49113	1.61574	1.10025	0.137838	0.637394	0.837078	1	NA	NA	NA	phosphohistidine phosphatase SixA
CCNA_00561	CCNA_00561	312	3.03934	2.32664	-1.27952	-0.3556	0.091852	0.334784	1	NA	NA	NA	conserved hypothetical cytosolic protein
CCNA_00562	CCNA_00562	312	6.53827	5.03044	-1.28076	-0.357	0.0722672	0.293855	1	NA	NA	NA	dihydroorotate dehydrogenase
CCNA_00563	CCNA_00563	312	1.6823	1.30281	-1.2223	-0.289599	0.404981	0.694412	1	NA	NA	NA	SNARE-associated family membrane protein
CCNA_00564	cenK	312	9.1009	8.31703	-1.05837	-0.0818503	0.716444	0.877014	1	NA	NA	NA	sensory transduction protein kinase CenK
CCNA_00565	CCNA_00565	313	13.2103	19.797	1.51712	0.601337	0.00568223	0.0500193	1	NA	NA	NA	gamma-glutamyltranspeptidase
CCNA_R0008	CCNA_R0008	2447	0.114136	0.224516	1.52334	0.607236	0.364818	#N/A	1	NA	NA	NA
CCNA_00566	CCNA_00566	314	2.97349	2.36309	-1.15939	-0.213367	0.337156	0.649601	1	NA	NA	NA	mannonate dehydratase
CCNA_00567	CCNA_00567	315	4.80064	4.43614	-1.10456	-0.143471	0.398455	0.691664	1	NA	NA	NA	alpha-1,2-mannosidase
CCNA_00568	CCNA_00568	315	0.553021	0.395107	-1.47289	-0.558651	0.198299	0.497433	1	NA	NA	NA	N-acetylglucosamine-6-phosphate deacetylase
CCNA_00569	CCNA_00569	315	0.31753	0.353526	1.19074	0.251863	0.586092	0.804547	1	NA	NA	NA	glucosamine-6-phosphate deaminase
CCNA_00570	CCNA_00570	315	0.232183	0.10854	-2.00374	-1.00269	0.143236	#N/A	1	NA	NA	NA	GntR-family transcriptional regulator
CCNA_00571	CCNA_00571	316	0	0.0974362	13.4087	3.7451	0.0945375	#N/A	1	NA	NA	NA	phosphoenolpyruvate-protein phosphotransferase/phosphocarrier protein HPr/PTS system, glucose-specific IIA subunit
CCNA_00572	CCNA_00572	316	0.888629	0.121948	-6.70556	-2.74536	0.00137791	0.0158336	1	NA	NA	NA	PTS system, N-acetylglucosamine-specific IIBC component
CCNA_00573	CCNA_00573	317	4.26539	6.1215	1.44067	0.526742	0.00384204	0.0364092	1	NA	NA	NA	TonB-dependent receptor
CCNA_00574	CCNA_00574	318	1.48306	1.73925	1.20573	0.269908	0.31055	0.624167	1	NA	NA	NA	alpha-N-acetylglucosaminidase
CCNA_00575	CCNA_00575	318	0.694451	0.719342	1.02563	0.0365087	0.92221	0.970773	1	NA	NA	NA	hypothetical protein
CCNA_00576	oppA	318	0.566772	0.759077	1.35526	0.438566	0.194515	0.491986	1	NA	NA	NA	oligopeptide-binding protein oppA
CCNA_00578	CCNA_00578	320	3.86949	3.70171	-1.08686	-0.120172	0.505332	0.760556	1	NA	NA	NA	family 67 glycosyl hydrolase protein
CCNA_00579	CCNA_00579	2288	9.53152	1.70843	-5.53236	-2.46789	5.40021e-35	8.63583e-33	2.17898e-31	NA	NA	NA	endonuclease
CCNA_00580	CCNA_00580	2288	3.15023	0.449828	-6.69868	-2.74388	2.49957e-12	1.00983e-10	1.00858e-08	NA	NA	NA	AAA ATPase domain protein
CCNA_03886	CCNA_03886	2372	4.43724	0.677083	-6.29907	-2.65514	1.67176e-18	1.01845e-16	6.74555e-15	NA	NA	NA	trypsin-like peptidase domain family protein
CCNA_00582	CCNA_00582	321	16.0914	1.75357	-9.30442	-3.21792	2.50763e-57	8.74933e-55	1.01183e-53	NA	NA	NA	hypothetical protein
CCNA_00583	CCNA_00583	322	7.48794	0.969168	-7.44263	-2.89581	6.05858e-23	4.55938e-21	2.44464e-19	NA	NA	NA	lysozyme family protein
CCNA_00585	CCNA_00585	324	3.67786	1.36148	-2.66021	-1.41154	5.65563e-08	1.53945e-06	0.000228205	NA	NA	NA	hypothetical protein
CCNA_00586	CCNA_00586	325	1.86908	1.24502	-1.57126	-0.651921	0.0278329	0.157688	1	NA	NA	NA	LytR/AlgR-family transcriptional regulator
CCNA_00587	CCNA_00587	326	2.71446	0.974012	-2.74074	-1.45457	1.50009e-08	4.26469e-07	6.05285e-05	NA	NA	NA	alpha/beta hydrolase family protein
CCNA_00588	CCNA_00588	327	6.02249	0.539891	-11.411	-3.51236	5.22205e-27	5.41681e-25	2.1071e-23	NA	NA	NA	SapA domain protein
CCNA_00589	CCNA_00589	329.1	120.411	7.18823	-16.9652	-4.08451	9.15767e-117	7.02943e-114	3.69512e-113	NA	NA	NA	hypothetical protein
CCNA_00590	CCNA_00590	329.1	13.5856	0.893397	-15.1195	-3.91834	8.72467e-53	2.39181e-50	3.5204e-49	NA	NA	NA	FixC-family flavoprotein dehydrogenase
CCNA_00591	CCNA_00591	329.1	134.953	7.06661	-19.1355	-4.25818	7.79168e-132	9.96816e-129	3.14394e-128	NA	NA	NA	hypothetical protein
CCNA_00592	CCNA_00592	329.1	75.6425	3.61406	-20.7666	-4.37619	5.52648e-88	3.5351e-85	2.22993e-84	NA	NA	NA	ferritin superfamily protein
CCNA_R0111	CCNA_R0111	2449	11.6416	0.610562	-18.6576	-4.2217	2.47024e-58	9.48077e-56	9.96741e-55	NA	NA	NA
CCNA_00593	CCNA_00593	329	30.7791	1.8443	-16.5515	-4.04889	9.03636e-40	1.6515e-37	3.64617e-36	NA	NA	NA	hypothetical protein
CCNA_00594	CCNA_00594	329	116.145	5.75648	-20.3653	-4.34804	4.03744e-156	7.74784e-153	1.62911e-152	NA	NA	NA	hypothetical protein
CCNA_R0112	CCNA_R0112	2450	0.902796	0.957947	-1.04873	-0.0686497	0.849153	0.940834	1	NA	NA	NA
CCNA_00595	CCNA_00595	330	1.93589	1.30953	-1.50798	-0.592613	0.0377001	0.192924	1	NA	NA	NA	FecR family protein
CCNA_00596	CCNA_00596	330	2.57991	1.92865	-1.33879	-0.420934	0.119758	0.384951	1	NA	NA	NA	RpoE-family sigma factor
CCNA_00597	CCNA_00597	331	0.642259	0.612376	1.09376	0.12929	0.741464	0.891327	1	NA	NA	NA	TonB-dependent receptor
CCNA_00598	CCNA_00598	332	3.83029	5.19059	1.37027	0.454465	0.00632811	0.0532616	1	NA	NA	NA	TonB-dependent receptor
CCNA_03887	CCNA_03887	333	1.32289	0.322969	-3.55542	-1.83002	1.25565e-06	2.9748e-05	0.00506653	NA	NA	NA	hypothetical protein
CCNA_00600	CCNA_00600	333	1.49717	0.316362	-4.32402	-2.11237	3.26286e-10	1.10822e-08	1.31657e-06	NA	NA	NA	hypothetical protein
CCNA_00601	CCNA_00601	333	2.85774	0.622621	-4.46082	-2.15731	1.86185e-09	5.76273e-08	7.51257e-06	NA	NA	NA	MoxR-like ATPase
CCNA_00602	CCNA_00602	333	1.05856	0.295237	-3.64742	-1.86688	1.99586e-07	5.141e-06	0.000805328	NA	NA	NA	von Willebrand factor type A domain protein
CCNA_00603	CCNA_00603	333	0.934099	0.300434	-2.63054	-1.39536	0.000181416	0.00273048	0.732012	NA	NA	NA	integral membrane protein
CCNA_00604	CCNA_00604	333	2.70211	1.46953	-1.82288	-0.86622	0.00285575	0.0289192	1	NA	NA	NA	RDD family membrane protein
CCNA_00605	CCNA_00605	334	29.2459	13.99	-2.06796	-1.04821	5.40973e-10	1.82128e-08	2.18283e-06	NA	NA	NA	conserved hypothetical membrane protein
CCNA_00607	CCNA_00607	336	3.78862	5.10764	1.3675	0.45154	0.0096612	0.073281	1	NA	NA	NA	TonB-dependent receptor
CCNA_00608	CCNA_00608	337	3.901	3.26187	-1.14693	-0.197773	0.450415	0.735614	1	NA	NA	NA	endopygalactorunase
CCNA_00609	CCNA_00609	338	5.47083	4.51253	-1.22555	-0.293432	0.130828	0.40266	1	NA	NA	NA	PurR-family transcriptional regulator
CCNA_00610	CCNA_00610	338	22.3946	17.8089	-1.27212	-0.347233	0.0463695	0.221133	1	NA	NA	NA	alpha-1,2-mannosidase
CCNA_00611	CCNA_00611	339	13.4783	12.9911	-1.02611	-0.0371806	0.89076	0.95873	1	NA	NA	NA	beta-lactamase
CCNA_00612	CCNA_00612	341	0.640093	0.628749	1.00224	0.00322584	0.993371	0.997265	1	NA	NA	NA	L-asparaginase
CCNA_00613	CCNA_00613	341	0.405159	0.470176	1.22727	0.295447	0.455611	0.737971	1	NA	NA	NA	cyanophycinase
CCNA_00614	CCNA_00614	341	0.813004	1.01439	1.14468	0.194948	0.557046	0.793587	1	NA	NA	NA	short-chain fatty acids transporter
CCNA_00615	CCNA_00615	341	1.92203	2.51538	1.34345	0.425942	0.100386	0.349964	1	NA	NA	NA	TonB-dependent receptor
CCNA_03924	CCNA_03924	341	0.104457	0.3079	2.49301	1.31789	0.0409956	#N/A	1	NA	NA	NA	hypothetical protein
CCNA_00616	CCNA_00616	342	0.344925	0.422092	1.21739	0.283786	0.494999	0.756283	1	NA	NA	NA	Lrp-family transcriptional regulator
CCNA_00617	CCNA_00617	343	0.0942974	0.157299	1.80976	0.855795	0.261251	#N/A	1	NA	NA	NA	arginine N-succinyltransferase, beta chain
CCNA_00618	CCNA_00618	343	0.0866407	0.232635	2.75051	1.4597	0.0583932	#N/A	1	NA	NA	NA	succinylglutamic semialdehyde dehydrogenase
CCNA_00619	CCNA_00619	343	0.231019	0.328161	1.24024	0.310619	0.554976	#N/A	1	NA	NA	NA	succinylarginine dihydrolase
CCNA_00620	CCNA_00620	343	0.538289	0.693027	1.29965	0.378123	0.350784	0.659632	1	NA	NA	NA	acetylornithine aminotransferase/succinyldiaminopimelate aminotransferase
CCNA_00621	CCNA_00621	344	0.467699	0.952162	2.06347	1.04507	0.00389405	0.0368112	1	NA	NA	NA	conserved domain hypothetical protein
CCNA_00622	CCNA_00622	345	1.66205	2.59032	1.58786	0.66708	0.0317726	0.172724	1	NA	NA	NA	hypothetical protein
CCNA_00623	CCNA_00623	346	6.57312	8.86851	1.32075	0.401357	0.0325681	0.176051	1	NA	NA	NA	PAS-family sensor histidine kinase
CCNA_03925	CCNA_03925	2374	2.94772	3.01	1.05866	0.0822449	0.780821	0.909497	1	NA	NA	NA	hypothetical protein
CCNA_00624	CCNA_00624	347	1.04854	0.781382	-1.2916	-0.369155	0.216659	0.525624	1	NA	NA	NA	putative pentapeptide repeat protein
CCNA_00625	CCNA_00625	348	2.04954	4.62072	2.34821	1.23156	8.22611e-07	2.01094e-05	0.00331924	NA	NA	NA	two-component receiver domain protein
CCNA_00626	CCNA_00626	349	7.37088	7.99282	1.07961	0.110511	0.589598	0.805294	1	NA	NA	NA	methyl-accepting chemotaxis protein
CCNA_00627	CCNA_00627	350	0.0493233	0.242436	3.8299	1.93731	0.0269816	#N/A	1	ATACTCATTTTGAGT	674169-674183	P1-350-673771	hypothetical protein
CCNA_00628	cheY	350	0.425295	1.23432	3.07772	1.62186	5.40118e-05	0.000935502	0.217938	ATACTCATTTTGAGT	674169-674183	P1-350-673771	chemotaxis protein cheY
CCNA_00629	CCNA_00629	351	1.32056	10.9796	7.62755	2.93122	1.38136e-36	2.30508e-34	5.57381e-33	ATACTCATTTTGAGT	674169-674183	P1-351-674267,P2-351-674275	methyl-accepting chemotaxis protein
CCNA_00630	cheAII	351	1.60263	8.52812	5.30133	2.40635	1.05742e-21	7.11999e-20	4.26671e-18	ATACTCATTTTGAGT	674169-674183	P1-351-674267,P2-351-674275	chemotaxis histidine kinase protein cheAII
CCNA_00631	cheW	351	0.484954	1.16162	2.50109	1.32256	0.000428115	0.00587036	1	ATACTCATTTTGAGT	674169-674183	P1-351-674267,P2-351-674275	chemotaxis protein cheW
CCNA_00632	CCNA_00632	351	0.393336	1.78601	4.57855	2.19489	2.96092e-10	1.01464e-08	1.19473e-06	ATACTCATTTTGAGT	674169-674183	P1-351-674267,P2-351-674275	chemotaxis receiver domain protein CheYII
CCNA_00633	cheBII	351	0.489297	1.96376	4.27632	2.09637	4.6899e-08	1.2857e-06	0.000189238	ATACTCATTTTGAGT	674169-674183	P1-351-674267,P2-351-674275	receiver domain-glutamate methylesterase CheBII
CCNA_00634	CCNA_00634	351	1.27125	3.29268	2.53034	1.33933	5.69464e-07	1.4285e-05	0.00229779	ATACTCATTTTGAGT	674169-674183	P1-351-674267,P2-351-674275	chemotaxis protein methyltransferase
CCNA_00635	CCNA_00635	352	7.65507	6.83424	-1.11837	-0.1614	0.372003	0.673662	1	NA	NA	NA	CHASE2 membrane receptor
CCNA_00636	CCNA_00636	352	14.9305	12.52	-1.21749	-0.283905	0.301314	0.618419	1	NA	NA	NA	hypothetical protein
CCNA_R0113	CCNA_R0113	353	0	0.0643342	8.60935	3.10591	0.143762	#N/A	1	TTTCTAAAGGTGGGG	691759-691773	P1-353-691801
CCNA_00637	CCNA_00637	353	2.75838	3.8714	1.38804	0.473045	0.0757131	0.302438	1	TTTCTAAAGGTGGGG	691759-691773	P1-353-691801	tetratricopeptide repeat family protein
CCNA_00638	CCNA_00638	353	3.45639	4.38726	1.28687	0.363871	0.0971227	0.344826	1	TTTCTAAAGGTGGGG	691759-691773	P1-353-691801	heme:hemopexin-binding protein
CCNA_00639	CCNA_00639	353	3.27109	4.91177	1.4496	0.535653	0.00370222	0.0351711	1	TTTCTAAAGGTGGGG	691759-691773	P1-353-691801	heme:hemopexin-binding protein
CCNA_R0114	CCNA_R0114	2451	0.511721	0.832804	1.67639	0.745354	0.207568	0.511984	1	NA	NA	NA
CCNA_00640	CCNA_00640	354	1.06285	1.35332	1.23417	0.303539	0.327557	0.639128	1	AAACTCTACTTGAGT	692568-692582	P1-354-692172	hypothetical protein
CCNA_00641	CCNA_00641	355	0.966961	1.44085	1.46492	0.550821	0.0678153	0.285389	1	NA	NA	NA	hypothetical protein
CCNA_00642	CCNA_00642	355	0.822339	1.50456	1.64827	0.720955	0.0135519	0.093716	1	NA	NA	NA	hypothetical protein
CCNA_00643	CCNA_00643	356	0.152211	0.185742	1.12161	0.165577	0.809105	#N/A	1	NA	NA	NA	hypothetical protein
CCNA_00644	CCNA_00644	357	0.511835	0.763681	1.6336	0.708051	0.0454506	0.217505	1	NA	NA	NA	hypothetical protein
CCNA_00645	nrtA	357	1.10648	1.0381	-1.03614	-0.0512257	0.860705	0.946815	1	NA	NA	NA	nitrate binding protein nrtA
CCNA_00646	nrtB	357	0.428258	0.533586	1.17583	0.233674	0.498823	0.758512	1	NA	NA	NA	nitrate transport permease protein nrtB
CCNA_00647	nrtD	357	0.37742	0.607511	1.54497	0.627578	0.0762036	0.303077	1	NA	NA	NA	nitrate transport ATP-binding protein nrtD
CCNA_00648	nasT	357	0.252089	0.42942	1.63736	0.711373	0.177189	0.472605	1	NA	NA	NA	nitrate response regulator NasT
CCNA_00649	CCNA_00649	357	0.215529	0.333056	1.50862	0.593228	0.251025	0.564733	1	NA	NA	NA	ABC family transporter protein
CCNA_00650	narK	357	0.259922	0.464024	1.84602	0.884421	0.0671138	0.28337	1	NA	NA	NA	MFS superfamily nitrate/nitrite transporter NarK
CCNA_00651	nirB	357	0.466036	0.843484	1.64836	0.721033	0.0447654	0.215864	1	NA	NA	NA	nitrite reductase (NAD(P)H) catalytic subunit
CCNA_00652	nasE	357	0.0297146	0.0463114	1.47493	0.56065	0.619918	#N/A	1	NA	NA	NA	nitrite reductase (NAD(P)H) small subunit
CCNA_00653	nasC	357	0.189813	0.349326	1.60176	0.679657	0.158979	0.449925	1	NA	NA	NA	assimilatory nitrate reductase catalytic subunit
CCNA_00654	CCNA_00654	357	0.584528	0.59257	1.08069	0.111947	0.775297	0.907095	1	NA	NA	NA	uroporphyrin-III C-methyltransferase
CCNA_R0009	CCNA_R0009	2452	0.24203	0.216095	-1.02878	-0.040938	0.948522	#N/A	1	NA	NA	NA
CCNA_00655	CCNA_00655	359	4.63474	7.44556	1.60634	0.683781	0.000773194	0.00982622	1	NA	NA	NA	hypothetical protein
CCNA_00656	CCNA_00656	360	24.0785	16.7525	-1.42619	-0.512167	0.000891198	0.0111414	1	NA	NA	NA	type I restriction-modification system methylation subunit
CCNA_00657	CCNA_00657	360	18.8296	14.4178	-1.31887	-0.399304	0.0451165	0.216717	1	NA	NA	NA	type I restriction-modification system specificity subunit
CCNA_00658	CCNA_00658	360	8.8154	6.58971	-1.3429	-0.425355	0.00457218	0.0416818	1	NA	NA	NA	5-methylcytosine-specific restriction enzyme MRR
CCNA_00659	CCNA_00659	360	35.9949	28.0428	-1.27837	-0.354305	0.0807186	0.313619	1	NA	NA	NA	type I restriction-modification system restriction subunit
CCNA_00660	CCNA_00660	361	14.3335	14.9885	1.04044	0.0571908	0.787119	0.913218	1	TTTCTCATGTTGGGT	720003-720017	Pi-361-719648,P1-361-719943	transposase
CCNA_00661	CCNA_00661	361	1.73564	2.05134	1.1696	0.226018	0.315751	0.62754	1	TTTCTCATGTTGGGT	720003-720017	Pi-361-719648,P1-361-719943	transposase, HTH-Tnp1 superfamily
CCNA_00662	CCNA_00662	361	5.01656	5.76036	1.16686	0.222637	0.273635	0.590338	1	TTTCTCATGTTGGGT	720003-720017	Pi-361-719648,P1-361-719943	hypothetical protein
CCNA_00663	bapE	361	0.125858	0.251185	1.62709	0.702291	0.337897	#N/A	1	TTTCTCATGTTGGGT	720003-720017	Pi-361-719648,P1-361-719943	bacterial apoptosis endonuclease BapE
CCNA_R0010	CCNA_R0010	2453	0.0254193	0.097145	2.97166	1.57127	0.177646	#N/A	1	NA	NA	NA
CCNA_00664	CCNA_00664	362	3.47105	3.81782	1.04509	0.0636308	0.739802	0.890361	1	NA	NA	NA	C4-dicarboxylate transport protein
CCNA_00665	CCNA_00665	363	7.17147	1.22729	-5.55149	-2.47288	1.21036e-24	1.05577e-22	4.88381e-21	NA	NA	NA	GAF-family sensor histidine kinase
CCNA_00666	CCNA_00666	363	0.995551	0.333097	-2.81161	-1.49139	8.91628e-06	0.000177309	0.0359772	NA	NA	NA	response regulator receiver domain protein
CCNA_00667	CCNA_00667	364	3.25642	3.0978	-1.03336	-0.0473368	0.832299	0.934833	1	NA	NA	NA	lipopolysaccharide biosynthesis protein
CCNA_00668	CCNA_00668	364	0.91911	0.752378	-1.13212	-0.179021	0.639032	0.837847	1	NA	NA	NA	capsular polysaccharide biosynthesis protein
CCNA_00669	CCNA_00669	364	7.89277	7.48659	-1.04714	-0.066456	0.65932	0.848146	1	NA	NA	NA	glycosyltransferase family 99 protein WbsX
CCNA_00670	CCNA_00670	364	4.48769	5.0359	1.09989	0.137363	0.419425	0.704321	1	NA	NA	NA	ABC-type polysaccharide/polyol phosphate transport system, ATPase component
CCNA_00671	CCNA_00671	364	9.6612	11.7964	1.18365	0.243237	0.241065	0.553954	1	NA	NA	NA	ABC-type polysaccharide/polyol phosphate export system, permease component
CCNA_00672	CCNA_00672	365	1.91217	1.68447	-1.14173	-0.191223	0.493944	0.756283	1	NA	NA	NA	hypothetical protein
CCNA_00673	CCNA_00673	366	3.19059	3.05273	-1.04666	-0.0657926	0.773564	0.906374	1	NA	NA	NA	AraC-family transcriptional regulator
CCNA_00674	CCNA_00674	367	1.5899	1.5505	1.02807	0.0399422	0.910095	0.966771	1	NA	NA	NA	NAD(FAD)-utilizing dehydrogenase
CCNA_00675	CCNA_00675	367	4.78125	6.00634	1.23322	0.302429	0.121663	0.387825	1	NA	NA	NA	VapC-like PIN domain ribonuclease
CCNA_00676	CCNA_00676	367	6.8311	8.93985	1.26811	0.342675	0.0807336	0.313619	1	NA	NA	NA	PSK-family transcription factor
CCNA_R0115	CCNA_R0115	2454	0	0.00812	1.97853	0.984432	0.680865	#N/A	1	NA	NA	NA
CCNA_00677	CCNA_00677	368	101.962	115.103	1.12677	0.172197	0.341961	0.653146	1	NA	NA	NA	LSU ribosomal protein L1P
CCNA_00678	CCNA_00678	368	124.31	151.249	1.21493	0.28087	0.120826	0.386961	1	NA	NA	NA	LSU ribosomal protein L11P
CCNA_R0011	CCNA_R0011	2455	0.260781	0.2182	-1.18098	-0.239983	0.683398	#N/A	1	NA	NA	NA
CCNA_00679	CCNA_00679	2309	1.79003	1.80855	-1.0196	-0.0280071	0.898402	0.961267	1	NA	NA	NA	transposase, IS116/IS110/IS902 family
CCNA_00680	CCNA_00680	369	2.09487	2.38852	1.15346	0.205964	0.466697	0.743027	1	NA	NA	NA	2-hydroxychromene-2-carboxylate isomerase
CCNA_00681	CCNA_00681	369	1.30728	1.5241	1.17969	0.238403	0.589072	0.805246	1	NA	NA	NA	short chain dehydrogenase
CCNA_00682	CCNA_00682	370	0.577399	0.632234	1.12361	0.168139	0.713327	0.87594	1	NA	NA	NA	MarR-family transcriptional regulator
CCNA_00683	CCNA_00683	371	1.58555	1.1289	-1.32666	-0.4078	0.121203	0.387003	1	NA	NA	NA	Deoxyribodipyrimidine photo-lyase-related protein
CCNA_00684	chrR	371	2.47945	1.60095	-1.46732	-0.553181	0.0424065	0.208433	1	NA	NA	NA	anti-sigma factor, ChrR-family
CCNA_00685	CCNA_00685	371	3.78511	2.2904	-1.63557	-0.709795	0.00569592	0.050025	1	NA	NA	NA	RNA polymerase sigma factor
CCNA_00686	CCNA_00686	372	5.38612	6.21627	1.21914	0.285867	0.183742	0.480711	1	NA	NA	NA	peptidase family S41 protein
CCNA_00687	CCNA_00687	373	4.49458	3.96308	-1.10198	-0.140103	0.600473	0.813885	1	NA	NA	NA	hypothetical protein
CCNA_00688	CCNA_00688	373	1.96187	1.93439	-1.0135	-0.0193391	0.937741	0.97873	1	NA	NA	NA	hypothetical protein
CCNA_00689	CCNA_00689	374	0.977925	2.31468	2.33681	1.22454	6.1218e-07	1.52568e-05	0.00247015	NA	NA	NA	PAS-family hybrid histidine kinase/receiver protein
CCNA_00690	CCNA_00690	375	51.818	43.5979	-1.18772	-0.248198	0.0913388	0.334183	1	NA	NA	NA	CarD-family transcriptional regulator
CCNA_00691	CCNA_00691	376	12.6758	16.0637	1.25211	0.324358	0.0646863	0.276465	1	NA	NA	NA	ferredoxin
CCNA_00692	CCNA_00692	377	5.98097	5.6289	-1.0641	-0.089627	0.700003	0.868892	1	NA	NA	NA	PAS-family GGDEF/EAL protein
CCNA_00693	CCNA_00693	378	0.750092	0.87914	1.17907	0.237651	0.506549	0.760556	1	NA	NA	NA	heat shock protein 15
CCNA_00694	CCNA_00694	378	8.11645	6.97333	-1.1334	-0.180655	0.29381	0.613034	1	NA	NA	NA	ATP-dependent DNA helicase
CCNA_00695	CCNA_00695	379	9.78349	9.47459	-1.00753	-0.010816	0.959707	0.986966	1	NA	NA	NA	metal-dependent hydrolase
CCNA_00696	CCNA_00696	380	0.358623	0.316807	-1.24131	-0.311862	0.462742	0.740196	1	NA	NA	NA	O6-methylguanine-DNA methyltransferase
CCNA_R0116	CCNA_R0116	2456	2.10632	3.15924	1.58852	0.66768	0.00584159	0.050724	1	NA	NA	NA
CCNA_00698	CCNA_00698	381	2.6431	3.95894	1.56672	0.647752	0.00767461	0.0612373	1	NA	NA	NA	hypothetical protein
CCNA_00699	CCNA_00699	382	32.5999	36.2848	1.10507	0.14414	0.552065	0.791197	1	NA	NA	NA	LSU ribosomal protein L28P
CCNA_R0012	CCNA_R0012	2457	0.125858	0.150268	-1.04563	-0.0643697	0.933625	#N/A	1	NA	NA	NA
CCNA_00700	CCNA_00700	383	11.2791	8.61883	-1.3013	-0.379959	0.163669	0.455852	1	NA	NA	NA	TonB-dependent receptor
CCNA_00701	cspB	384	1.65737	1.39807	-1.08135	-0.112829	0.714556	0.87594	1	NA	NA	NA	cold shock protein CspB
CCNA_03888	CCNA_03888	2375	0.0579139	0.039965	-1.91604	-0.938126	0.407453	#N/A	1	NA	NA	NA	hypothetical protein
CCNA_00703	CCNA_00703	386	0.0909899	0.162639	1.47986	0.56546	0.433131	#N/A	1	NA	NA	NA	hypothetical protein
CCNA_00704	CCNA_00704	386	0.232007	0.275119	1.16245	0.217165	0.661657	0.848146	1	NA	NA	NA	hypothetical protein
CCNA_00705	CCNA_00705	387	16.1965	20.7296	1.27791	0.353784	0.228023	0.538887	1	NA	NA	NA	hypothetical protein
CCNA_00706	CCNA_00706	388	0.725911	0.882891	1.16332	0.218251	0.483238	0.751168	1	NA	NA	NA	hypothetical protein
CCNA_00707	CCNA_00707	389	6.35876	4.50829	-1.37774	-0.462304	0.0232702	0.13934	1	NA	NA	NA	conserved hypothetical membrane protein
CCNA_00708	CCNA_00708	389	38.5357	32.1539	-1.18638	-0.246566	0.299796	0.617957	1	NA	NA	NA	cobaltochelatase cobT subunit
CCNA_00709	CCNA_00709	390	0.428719	0.757126	1.48766	0.573044	0.103488	0.356221	1	NA	NA	NA	hypothetical protein
CCNA_00710	CCNA_00710	391	2.61482	2.05518	-1.20697	-0.271385	0.301186	0.618419	1	NA	NA	NA	alpha/beta hydrolase family protein
CCNA_00711	CCNA_00711	392	3.24265	3.17233	-1.03263	-0.0463247	0.847599	0.940742	1	NA	NA	NA	hypothetical protein
CCNA_00712	CCNA_00712	393	0.784223	0.449777	-1.71893	-0.78151	0.0147703	0.0991996	1	NA	NA	NA	hypothetical protein
CCNA_03926	CCNA_03926	395	0.80037	0.636306	-1.33822	-0.420317	0.23256	0.544409	1	NA	NA	NA	hypothetical protein
CCNA_00714	CCNA_00714	395	1.52357	0.71622	-2.06742	-1.04783	0.00140039	0.0159285	1	NA	NA	NA	hypothetical protein
CCNA_03927	CCNA_03927	2376	1.68587	1.01755	-1.70658	-0.771108	0.0130217	0.0910334	1	NA	NA	NA	hypothetical protein
CCNA_03928	CCNA_03928	2377	7.59816	3.30264	-2.30919	-1.20739	1.14062e-11	4.25018e-10	4.60238e-08	NA	NA	NA	hypothetical protein
CCNA_00716	CCNA_00716	397	4.2408	1.65823	-2.71307	-1.43992	3.11953e-11	1.11895e-09	1.25873e-07	NA	NA	NA	hypothetical protein
CCNA_03929	CCNA_03929	2378	1.70926	0.572585	-3.03354	-1.601	5.50273e-06	0.00011733	0.0222035	NA	NA	NA	hypothetical protein
CCNA_00718	CCNA_00718	399	17.7731	5.48399	-3.24713	-1.69917	5.68477e-16	2.90909e-14	2.2938e-12	NA	NA	NA	abortive infection protein
CCNA_R0117	CCNA_R0117	2458	221.745	33.9673	-6.52757	-2.70655	6.65139e-24	5.2098e-22	2.68384e-20	NA	NA	NA
CCNA_03930	CCNA_03930	399	0	0	#N/A	#N/A	#N/A	#N/A	#N/A	NA	NA	NA	hypothetical protein
CCNA_03931	cdzI	400	38.4065	7.95531	-4.82607	-2.27085	0.000459408	0.00620849	1	NA	NA	NA	immunity protein CdzI
CCNA_03932	cdzD	400	67.5185	3.61743	-18.6658	-4.22233	2.23115e-52	5.70878e-50	9.0027e-49	NA	NA	NA	killing protein CdzD
CCNA_03933	cdzC	400	61.5156	2.19322	-28.1574	-4.81544	3.47337e-46	6.66539e-44	1.4015e-42	NA	NA	NA	killing protein CdzC
CCNA_00719	cdzB	401	10.2289	0.717534	-14.1682	-3.82458	1.43924e-34	2.20953e-32	5.80735e-31	NA	NA	NA	type I secretion protein CdzB, adaptor
CCNA_00720	cdzA	401	27.5047	2.72092	-10.041	-3.32783	1.00299e-30	1.3274e-28	4.04705e-27	NA	NA	NA	type I secretion protein CdzA, transmembrane ATPase/peptidase
CCNA_00721	CCNA_00721	402	178.601	285.155	1.59616	0.674609	0.00847488	0.0659769	1	NA	NA	NA	chaperonin GroEL
CCNA_00722	CCNA_00722	402	23.6691	45.6517	1.92367	0.943858	0.00304653	0.0302134	1	NA	NA	NA	chaperonin GroES
CCNA_00723	CCNA_00723	403	0.619539	1.16608	1.75171	0.808767	0.028042	0.158505	1	NA	NA	NA	glyoxalase family protein
CCNA_00724	CCNA_00724	403	1.70351	1.65356	1.0084	0.0120715	0.963932	0.98919	1	NA	NA	NA	hypothetical protein
CCNA_00725	CCNA_00725	404	0.747183	0.875319	1.10968	0.150146	0.638394	0.837847	1	NA	NA	NA	O6-methylguanine-DNA methyltransferase
CCNA_00726	CCNA_00726	404	11.8831	9.13066	-1.28503	-0.361797	0.0388174	0.196028	1	NA	NA	NA	acyl-CoA dehydrogenase
CCNA_00727	CCNA_00727	405	5.02358	4.81323	-1.08237	-0.114187	0.53088	0.777085	1	NA	NA	NA	ribosomal-protein-alanine acetyltransferase
CCNA_00728	CCNA_00728	406	2.24286	2.12023	-1.05142	-0.0723458	0.788536	0.913218	1	NA	NA	NA	hypothetical protein
CCNA_00729	CCNA_00729	406	9.98413	6.07273	-1.63897	-0.712792	2.9422e-05	0.000537723	0.118718	NA	NA	NA	hypothetical protein
CCNA_00730	CCNA_00730	407	1.4673	1.74129	1.15721	0.21065	0.466922	0.743027	1	NA	NA	NA	SkaA-family transcriptional regulator
CCNA_00731	mutL	408	3.86533	3.16307	-1.16968	-0.226111	0.342229	0.653146	1	NA	NA	NA	DNA mismatch repair protein mutL
CCNA_00732	CCNA_00732	409	10.6504	5.37753	-1.94832	-0.962231	8.02802e-09	2.37012e-07	3.23931e-05	NA	NA	NA	GumN superfamily protein
CCNA_00733	CCNA_00733	409	12.5388	14.3459	1.14564	0.196149	0.346348	0.657085	1	NA	NA	NA	GumN superfamily protein
CCNA_00734	CCNA_00734	409	17.8623	18.7238	1.05835	0.0818204	0.59848	0.811936	1	NA	NA	NA	GumN superfamily protein
CCNA_00735	bamF	410	41.2304	36.1414	-1.1328	-0.179891	0.36957	0.673577	1	NA	NA	NA	beta-barrel assembly machine (BAM) protein BamF
CCNA_00736	CCNA_00736	411	3.97329	4.6878	1.13459	0.182169	0.309464	0.623803	1	NA	NA	NA	lipoprotein signal peptidase
CCNA_00737	ileS	411	27.6392	27.0886	-1.02635	-0.0375181	0.853451	0.942603	1	NA	NA	NA	isoleucyl-tRNA synthetase
CCNA_03934	CCNA_03934	411	0	0.0321671	4.63091	2.2113	0.314399	#N/A	1	NA	NA	NA	hypothetical protein
CCNA_00738	CCNA_00738	412	1.95686	2.38496	1.27033	0.345205	0.188218	0.485145	1	NA	NA	NA	DegQ-family trypsin-like serine prototease
CCNA_00740	CCNA_00740	414	9.62754	14.8981	1.55361	0.635628	0.0212761	0.130443	1	NA	NA	NA	riboflavin kinase/FMN adenylyltransferase
CCNA_00741	CCNA_00741	414	5.97161	8.46392	1.40759	0.493224	0.00359522	0.0344101	1	NA	NA	NA	3-hydroxybutyryl-CoA dehydratase
CCNA_00742	CCNA_00742	414	4.34095	6.81117	1.62653	0.701794	0.00246457	0.0252915	1	NA	NA	NA	HAD superfamily sugar phosphatase
CCNA_00743	CCNA_00743	415	0.674706	0.661104	1.11958	0.162962	0.652803	0.845456	1	NA	NA	NA	NnrU family membrane protein
CCNA_00744	CCNA_00744	416	7.09209	0.871037	-8.103	-3.01846	6.36736e-34	9.3992e-32	2.56923e-30	NA	NA	NA	GIY-YIG endonuclease domain protein
CCNA_00745	CCNA_00745	417	2.53972	0.652156	-3.62118	-1.85646	8.57582e-09	2.51252e-07	3.46034e-05	NA	NA	NA	hypothetical protein
CCNA_03935	CCNA_03935	417.5	0.289507	0.0318351	-9.83599	-3.29807	0.00236667	#N/A	1	NA	NA	NA	hypothetical protein
CCNA_00746	CCNA_00746	417	0.472245	0.388285	-1.24075	-0.311215	0.460162	0.739925	1	NA	NA	NA	ADA regulatory protein/O6-methylguanine-DNA
CCNA_00747	tipF	418	14.614	15.2368	1.03769	0.0533709	0.817498	0.928623	1	NA	NA	NA	cyclic-di-GMP phosphodiesterase, flagellum assembly factor TipF
CCNA_00748	CCNA_00748	419	0.876585	1.18898	1.46662	0.552494	0.124225	0.392285	1	NA	NA	NA	ferrous iron transport protein A
CCNA_00749	CCNA_00749	419	12.4288	10.3778	-1.19343	-0.255111	0.428781	0.712646	1	NA	NA	NA	ferrous iron transport protein B
CCNA_00750	CCNA_00750	420	3.20211	3.18816	-1.01358	-0.019463	0.943193	0.980491	1	NA	NA	NA	FeaR-family transcriptional regulator
CCNA_R0118	CCNA_R0118	2459	0.0765348	0.0796284	-1.08218	-0.113947	0.90386	#N/A	1	NA	NA	NA
CCNA_00751	CCNA_00751	420	8.57404	9.09348	1.07556	0.105082	0.668672	0.852896	1	NA	NA	NA	conserved hypothetical membrane protein
CCNA_00752	CCNA_00752	421	47.064	47.3324	1.00437	0.00629382	0.966393	0.989769	1	NA	NA	NA	3-hydroxybutyryl-CoA dehydrogenase
CCNA_00753	CCNA_00753	422	3.33691	2.66195	-1.22018	-0.287098	0.360611	0.667	1	NA	NA	NA	lysine 2,3-aminomutase
CCNA_00754	CCNA_00754	423	1.62561	0.519267	-3.04246	-1.60524	0.00842072	0.0658222	1	GAGCCCGGTGCGGGT	813454-813468	P1-423-813312	Nodulin-21 / CCC1-related protein
CCNA_00755	terB	424	0.0586715	0.0649779	1.21373	0.279442	0.777127	#N/A	1	NA	NA	NA	tellurium resistance protein terB
CCNA_00756	CCNA_00756	424	1.74412	3.30625	1.87326	0.905551	0.00524183	0.0464622	1	NA	NA	NA	hypothetical protein
CCNA_R0119	CCNA_R0119	424	2.37376	1.67071	-1.38378	-0.468617	0.0719647	0.29383	1	NA	NA	NA
CCNA_00757	CCNA_00757	425	1.38669	2.01847	1.33801	0.420086	0.0985201	0.347703	1	NA	NA	NA	lysyl-tRNA synthetase
CCNA_00758	CCNA_00758	426	44.7932	37.9755	-1.18497	-0.244855	0.183018	0.4802	1	NA	NA	NA	translation elongation factor P EF-P
CCNA_00759	CCNA_00759	427	2.71874	2.89171	1.1017	0.139728	0.562034	0.794569	1	NA	NA	NA	TonB-dependent receptor
CCNA_R0120	CCNA_R0120	2460	0.242687	0.127371	-1.91071	-0.934105	0.222501	#N/A	1	NA	NA	NA
CCNA_00760	CCNA_00760	428	4.28895	4.53164	1.10394	0.142663	0.465934	0.743027	1	NA	NA	NA	two component sensor histidine kinase
CCNA_00761	CCNA_00761	429	4.65354	4.06486	-1.1344	-0.181935	0.418955	0.704005	1	NA	NA	NA	hypothetical protein
CCNA_00762	CCNA_00762	429	2.20871	2.84113	1.26281	0.336634	0.184302	0.481082	1	NA	NA	NA	hypothetical protein
CCNA_00763	CCNA_00763	429	23.6751	28.678	1.20167	0.265044	0.11211	0.369972	1	NA	NA	NA	electron transfer flavoprotein alpha subunit
CCNA_00764	CCNA_00764	429	54.7605	58.5335	1.06827	0.0952777	0.591812	0.806882	1	NA	NA	NA	electron transfer flavoprotein beta subunit
CCNA_00765	CCNA_00765	430	1.71795	1.29086	-1.35352	-0.43672	0.200499	0.500348	1	NA	NA	NA	hypothetical protein
CCNA_00766	CCNA_00766	431	5.4389	6.53518	1.22792	0.296213	0.293375	0.613034	1	NA	NA	NA	cobalamin adenosyltransferase family protein
CCNA_00767	CCNA_00767	431	3.17121	4.22398	1.38993	0.475009	0.0234711	0.13934	1	NA	NA	NA	hypothetical protein
CCNA_03936	CCNA_03936	432	4.13977	4.15887	1.0254	0.0361827	0.865531	0.947744	1	NA	NA	NA	hypothetical protein
CCNA_00768	CCNA_00768	432	5.11784	7.69494	1.47553	0.561235	0.0320545	0.173764	1	NA	NA	NA	hypothetical protein
CCNA_00769	CCNA_00769	432	16.3012	21.7405	1.32856	0.409864	0.0123324	0.0879332	1	NA	NA	NA	TetR family transcriptional regulator
CCNA_00770	CCNA_00770	433	3.59179	4.94089	1.36793	0.451996	0.0232035	0.13934	1	NA	NA	NA	TetR family transcriptional regulator
CCNA_R0013	CCNA_R0013	2461	0.0297146	0.0405984	1.34158	0.423936	0.740655	#N/A	1	NA	NA	NA
CCNA_00772	CCNA_00772	434	0.011952	0.0378597	1.56023	0.641759	0.658224	#N/A	1	NA	NA	NA	hypothetical protein
CCNA_00773	CCNA_00773	435	4.71016	5.62925	1.21915	0.285878	0.183692	0.480711	1	NA	NA	NA	carboxypeptidase S
CCNA_03937	CCNA_03937	436	0.29914	0.294573	-1.05317	-0.0747316	0.86968	0.948835	1	NA	NA	NA	hypothetical protein
CCNA_00774	CCNA_00774	436	4.88849	5.18285	1.03961	0.0560462	0.745572	0.8945	1	NA	NA	NA	ring hydroxylating diooxygenase
CCNA_00775	CCNA_00775	437	1.61225	1.4142	-1.06391	-0.0893823	0.763127	0.902317	1	NA	NA	NA	aspartate aminotransferase
CCNA_00776	CCNA_00776	438	2.31089	3.24309	1.456	0.542008	0.04564	0.21814	1	NA	NA	NA	OAR protein precursor
CCNA_00777	CCNA_00777	439	7.30444	6.51142	-1.12315	-0.167556	0.472325	0.74634	1	NA	NA	NA	PAS family GGDEF/EAL protein
CCNA_00778	CCNA_00778	439	92.1454	90.9174	-1.01706	-0.0244072	0.894393	0.959654	1	NA	NA	NA	GTP-binding protein TypA/BipA
CCNA_R0014	CCNA_R0014	2462	0.017005	0.0240474	1.11324	0.154758	0.920362	#N/A	1	NA	NA	NA
CCNA_00779	CCNA_00779	440	0.787395	1.30127	1.90146	0.92711	0.0046853	0.042488	1	NA	NA	NA	TonB superfamily protein
CCNA_00780	CCNA_00780	441	1.83603	1.1397	-1.52328	-0.607186	0.102848	0.354337	1	NA	NA	NA	N-formylglutamate deformylase
CCNA_00781	cpdR	442	9.84472	8.40008	-1.15927	-0.213217	0.392586	0.686444	1	NA	NA	NA	two-component receiver protein CpdR
CCNA_R0015	CCNA_R0015	2463	8.19357	6.31595	-1.28556	-0.362394	0.0936856	0.33762	1	NA	NA	NA
CCNA_00782	CCNA_00782	443	22.3202	35.408	1.57566	0.655956	0.00198455	0.0212757	1	AACCACATTATGGGT	844273-844287	P1-443-844108	aminobenzoyl-glutamate transport protein
CCNA_R0016	CCNA_R0016	2464	0.277555	0.109971	-2.42582	-1.27847	0.0848846	#N/A	1	AACCACATTATGGGT	844273-844287	P1-2464-844332
CCNA_00783	sapA	444	12.1346	11.8607	-1.03546	-0.0502713	0.821182	0.930253	1	NA	NA	NA	secreted protease precursor sapA
CCNA_00784	CCNA_00784	445	6.44414	8.4442	1.31056	0.390181	0.0372986	0.192409	1	NA	NA	NA	peptidoglycan-associated outer membrane lipoprotein
CCNA_R0121	CCNA_R0121	2465	0.255254	0.435914	1.58311	0.662763	0.160405	0.45111	1	NA	NA	NA
CCNA_00785	CCNA_00785	446	1.12844	0.963031	-1.16607	-0.221653	0.505704	0.760556	1	NA	NA	NA	tRNA methyltransferase/FAD-dependent oxidoreductase MnmC
CCNA_03938	CCNA_03938	2395	1.02244	0.862942	-1.1905	-0.251573	0.472086	0.74634	1	NA	NA	NA	hypothetical protein
CCNA_00787	motA	447	18.7682	17.0033	-1.10779	-0.147683	0.403489	0.693616	1	NA	NA	NA	chemotaxis motA protein
CCNA_00788	CCNA_00788	448	22.1956	5.18734	-4.27024	-2.09432	0.00195978	0.021069	1	NA	NA	NA	transporter, major facilitator superfamily
CCNA_00789	fixK	449	49.5949	4.16216	-11.9035	-3.57332	0.000846857	0.0106565	1	NA	NA	NA	hypoxia transcriptional regulator FixK
CCNA_00790	fixT	450	2.76281	0.883161	-3.10287	-1.6336	0.0608913	0.264667	1	NA	NA	NA	hypoxia negative feedback regulator FixT
CCNA_03939	CCNA_03939	2396	0.439223	0.643628	1.38564	0.470551	0.217318	0.526556	1	NA	NA	NA	hypothetical protein
CCNA_00792	CCNA_00792	451	0.837252	0.788123	-1.06044	-0.0846697	0.794838	0.916093	1	NA	NA	NA	glycosyltransferase
CCNA_00793	CCNA_00793	452	0.577683	0.512318	-1.02454	-0.0349696	0.917279	0.968239	1	NA	NA	NA	phosphatidylglycerol glycosyltransferase
CCNA_00794	CCNA_00794	453	2.84007	2.04359	-1.4057	-0.491288	0.190925	0.488188	1	NA	NA	NA	conserved membrane spanning protein
CCNA_00795	fixJ	454	9.70653	6.38067	-1.52642	-0.610152	0.102788	0.354337	1	NA	NA	NA	two-component response regulator FixJ
CCNA_00796	fixL	454	15.9841	9.37531	-1.70689	-0.771371	0.11165	0.369408	1	NA	NA	NA	oxygen sensory histidine kinase FixL
CCNA_03940	CCNA_03940	454.5	4.03068	1.10323	-3.63898	-1.86354	0.0120952	0.0867691	1	NA	NA	NA	hypothetical protein
CCNA_00798	cydC	454	2.41553	0.74624	-3.22043	-1.68726	0.00700228	0.0574247	1	NA	NA	NA	ABC transporter, ATP-binding protein cydC
CCNA_00799	cydD	454	5.38865	1.36785	-3.90507	-1.96535	0.00114775	0.0134711	1	NA	NA	NA	ABC transporter, ATP-binding protein cydD
CCNA_00800	cydA	455	110.078	44.8145	-2.45595	-1.29628	0.0270039	0.154458	1	NA	NA	NA	cytochrome bd-type quinol oxidase, subunit 1 cydA
CCNA_00801	cydB	455	45.0425	15.1678	-2.96919	-1.57007	0.0250933	0.145261	1	NA	NA	NA	cytochrome bd-type quinol oxidase, subunit 2 cydB
CCNA_00802	ybgT	455	9.89125	3.21841	-3.07142	-1.61891	0.0169497	0.108966	1	NA	NA	NA	cyd operon protein YbgT
CCNA_00803	CCNA_00803	456	29.2404	20.6208	-1.41764	-0.503493	0.0392067	0.196957	1	NA	NA	NA	chemotaxis protein cheW
CCNA_00804	CCNA_00804	457	4.10573	5.14037	1.23663	0.306414	0.0820605	0.31601	1	NA	NA	NA	ASC-1 homology domain protein
CCNA_00805	yihA	458	13.7871	15.0155	1.07338	0.102161	0.517676	0.767121	1	NA	NA	NA	GTP-binding protein YihA
CCNA_00806	yidC	458	83.7744	94.1784	1.12432	0.169054	0.337657	0.650084	1	NA	NA	NA	inner membrane protein translocase component yidC
CCNA_00807	CCNA_00807	458	9.78978	10.6718	1.07996	0.110983	0.577547	0.801383	1	NA	NA	NA	ribonuclease P protein component
CCNA_00808	CCNA_00808	458	27.0239	25.0257	-1.08194	-0.113623	0.533241	0.778147	1	NA	NA	NA	LSU ribosomal protein L34P
CCNA_00809	CCNA_00809	459	2.39597	2.22217	-1.03981	-0.0563232	0.816448	0.928178	1	NA	NA	NA	quinone oxidoreductase
CCNA_00810	CCNA_00810	459	8.02549	6.99299	-1.15155	-0.203574	0.209147	0.514554	1	NA	NA	NA	acetyl esterase
CCNA_00811	CCNA_00811	459	3.63909	2.93904	-1.19828	-0.260964	0.275689	0.593103	1	NA	NA	NA	TetR-family transcriptional regulator
CCNA_00812	CCNA_00812	459	1.09613	1.38417	1.25922	0.332527	0.258519	0.574186	1	NA	NA	NA	hypothetical protein
CCNA_00813	CCNA_00813	459	1.92919	2.40966	1.24342	0.314312	0.196135	0.493293	1	NA	NA	NA	flavin-binding monooxygenase-related protein
CCNA_00814	CCNA_00814	460	0.854825	0.291277	-2.67193	-1.41788	0.00215156	0.022686	1	NA	NA	NA	hypothetical protein
CCNA_00815	CCNA_00815	461	7.61959	7.36951	-1.04722	-0.0665629	0.746825	0.895362	1	NA	NA	NA	lignostilbene-alpha,beta-dioxygenase
CCNA_00816	CCNA_00816	461	1.14159	0.95213	-1.2103	-0.275368	0.426005	0.709196	1	NA	NA	NA	hypothetical protein
CCNA_00817	CCNA_00817	461	8.60891	7.31082	-1.15022	-0.201906	0.197919	0.496803	1	NA	NA	NA	L-sorbosone dehydrogenase
CCNA_00818	CCNA_00818	462	2.87452	3.66629	1.23998	0.310317	0.223419	0.533591	1	NA	NA	NA	glutathione S-transferase
CCNA_00820	CCNA_00820	462	5.07763	4.04755	-1.21214	-0.277559	0.177267	0.472605	1	NA	NA	NA	3-ketoacyl-CoA thiolase
CCNA_00821	CCNA_00821	462	3.54063	4.79916	1.36507	0.448971	0.0230687	0.138991	1	NA	NA	NA	hypothetical protein
CCNA_00822	CCNA_00822	463	16.3394	27.9204	1.70791	0.77223	6.53709e-05	0.00110041	0.263771	NA	NA	NA	hypothetical protein
CCNA_00823	CCNA_00823	464	37.593	48.6411	1.30003	0.378548	0.0757396	0.302438	1	NA	NA	NA	LuxR-like DNA-binding protein
CCNA_03941	CCNA_03941	464	45.0627	94.0463	2.08393	1.05931	0.000650862	0.00852562	1	NA	NA	NA	hypothetical protein
CCNA_00824	CCNA_00824	464	4.77443	4.41186	-1.08061	-0.111848	0.496512	0.7577	1	NA	NA	NA	GntR-family transcriptional regulator
CCNA_00825	CCNA_00825	465	0.568991	0.59259	1.14641	0.197122	0.581894	0.802194	1	NA	NA	NA	2-dehydro-3-deoxy-6-phosphogalactonate aldolase
CCNA_00826	CCNA_00826	465	0.898413	0.7339	-1.24578	-0.317049	0.309977	0.624167	1	NA	NA	NA	2-dehydro-3-deoxygalactonokinase
CCNA_00827	CCNA_00827	466	2.76571	3.72645	1.34887	0.431749	0.0712966	0.292347	1	NA	NA	NA	TonB-dependent receptor
CCNA_00828	CCNA_00828	467	4.0097	3.7715	-1.04768	-0.0671938	0.72524	0.881962	1	NA	NA	NA	tryptophan halogenase
CCNA_R0122	CCNA_R0122	469	0.0399212	0.0162496	-1.49427	-0.579437	0.664882	#N/A	1	NA	NA	NA
CCNA_00830	CCNA_00830	469	12.2626	13.3243	1.09129	0.126031	0.655084	0.846251	1	NA	NA	NA	beta-galactosidase
CCNA_00831	CCNA_00831	469	48.1344	49.7897	1.03366	0.0477575	0.756577	0.898655	1	NA	NA	NA	alpha-glucosidase
CCNA_00832	CCNA_00832	470	2.13465	2.32947	1.13124	0.177908	0.461785	0.740013	1	NA	NA	NA	LysR-family transcriptional regulator
CCNA_00833	CCNA_00833	471	1.34447	1.117	-1.16943	-0.225803	0.424017	0.707629	1	NA	NA	NA	NAD(P)H:quinone oxidoreductase
CCNA_03942	CCNA_03942	2397	0.495107	0.345065	-1.3486	-0.431463	0.30592	0.622057	1	NA	NA	NA	hypothetical protein
CCNA_00834	fljM	472	164.785	102.151	-1.61481	-0.691362	3.55005e-05	0.000639675	0.143244	NA	NA	NA	flagellin FljM
CCNA_R0017	CCNA_R0017	2466	0.0933096	0.151617	2.11893	1.08334	0.202957	#N/A	1	AAACTCCGGACGAGG	900588-900602	P1-2466-900614
CCNA_00835	fljN	473	41.5219	18.5006	-2.23694	-1.16153	1.64617e-08	4.61168e-07	6.6423e-05	AAACTCCGGACGAGG	900588-900602	P1-473-900973	flagellin FljN
CCNA_00836	fljO	474	6.05646	3.49709	-1.74728	-0.80511	8.18328e-06	0.000167061	0.0330195	NA	NA	NA	flagellin FljO
CCNA_00837	CCNA_00837	475	1.30385	1.52591	1.13373	0.181073	0.556827	0.793587	1	NA	NA	NA	alpha-L-fucosidase
CCNA_00838	CCNA_00838	476	1.71205	1.33449	-1.28828	-0.365448	0.232945	0.544409	1	NA	NA	NA	alpha-glucosidase
CCNA_00839	CCNA_00839	477	5.3722	6.22604	1.14398	0.194058	0.363524	0.669806	1	NA	NA	NA	glucan 1,4-beta-glucosidase
CCNA_00840	CCNA_00840	478	1.05469	1.23925	1.09874	0.135854	0.634745	0.83588	1	NA	NA	NA	sialic acid-specific 9-O-acetylesterase
CCNA_00841	CCNA_00841	479	0.894753	0.998059	1.20397	0.267794	0.452906	0.737799	1	NA	NA	NA	carboxylesterase type B
CCNA_00842	CCNA_00842	480	10.5917	6.68856	-1.57758	-0.657715	0.000526111	0.00701115	1	NA	NA	NA	hypothetical protein
CCNA_00843	CCNA_00843	481	13.7962	13.3003	-1.05557	-0.0780198	0.774362	0.906374	1	NA	NA	NA	endo-beta-mannanase
CCNA_00844	relE1	482	3.07833	2.9192	-1.08583	-0.118801	0.611701	0.821967	1	NA	NA	NA	toxin protein relE1
CCNA_00845	relB-1	482	3.24266	4.11447	1.24571	0.316963	0.182685	0.4802	1	NA	NA	NA	antitoxin protein relB-1
CCNA_00846	putA	482	5.03542	6.75755	1.39288	0.478074	0.0147368	0.0991996	1	NA	NA	NA	proline dehydrogenase/delta-1-pyrroline-5-carboxylate dehydrogenase PutA
CCNA_R0018	CCNA_R0018	2398	0.727013	0.74269	1.01409	0.0201796	0.951851	0.983365	1	NA	NA	NA
CCNA_03943	CCNA_03943	2398	0	0.0159175	1.97885	0.98466	0.681461	#N/A	1	NA	NA	NA	hypothetical protein
CCNA_R0019	CCNA_R0019	2467	0.685347	0.647507	-1.0265	-0.0377301	0.90907	0.966611	1	NA	NA	NA
CCNA_00847	putR	483	1.08296	3.4082	3.049	1.60834	8.47979e-10	2.75809e-08	3.4216e-06	NA	NA	NA	leucine-responsive regulatory family protein PutR
CCNA_00848	CCNA_00848	484	0.594918	2.03708	3.59386	1.84553	1.19916e-06	2.85862e-05	0.00483861	GTCCCCGTTTTGAGG	921570-921584	Pi-484-921483,Pi-484-921517	leucine-responsive regulatory protein
CCNA_R0123	CCNA_R0123	484	0.723056	0.492977	-1.60402	-0.681694	0.0791835	0.310108	1	GTCCCCGTTTTGAGG	921570-921584	Pi-484-921483,Pi-484-921517
CCNA_00849	CCNA_00849	484	11.5081	5.62628	-2.02652	-1.019	9.55925e-08	2.54781e-06	0.000385716	GTCCCCGTTTTGAGG	921570-921584	Pi-484-921483,Pi-484-921517	outer membrane efflux protein
CCNA_00850	acrB2	484	78.3471	45.4719	-1.73074	-0.791392	2.36833e-06	5.31558e-05	0.0095562	GTCCCCGTTTTGAGG	921570-921584	Pi-484-921483,Pi-484-921517	cation/multidrug efflux pump acrB2
CCNA_00851	CCNA_00851	484	21.1346	11.5815	-1.82362	-0.866803	0.000170756	0.00260064	0.689001	GTCCCCGTTTTGAGG	921570-921584	Pi-484-921483,Pi-484-921517	periplasmic multidrug efflux lipoprotein precursor
CCNA_00852	tipR	485	4.95215	4.83818	-1.00496	-0.00713439	0.967305	0.989973	1	NA	NA	NA	transcriptional regulator TipR
CCNA_00853	CCNA_00853	486	4.72611	3.74253	-1.23495	-0.304448	0.214322	0.522019	1	NA	NA	NA	3-isopropylmalate dehydrogenase
CCNA_00854	CCNA_00854	487	2.81383	2.08034	-1.34064	-0.422922	0.342214	0.653146	1	NA	NA	NA	metallo-beta-lactamase protein
CCNA_00855	CCNA_00855	488	0.331228	0.396747	1.14339	0.193317	0.65596	0.847036	1	NA	NA	NA	rhamnogalacturonan acetylesterase
CCNA_00856	CCNA_00856	489	3.7176	3.35499	-1.14578	-0.196324	0.413007	0.700473	1	NA	NA	NA	beta-xylosidase
CCNA_00857	CCNA_00857	490	121.829	129.167	1.0578	0.0810716	0.627753	0.831086	1	NA	NA	NA	glucose/fructose transport protein
CCNA_00858	CCNA_00858	491	33.752	24.2149	-1.39701	-0.482347	0.0293838	0.163917	1	NA	NA	NA	TonB-dependent receptor
CCNA_00859	CCNA_00859	492	11.5016	2.15395	-5.194	-2.37685	8.72406e-24	6.69659e-22	3.52016e-20	AAACCCATTTCGGGT	938867-938881	Pi-492-938853,P2-492-938895,P1-492-938924	acetyltransferase, GNAT family
CCNA_00860	hfiA	492	8.88489	1.80512	-4.95229	-2.30809	3.10861e-27	3.40882e-25	1.25433e-23	AAACCCATTTCGGGT	938867-938881	Pi-492-938853,P2-492-938895,P1-492-938924	holdfast inhibitor protein HfiA
CCNA_R0124	CCNA_R0124	2469	13.8461	9.95855	-1.37258	-0.456885	0.0425884	0.208908	1	AAACCCATTTCGGGT	938867-938881	P1-2469-938932
CCNA_00861	CCNA_00861	493	1.91374	1.14265	-1.67969	-0.748196	0.37409	0.675122	1	NA	NA	NA	hypothetical protein
CCNA_00862	xylD	494.5	218.052	182.523	-1.19441	-0.256297	0.117178	0.380482	1	NA	NA	NA	xylonate dehydratase xylD
CCNA_00863	xylC	494.5	161.806	158.527	-1.0246	-0.0350597	0.812607	0.926149	1	NA	NA	NA	xylonolactonase xylC
CCNA_00864	xylB	494	133.523	120.276	-1.11347	-0.155058	0.349998	0.659122	1	NA	NA	NA	xylose dehydrogenase xylB
CCNA_00865	xylA	494	196.626	173.553	-1.13467	-0.182275	0.232721	0.544409	1	NA	NA	NA	alpha-ketoglutaric semialdehyde dehydrogenase xylA
CCNA_00866	xylX	494	155.276	134.419	-1.15694	-0.210313	0.175302	0.470675	1	NA	NA	NA	fumarylacetoacetate hydrolase family protein
CCNA_00867	CCNA_00867	495	12.965	12.5758	-1.05826	-0.0816906	0.764666	0.902456	1	NA	NA	NA	hypothetical protein
CCNA_03889	CCNA_03889	2381	5.2734	4.85851	-1.0558	-0.0783348	0.678929	0.860968	1	NA	NA	NA	hypothetical protein
CCNA_00869	CCNA_00869	496	37.4834	29.8226	-1.26162	-0.335282	0.157401	0.44698	1	NA	NA	NA	DNA modification methyltransferase-related protein
CCNA_00870	CCNA_00870	497.1	1.72966	1.37628	-1.26119	-0.334789	0.306963	0.622057	1	NA	NA	NA	hypothetical protein
CCNA_00871	CCNA_00871	497.1	5.38311	3.01144	-1.818	-0.862353	1.2419e-05	0.000239519	0.0501107	NA	NA	NA	carbon-nitrogen hydrolase family protein
CCNA_00872	CCNA_00872	497.1	4.95523	2.84606	-1.77192	-0.825311	4.75503e-06	0.000102527	0.0191866	NA	NA	NA	glutaredoxin
CCNA_00873	CCNA_00873	497	0.371271	0.176431	-1.85924	-0.894716	0.152409	#N/A	1	NA	NA	NA	amidophosphoribosyltransferase family protein
CCNA_00874	bioC	498	2.79638	2.77239	1.0164	0.0234639	0.91707	0.968239	1	NA	NA	NA	biotin synthesis protein bioC
CCNA_00875	CCNA_00875	499	4.74491	3.744	-1.27277	-0.347975	0.091031	0.334183	1	NA	NA	NA	Flp/Fap pilin component protein
CCNA_00876	CCNA_00876	499	5.66352	6.86987	1.17024	0.226801	0.267581	0.583586	1	NA	NA	NA	7,8-dihydro-8-oxoguanine-triphosphatase
CCNA_00877	CCNA_00877	499	5.83095	4.83454	-1.15623	-0.209431	0.222822	0.53285	1	NA	NA	NA	hypothetical protein
CCNA_00878	CCNA_00878	500	19.4544	16.5305	-1.18958	-0.250456	0.122377	0.389132	1	NA	NA	NA	ATP-dependent RNA helicase
CCNA_00879	CCNA_00879	501	3.63267	6.90429	1.8832	0.913187	2.5241e-05	0.000465744	0.101847	NA	NA	NA	PAS-family sensor histidine kinase
CCNA_00880	CCNA_00880	503	1.81701	2.24493	1.35241	0.435533	0.107741	0.363522	1	NA	NA	NA	hypothetical protein
CCNA_00881	CCNA_00881	503	2.90894	2.96584	1.03714	0.0526166	0.841966	0.938247	1	NA	NA	NA	ABC transporter ATP-binding protein
CCNA_00882	osrP	504	1.87913	1.36473	-1.44761	-0.533676	0.0882946	0.32812	1	NA	NA	NA	stress regulated protein OsrP
CCNA_00883	CCNA_00883	505	3.24598	3.1824	-1.01306	-0.0187189	0.927359	0.973936	1	NA	NA	NA	3-demethylubiquinone 3-methyltransferase
CCNA_00884	CCNA_00884	505	1.63834	1.66337	-1.00328	-0.00471866	0.984815	0.995494	1	NA	NA	NA	VapC-like PIN domain ribonuclease toxin
CCNA_00885	CCNA_00885	505	8.0133	9.58572	1.17682	0.234891	0.341017	0.652821	1	NA	NA	NA	MazE-like antitoxin protein
CCNA_00886	CCNA_00886	506	74.0758	62.0331	-1.19575	-0.257912	0.188754	0.485549	1	NA	NA	NA	aspartokinase
CCNA_00887	CCNA_00887	507	10.1857	8.8319	-1.17359	-0.230928	0.284458	0.602179	1	NA	NA	NA	hypothetical protein
CCNA_00888	CCNA_00888	508	7.34512	6.27787	-1.15905	-0.212947	0.324689	0.637208	1	NA	NA	NA	MCP-signal associated domain protein
CCNA_00889	CCNA_00889	509	8.37322	7.87663	-1.0538	-0.0755976	0.748413	0.895696	1	NA	NA	NA	lumazine-binding domain protein
CCNA_00890	CCNA_00890	510	0.49	0.432317	1.06149	0.0860962	0.839833	0.937466	1	NA	NA	NA	poly(3-hydroxyalkanoate) depolymerase
CCNA_00891	CCNA_00891	511	0.312837	0.295861	-1.08271	-0.114654	0.80734	0.923293	1	NA	NA	NA	transporter, drug/metabolite exporter family
CCNA_R0020	CCNA_R0020	2471	0	0.0378495	4.63153	2.21149	0.31614	#N/A	1	NA	NA	NA
CCNA_00892	ptsP	512	26.19	16.6452	-1.56083	-0.642312	0.00157491	0.0175203	1	NA	NA	NA	phosphoenolpyruvate-protein phosphotransferase PtsP
CCNA_00893	rodZ	513	3.62841	4.38721	1.15988	0.213972	0.303865	0.620999	1	NA	NA	NA	helix-turn-helix DNA-binding protein RodZ
CCNA_00894	CCNA_00894	514	28.9483	23.7866	-1.21378	-0.27951	0.0852105	0.323271	1	NA	NA	NA	1-hydroxy-2-methyl-2-(E)-butenyl 4-diphosphate synthase
CCNA_00895	CCNA_00895	514	2.67928	2.02879	-1.29766	-0.375911	0.185627	0.481082	1	NA	NA	NA	hypothetical protein
CCNA_00896	CCNA_00896	515	3.916	3.61037	-1.08166	-0.113248	0.516746	0.76663	1	NA	NA	NA	hypothetical protein
CCNA_00897	CCNA_00897	516	0.689973	0.980409	1.50789	0.59253	0.0707533	0.291051	1	NA	NA	NA	hypothetical protein
CCNA_00898	CCNA_00898	517	5.13674	4.22997	-1.20772	-0.272285	0.166722	0.460521	1	NA	NA	NA	ribosomal large subunit pseudouridine synthase F
CCNA_00899	CCNA_00899	517	10.9331	10.6694	-1.03232	-0.0458957	0.828027	0.934422	1	NA	NA	NA	bacterial peptide chain Release factor 1 (RF-1)
CCNA_00900	CCNA_00900	518	1.2747	1.07391	-1.1522	-0.20439	0.475528	0.747276	1	NA	NA	NA	CHASE4-family GGDEF/EAL protein
CCNA_00901	CCNA_00901	519	3.74567	2.37265	-1.50144	-0.586342	0.0314637	0.171775	1	NA	NA	NA	alpha/beta hydrolase family protein
CCNA_00902	ibpA	520	2.18819	1.6377	-1.21731	-0.283692	0.208416	0.513086	1	NA	NA	NA	inositol ABC transporter, periplasmic inositol-binding protein IbpA
CCNA_00903	iatA	520	2.05667	1.19584	-1.6267	-0.701951	0.0304574	0.167953	1	NA	NA	NA	inositol transport ATP-binding protein IatA
CCNA_00904	iatP	520	1.38471	1.07704	-1.36526	-0.449179	0.0973093	0.345169	1	NA	NA	NA	inositol ABC transport system, permease protein IatP
CCNA_00905	CCNA_00905	521	1.97487	1.49743	-1.35598	-0.439335	0.0782902	0.307552	1	NA	NA	NA	exonuclease-endonuclease-phosphatase (EEP1) protein
CCNA_00906	CCNA_00906	521	13.9814	11.7748	-1.19018	-0.251175	0.356183	0.663284	1	NA	NA	NA	hypothetical protein
CCNA_00907	CCNA_00907	521	8.46712	8.46594	-1.01045	-0.0150005	0.951222	0.983245	1	NA	NA	NA	hypothetical protein
CCNA_00908	CCNA_00908	521	2.83613	2.27321	-1.16916	-0.225475	0.30897	0.623463	1	NA	NA	NA	3-oxoacyl-(acyl-carrier-protein) synthase III
CCNA_00909	CCNA_00909	521	4.19677	2.65108	-1.6341	-0.708495	0.00614635	0.0525383	1	NA	NA	NA	hypothetical protein
CCNA_00910	CCNA_00910	521	2.78545	1.32975	-2.10382	-1.07301	1.0392e-05	0.000203493	0.0419319	NA	NA	NA	erythromycin esterase family protein
CCNA_00911	CCNA_00911	521	4.13842	1.98527	-2.03287	-1.02352	7.84445e-05	0.00129973	0.316523	NA	NA	NA	AAA domain ATPase
CCNA_00912	CCNA_00912	521	8.37001	4.57032	-1.85603	-0.892217	5.43556e-05	0.000935502	0.219325	NA	NA	NA	beta-lactamase family protein
CCNA_00913	CCNA_00913	521	0.0813576	0.0297298	-2.686	-1.42546	0.24918	#N/A	1	NA	NA	NA	hypothetical protein
CCNA_00914	CCNA_00914	522	6.1047	4.97145	-1.19881	-0.261609	0.188658	0.485549	1	NA	NA	NA	acetyltransferase
CCNA_00915	CCNA_00915	523	3.49869	4.06362	1.14052	0.18969	0.376993	0.677092	1	NA	NA	NA	Molybdenum cofactor sulfurase related protein
CCNA_00916	parE1	524	2.48806	3.08392	1.2015	0.264834	0.318522	0.630798	1	NA	NA	NA	toxin protein parE1
CCNA_00917	parD1	524	1.71375	2.77135	1.55258	0.634666	0.00659396	0.0547784	1	NA	NA	NA	antitoxin protein parD1
CCNA_00918	CCNA_00918	525	12.2728	9.01728	-1.37887	-0.463481	0.023502	0.13934	1	NA	NA	NA	peptide release factor-glutamine N5-methyltransferase
CCNA_00919	CCNA_00919	525	13.3214	19.3711	1.43751	0.523573	0.0111209	0.0809904	1	NA	NA	NA	hypothetical protein
CCNA_00920	CCNA_00920	525	12.7121	18.8732	1.4699	0.555721	0.00607114	0.0523619	1	NA	NA	NA	hypothetical protein
CCNA_00921	CCNA_00921	526	4.40832	4.98663	1.16377	0.2188	0.249712	0.564092	1	NA	NA	NA	zinc metalloprotease
CCNA_00922	clpB	527	18.6304	18.4351	-1.02152	-0.0307177	0.846175	0.940085	1	NA	NA	NA	ClpB protein
CCNA_00923	CCNA_00923	528	2.8674	2.67439	-1.09308	-0.128394	0.651851	0.845456	1	NA	NA	NA	hypothetical protein
CCNA_00924	CCNA_00924	529	2.25974	2.51961	1.05775	0.0809963	0.712638	0.87594	1	NA	NA	NA	MarR/EmrR family transcriptional regulator
CCNA_00925	CCNA_00925	529	1.74008	1.17928	-1.37639	-0.460892	0.138243	0.414891	1	NA	NA	NA	hypothetical protein
CCNA_00926	CCNA_00926	530	0.65323	0.437851	-1.44863	-0.534691	0.177536	0.47271	1	NA	NA	NA	acyl CoA thioesterase
CCNA_00927	CCNA_00927	531	0.555341	0.833376	1.60537	0.682908	0.0953977	0.340592	1	NA	NA	NA	hypothetical protein
CCNA_00928	CCNA_00928	531	8.52074	6.95475	-1.21521	-0.281209	0.341622	0.653146	1	NA	NA	NA	GntR family transcriptional regulator
CCNA_00929	CCNA_00929	532	29.7055	22.5849	-1.31345	-0.393359	0.360433	0.666993	1	NA	NA	NA	Riboflavin-specific deaminase family protein
CCNA_00930	CCNA_00930	532	38.5264	35.685	-1.07851	-0.109044	0.777466	0.907516	1	NA	NA	NA	riboflavin synthase alpha chain
CCNA_00931	CCNA_00931	532	104.185	113.82	1.09286	0.12811	0.714583	0.87594	1	NA	NA	NA	GTP cyclohydrolase II/3,4-dihydroxy-2-butanone-4-phosphate synthase
CCNA_00932	ribH	532	51.9271	69.5501	1.33985	0.422072	0.19459	0.491986	1	NA	NA	NA	6,7-dimethyl-8-ribityllumazine synthase
CCNA_00933	CCNA_00933	533	35.1774	39.1737	1.11797	0.160885	0.520748	0.769592	1	NA	NA	NA	M28 Zn-Peptidase
CCNA_00934	CCNA_00934	533	6.50036	8.38672	1.33158	0.413142	0.0156497	0.104088	1	NA	NA	NA	hypothetical protein
CCNA_00935	CCNA_00935	534	3.09236	4.04049	1.31171	0.391444	0.0680323	0.285863	1	NA	NA	NA	AraC-family transcriptional regulator
CCNA_00936	CCNA_00936	535	1.1681	0.787044	-1.36991	-0.454084	0.174971	0.470675	1	NA	NA	NA	hypothetical protein
CCNA_00937	CCNA_00937	536	1.09156	0.691238	-1.55423	-0.636201	0.0874801	0.326376	1	NA	NA	NA	acetyltransferase
CCNA_00938	CCNA_00938	537	3.04919	2.66502	-1.13136	-0.178064	0.519462	0.768284	1	NA	NA	NA	acetyl-CoA acetyltransferase
CCNA_R0125	CCNA_R0125	2472	0	0.00812	1.97853	0.984432	0.680772	#N/A	1	NA	NA	NA
CCNA_00939	CCNA_00939	538	5.41145	5.03218	-1.09136	-0.126131	0.455065	0.737863	1	NA	NA	NA	MarR-family transcriptional regulator
CCNA_00940	CCNA_00940	539	1.51331	1.52855	1.03484	0.0494011	0.867989	0.94802	1	NA	NA	NA	sensory box GGDEF/EAL protein
CCNA_00941	CCNA_00941	540	4.41527	3.55164	-1.21356	-0.279241	0.183215	0.48022	1	NA	NA	NA	tRNA (5-methylaminomethyl-2-thiouridylate)-methyltransferase MnmA
CCNA_00942	flgL	540	18.5546	15.7276	-1.18863	-0.2493	0.230566	0.541894	1	NA	NA	NA	flagellar hook-associated protein FlgL
CCNA_00943	flaN	540	14.7016	13.1796	-1.12352	-0.168024	0.443762	0.729717	1	NA	NA	NA	flagellar hook-associated protein FlaN
CCNA_03944	CCNA_03944	540	2.19677	1.48011	-1.44497	-0.531036	0.145516	0.427045	1	NA	NA	NA	hypothetical protein
CCNA_00944	CCNA_00944	541	1.32121	0.860638	-1.41431	-0.500094	0.113809	0.373973	1	NA	NA	NA	flagellar hook length determination protein
CCNA_00945	CCNA_00945	541	4.46138	3.48867	-1.27616	-0.351815	0.0932093	0.336536	1	NA	NA	NA	chemotaxis protein MotD
CCNA_00946	flgD	541	22.0824	19.004	-1.16492	-0.220225	0.241781	0.554025	1	NA	NA	NA	Basal-body rod modification protein FlgD
CCNA_00947	flgE	541	67.1586	61.7123	-1.09044	-0.124914	0.505103	0.760556	1	NA	NA	NA	flagellar hook protein FlgE
CCNA_00948	sciP	543	17.608	11.4592	-1.53361	-0.616933	0.00402054	0.0375446	1	NA	NA	NA	CtrA inhibitory protein SciP
CCNA_00949	CCNA_00949	543	1.43103	0.991247	-1.35779	-0.441264	0.175503	0.470675	1	NA	NA	NA	hypothetical protein
CCNA_00950	fliF	543	31.5573	26.5747	-1.18358	-0.243161	0.23862	0.550374	1	NA	NA	NA	flagellar M-ring protein FliF
CCNA_00951	fliG	543	10.9978	10.2775	-1.06523	-0.091166	0.677702	0.860696	1	NA	NA	NA	flagellar motor switch protein FliG
CCNA_00952	flbE	543	1.58345	1.2349	-1.2805	-0.356708	0.237918	0.550077	1	NA	NA	NA	flagellar assembly protein FlbE/FliH
CCNA_00953	fliN	543	4.1777	3.94771	-1.09479	-0.130653	0.547793	0.787427	1	NA	NA	NA	flagellar motor switch protein FliN
CCNA_00954	flbD	543	22.6869	17.2618	-1.31529	-0.395385	0.0371078	0.191682	1	NA	NA	NA	AAA-family response regulator flbD
CCNA_00956	flhA	547	19.5447	15.3816	-1.27237	-0.347517	0.104482	0.358356	1	NA	NA	NA	flagellar biosynthesis protein FlhA
CCNA_00957	CCNA_00957	547	13.3616	10.1642	-1.32085	-0.401469	0.0418782	0.206327	1	NA	NA	NA	porin O precursor
CCNA_00958	CCNA_00958	548	2.97432	3.17332	1.05354	0.0752471	0.75612	0.898655	1	NA	NA	NA	hypothetical protein
CCNA_00959	CCNA_00959	549	2.55339	1.96812	-1.30294	-0.38177	0.124809	0.392534	1	NA	NA	NA	TetR-family transcriptional regulator
CCNA_00961	CCNA_00961	549	4.21405	4.88521	1.13485	0.182507	0.308661	0.623463	1	NA	NA	NA	hypothetical protein
CCNA_00962	CCNA_00962	550	1.70006	2.37759	1.45874	0.544722	0.0434098	0.211162	1	NA	NA	NA	MarR-family transcriptional regulator
CCNA_00963	CCNA_00963	550	0.798068	0.856958	1.07759	0.107808	0.750573	0.896855	1	NA	NA	NA	organic hydroperoxide resistance protein
CCNA_00964	CCNA_00964	551	0.0825756	0.0162598	-3.87676	-1.95485	0.081301	#N/A	1	NA	NA	NA	gluconate kinase
CCNA_00965	CCNA_00965	552	2.29357	1.33988	-1.66764	-0.737809	0.0511964	0.236737	1	NA	NA	NA	DnaJ-family chaperone protein
CCNA_00966	CCNA_00966	553	5.82908	9.54868	1.5716	0.652235	0.000738964	0.00951726	1	NA	NA	NA	pyridoxamine 5'-phosphate oxidase
CCNA_00967	CCNA_00967	554	4.89843	1.06565	-4.40192	-2.13813	5.60078e-18	3.30704e-16	2.25991e-14	NA	NA	NA	TetR-family transcriptional regulator
CCNA_00968	CCNA_00968	555	4.4074	3.14283	-1.35769	-0.441154	0.0857488	0.323271	1	NA	NA	NA	gluconate kinase
CCNA_00969	CCNA_00969	556	1.16634	0.971385	-1.15892	-0.212781	0.465879	0.743027	1	NA	NA	NA	two component sensor histidine kinase
CCNA_00970	CCNA_00970	557	50.3641	48.6351	-1.02557	-0.0364206	0.812579	0.926149	1	NA	NA	NA	long-chain-fatty-acid--CoA ligase
CCNA_00971	CCNA_00971	558	4.65225	5.00185	1.08924	0.123324	0.566515	0.795266	1	NA	NA	NA	hydroxyacylglutathione hydrolase
CCNA_00972	CCNA_00972	559	4.2045	5.07154	1.17626	0.234204	0.301307	0.618419	1	NA	NA	NA	hypothetical protein
CCNA_00973	CCNA_00973	560	12.2398	10.4132	-1.1599	-0.213998	0.371225	0.673577	1	NA	NA	NA	putative phosphatase
CCNA_00974	CCNA_00974	561	135.539	193.848	1.42865	0.514656	0.00140019	0.0159285	1	NA	NA	NA	OAR protein precursor
CCNA_00976	sppA	562	55.6278	35.9883	-1.54561	-0.628175	0.000310693	0.00443286	1	NA	NA	NA	signal peptide peptidase A
CCNA_R0021	CCNA_R0021	562	0.017005	0.0480948	2.00678	1.00488	0.483001	#N/A	1	NA	NA	NA
CCNA_R0022	CCNA_R0022	563	7.34108	5.90851	-1.22109	-0.28817	0.171873	0.468167	1	NA	NA	NA
CCNA_00977	CCNA_00977	563	2.402	2.72965	1.1441	0.194214	0.385889	0.680627	1	NA	NA	NA	transposase, IS4/5 family
CCNA_00978	CCNA_00978	563	1.12127	1.549	1.38008	0.464749	0.160593	0.45111	1	NA	NA	NA	transposase, DDE family
CCNA_00979	CCNA_00979	564	0.725713	0.720222	1.09991	0.137383	0.707208	0.87345	1	NA	NA	NA	RND family efflux transporter, MFP subunit
CCNA_00980	lolE	564	1.70328	1.61458	1.02373	0.0338396	0.903854	0.963876	1	NA	NA	NA	ABC-type transport system involved in lipoprotein release, permease component LolE
CCNA_00981	lolD	564	0.405335	0.523361	1.3324	0.414026	0.334191	0.647127	1	NA	NA	NA	ABC-type transport system involved in lipoprotein release, ATPase component LolD
CCNA_00982	mucR1	565	9.47235	24.7008	2.55857	1.35534	3.66378e-14	1.674e-12	1.47834e-10	NA	NA	NA	ROS/MUCR transcriptional regulator MucR1
CCNA_00983	CCNA_00983	566	2.21217	2.07313	-1.09385	-0.129421	0.60866	0.820814	1	NA	NA	NA	hybrid sensor histidine kinase/receiver protein
CCNA_00984	CCNA_00984	566	5.02895	5.65991	1.10884	0.149056	0.467581	0.743027	1	NA	NA	NA	phosphinothricin N-acetyltransferase
CCNA_00985	ptrB	566	59.0078	58.9619	-1.00886	-0.0127264	0.945044	0.981303	1	NA	NA	NA	protease II PtrB
CCNA_00986	CCNA_00986	567	4.6148	4.56646	1.03209	0.0455748	0.809765	0.924689	1	NA	NA	NA	general stress protein 17O
CCNA_00987	CCNA_00987	567.1	4.81727	3.04111	-1.62829	-0.703358	0.000162581	0.00250597	0.656016	NA	NA	NA	stress response protein CsbD
CCNA_00988	CCNA_00988	568	1.92542	2.01054	1.16298	0.217826	0.366918	0.672829	1	NA	NA	NA	isopenicillin N epimerase
CCNA_00989	CCNA_00989	569	8.52206	8.35706	1.00877	0.0125979	0.950228	0.983245	1	NA	NA	NA	acyl esterase protein
CCNA_00990	CCNA_00990	570	3.16529	2.87527	-1.04444	-0.0627357	0.807097	0.923293	1	NA	NA	NA	general stress protein 17O
CCNA_00991	CCNA_00991	570	5.88086	4.67408	-1.25583	-0.328641	0.0816623	0.314995	1	NA	NA	NA	nodulation protein N
CCNA_00992	CCNA_00992	571	2.7617	2.74425	-1.03401	-0.0482567	0.846565	0.940138	1	NA	NA	NA	hypothetical protein
CCNA_00993	CCNA_00993	572	6.01957	5.806	-1.04166	-0.0588872	0.797571	0.917865	1	NA	NA	NA	long-chain-fatty-acid--CoA ligase
CCNA_00994	CCNA_00994	573	4.24295	4.56645	1.08611	0.119168	0.541867	0.78538	1	NA	NA	NA	oxidoreductase, GMC family
CCNA_00995	CCNA_00995	574	6.3778	9.38228	1.44514	0.531207	0.00637407	0.053531	1	NA	NA	NA	cytochrome P450 CypX
CCNA_00996	CCNA_00996	575	3.20456	2.90992	-1.05655	-0.0793656	0.777259	0.907516	1	NA	NA	NA	enoyl-CoA hydratase
CCNA_00997	CCNA_00997	576	5.29546	3.95554	-1.28665	-0.363619	0.0448298	0.215877	1	NA	NA	NA	hypothetical protein
CCNA_R0126	CCNA_R0126	2473	2.54943	2.41691	-1.01562	-0.0223542	0.929689	0.974712	1	GTGGTCAATATGGGT	1081286-1081300	P1-2473-1081336
CCNA_00998	mucR2	577	34.698	22.5712	-1.54125	-0.624097	0.0153108	0.102019	1	GTGGTCAATATGGGT	1081286-1081300	P1-577-1081313	ROS/MUCR transcriptional regulator MucR2
CCNA_00999	mopJ	578	10.8898	10.3757	-1.05067	-0.0713111	0.737452	0.889358	1	NA	NA	NA	PAS-family motility and cell cycle regulatory protein MopJ
CCNA_01000	CCNA_01000	578	0.0510149	0	-11.1026	-3.47283	0.126353	#N/A	1	NA	NA	NA	hypothetical protein
CCNA_01001	CCNA_01001	580	4.36891	3.05498	-1.38691	-0.471872	0.0845649	0.322883	1	NA	NA	NA	ribokinase
CCNA_01002	fliP	580	11.4574	10.564	-1.06001	-0.0840833	0.685276	0.864593	1	NA	NA	NA	flagellar biosynthesis protein FliP
CCNA_01003	fliO	580	4.03557	2.84041	-1.36021	-0.443832	0.0918094	0.334784	1	NA	NA	NA	flagellar biosynthesis protein FliO
CCNA_01004	flgB	581	9.49004	6.11322	-1.53689	-0.62001	0.0136502	0.0940562	1	NA	NA	NA	flagellar basal-body rod protein FlgB
CCNA_01005	flgC	581	8.33047	6.09449	-1.34278	-0.425226	0.0616946	0.266949	1	NA	NA	NA	flagellar basal-body rod protein flgC
CCNA_01006	fliE	581	11.6515	10.5778	-1.10203	-0.140159	0.534038	0.778147	1	NA	NA	NA	flagellar hook-basal body complex protein FliE
CCNA_01007	CCNA_01007	582	0.631876	0.416594	-1.34841	-0.431263	0.289029	0.609501	1	NA	NA	NA	hypothetical protein
CCNA_01008	CCNA_01008	582	2.26607	2.25466	-1.01348	-0.0193139	0.938488	0.978782	1	NA	NA	NA	urocanate hydratase
CCNA_01009	CCNA_01009	582	0.852628	1.16184	1.29559	0.373605	0.197438	0.495922	1	NA	NA	NA	N-formylglutamate deformylase
CCNA_01010	CCNA_01010	582	1.68241	1.61704	-1.11357	-0.155195	0.562073	0.794569	1	NA	NA	NA	histidine ammonia-lyase
CCNA_01011	CCNA_01011	582	0.310577	0.322831	1.28411	0.360765	0.476831	0.747581	1	NA	NA	NA	imidazolonepropionase
CCNA_01012	CCNA_01012	583	1.46567	1.14138	-1.17746	-0.235679	0.37855	0.677092	1	NA	NA	NA	N-formimino-L-glutamate deiminase
CCNA_01013	CCNA_01013	583	0.794544	0.843009	1.10602	0.14538	0.683296	0.862945	1	NA	NA	NA	histidine utilization repressor
CCNA_R0023	CCNA_R0023	2474	0.332919	0.30743	-1.10704	-0.14671	0.76438	0.902456	1	NA	NA	NA
CCNA_01014	CCNA_01014	584	1.40166	1.64419	1.13258	0.179614	0.588911	0.805246	1	NA	NA	NA	cysteinyl-tRNA(Pro) deacylase
CCNA_01015	CCNA_01015	585	13.6184	10.6652	-1.26195	-0.335657	0.131771	0.403573	1	GCACCCGGCGCGGGT	1095126-1095140	P1-585-1095218,P2-585-1095241,P3-585-1095291	multicopper oxidase PcoA
CCNA_01016	CCNA_01016	585	2.18216	1.63173	-1.26016	-0.33361	0.198442	0.497465	1	GCACCCGGCGCGGGT	1095126-1095140	P1-585-1095218,P2-585-1095241,P3-585-1095291	copper resistance protein B
CCNA_01017	CCNA_01017	586	7.95902	7.67607	-1.01959	-0.02799	0.870876	0.9492	1	NA	NA	NA	acyl-CoA synthetase
CCNA_01018	CCNA_01018	587	1.98085	2.01088	-1.07059	-0.0984125	0.686861	0.864968	1	NA	NA	NA	D-galactose 1-dehydrogenase
CCNA_R0127	CCNA_R0127	588	4.22793	2.17445	-1.95131	-0.964445	0.000752503	0.00965922	1	NA	NA	NA
CCNA_01019	CCNA_01019	588	4.16675	4.13857	1.00548	0.00789078	0.970778	0.99118	1	NA	NA	NA	beta-glucosidase
CCNA_01020	CCNA_01020	588	2.71361	1.65084	-1.54512	-0.627719	0.0142489	0.0969633	1	NA	NA	NA	LacI-family transcriptional regulator
CCNA_01021	CCNA_01021	589	2.44059	3.14313	1.347	0.429747	0.0855581	0.323271	1	NA	NA	NA	TonB-dependent receptor
CCNA_01022	CCNA_01022	590	3.73985	3.44912	-1.06298	-0.0881151	0.718861	0.878462	1	NA	NA	NA	tryptophan halogenase superfamily protein
CCNA_01023	CCNA_01023	590	8.60215	9.66715	1.15072	0.202534	0.399961	0.692418	1	NA	NA	NA	tryptophan halogenase superfamily protein
CCNA_01024	CCNA_01024	592	18.2653	17.7773	-1.0217	-0.0309665	0.846169	0.940085	1	NA	NA	NA	hypothetical protein
CCNA_01025	CCNA_01025	592	51.0361	48.3006	-1.05334	-0.0749747	0.646562	0.841759	1	NA	NA	NA	hypothetical protein
CCNA_01026	CCNA_01026	592	87.6951	82.9338	-1.05562	-0.0780963	0.701881	0.870097	1	NA	NA	NA	hypothetical protein
CCNA_01027	CCNA_01027	593	1.05654	0.900894	-1.09095	-0.125583	0.687602	0.864968	1	NA	NA	NA	acetyltransferase
CCNA_01028	CCNA_01028	594	5.16953	4.69688	-1.07669	-0.106596	0.542831	0.786036	1	NA	NA	NA	M17 family aminopeptidase
CCNA_01029	CCNA_01029	595	14.9778	11.9706	-1.21782	-0.284302	0.297492	0.616715	1	NA	NA	NA	alpha-L-rhamnosidase
CCNA_01030	CCNA_01030	596	7.91747	5.62891	-1.406	-0.491599	0.018758	0.11841	1	NA	NA	NA	peptidyl-prolyl cis-trans isomerase
CCNA_01031	CCNA_01031	597	31.7979	33.2339	1.05012	0.0705516	0.776137	0.907216	1	NA	NA	NA	transporter, major facilitator superfamily
CCNA_01032	CCNA_01032	597.1	2.9796	3.92403	1.33284	0.414504	0.037955	0.193198	1	NA	NA	NA	RNA polymerase ECF-type sigma factor
CCNA_01033	CCNA_01033	597.1	3.75556	4.24886	1.21418	0.279988	0.185152	0.481082	1	NA	NA	NA	FecR family protein
CCNA_R0128	CCNA_R0128	2475	0	0	#N/A	#N/A	#N/A	#N/A	#N/A	NA	NA	NA
CCNA_01034	CCNA_01034	599	18.2684	18.7993	1.0356	0.0504649	0.758128	0.898655	1	NA	NA	NA	TonB-dependent outer membrane receptor
CCNA_01035	CCNA_01035	599	6.20695	7.82156	1.23691	0.306739	0.0860424	0.323756	1	NA	NA	NA	gamma-glutamyltranspeptidase
CCNA_R0129	CCNA_R0129	599	3.55097	2.90088	-1.20032	-0.263417	0.381269	0.678945	1	NA	NA	NA
CCNA_01036	CCNA_01036	600	12.5322	15.7306	1.28308	0.359609	0.0944497	0.339188	1	NA	NA	NA	M14 peptidase-family protein
CCNA_01037	CCNA_01037	601.1	6.40534	6.59398	1.04702	0.0662927	0.735821	0.888075	1	NA	NA	NA	GntR-family transcriptional regulator
CCNA_01038	CCNA_01038	601	5.33681	7.10751	1.31066	0.390295	0.101264	0.351404	1	NA	NA	NA	glyoxalase family protein
CCNA_01039	CCNA_01039	602	2.51053	2.74299	1.1184	0.161436	0.457842	0.738325	1	NA	NA	NA	putative hexuronate transporter, major facilitator superfamily
CCNA_01040	CCNA_01040	602	4.20123	4.72462	1.10544	0.144616	0.400152	0.692418	1	NA	NA	NA	beta-xylosidase/alpha-L-arabinofuranosidase
CCNA_01041	CCNA_01041	603	1.00959	1.0202	1.0805	0.111694	0.725784	0.882343	1	NA	NA	NA	hypothetical protein
CCNA_R0130	CCNA_R0130	603	0.0933096	0.0675792	-1.48854	-0.573899	0.546987	#N/A	1	NA	NA	NA
CCNA_01042	CCNA_01042	604	178.018	136.426	-1.30466	-0.383673	0.0211802	0.130063	1	NA	NA	NA	TonB-dependent receptor
CCNA_01043	CCNA_01043	604	16.7869	13.1275	-1.27923	-0.35527	0.143498	0.423824	1	NA	NA	NA	hypothetical protein
CCNA_01044	CCNA_01044	605	4.45627	4.82677	1.06927	0.0966227	0.595757	0.810246	1	NA	NA	NA	AcrR-family transcriptional regulator
CCNA_01045	CCNA_01045	606	2.88011	2.90773	1.00334	0.00481596	0.98486	0.995494	1	NA	NA	NA	conserved hypothetical cytosolic protein
CCNA_01046	CCNA_01046	606	14.2068	12.0533	-1.18551	-0.245513	0.403309	0.693616	1	NA	NA	NA	peptide methionine sulfoxide reductase msrA
CCNA_R0024	CCNA_R0024	2476	5.20645	4.29088	-1.20087	-0.264085	0.293167	0.613034	1	NA	NA	NA
CCNA_01047	CCNA_01047	607	2.97425	4.10641	1.40671	0.492326	0.0350684	0.185134	1	NA	NA	NA	TonB-dependent receptor
CCNA_01048	CCNA_01048	608	0.217275	0.312979	1.36666	0.450659	0.40435	0.69374	1	NA	NA	NA	hypothetical protein
CCNA_03945	CCNA_03945	609	2.74719	0.931069	-2.90469	-1.53839	0.000290799	0.0041645	1	NA	NA	NA	hypothetical protein
CCNA_01049	CCNA_01049	609	2.80233	1.85571	-1.46857	-0.55441	0.0469906	0.223205	1	NA	NA	NA	hypothetical protein
CCNA_01050	CCNA_01050	610	12.3147	13.2306	1.03995	0.0565153	0.838098	0.937466	1	NA	NA	NA	ABC transporter ATP-binding protein
CCNA_01051	CCNA_01051	611	23.0606	21.8566	-1.05124	-0.0720857	0.699929	0.868892	1	NA	NA	NA	TonB-dependent receptor
CCNA_01052	CCNA_01052	612	1.45609	1.60094	1.15611	0.209277	0.53234	0.777961	1	NA	NA	NA	SapC family protein
CCNA_01053	CCNA_01053	612	2.19556	2.65455	1.15685	0.210204	0.329893	0.642053	1	NA	NA	NA	acetyltransferase
CCNA_01054	CCNA_01054	612	6.57049	8.20787	1.23531	0.304878	0.0439672	0.213603	1	NA	NA	NA	tryptophan halogenase
CCNA_01055	CCNA_01055	615	7.07715	7.63673	1.08464	0.117211	0.492044	0.756132	1	NA	NA	NA	GT1 family glyscosyl transferase
CCNA_01056	CCNA_01056	615	8.71945	9.49867	1.0988	0.135925	0.517196	0.766939	1	NA	NA	NA	methyltransferase
CCNA_01057	CCNA_01057	615	22.4923	26.628	1.20106	0.264308	0.105079	0.358567	1	NA	NA	NA	hypothetical protein
CCNA_01058	CCNA_01058	616	10.3165	15.0364	1.44359	0.529658	0.0491245	0.229367	1	NA	NA	NA	helix-turn-helix transcriptional regulator
CCNA_01059	rsaA	617	4181.47	3913.87	-1.06827	-0.0952752	0.572154	0.798672	1	NA	NA	NA	S-layer protein rsaA
CCNA_01060	rsaD	618	44.4693	48.7145	1.08982	0.124085	0.410215	0.697679	1	NA	NA	NA	type I protein secretion ATP-binding protein RsaD
CCNA_01061	rsaE	619	51.3438	52.5288	1.02215	0.0316048	0.846272	0.940085	1	NA	NA	NA	type I secretion adaptor protein RsaE
CCNA_01062	CCNA_01062	620	18.9223	19.6323	1.01343	0.0192418	0.900959	0.962126	1	NA	NA	NA	GDP-mannose 4,6 dehydratase
CCNA_01063	perB	620	4.29116	4.89471	1.104	0.142736	0.413023	0.700473	1	NA	NA	NA	UDP-perosamine 4-acetyl transferase PerB
CCNA_01064	perA	620	22.9066	23.2039	1.0187	0.0267339	0.87637	0.95068	1	NA	NA	NA	perosamine synthetase PerA
CCNA_01065	CCNA_01065	620	15.9093	14.5872	-1.09241	-0.127508	0.546641	0.787427	1	NA	NA	NA	glycosyltransferase
CCNA_01066	CCNA_01066	620	9.48517	10.9865	1.1529	0.205268	0.3269	0.638899	1	NA	NA	NA	glycosyltransferase
CCNA_01067	rsaFa	620	63.3637	75.3211	1.18517	0.245091	0.189588	0.486104	1	NA	NA	NA	type I secretion outer membrane protein RsaFa
CCNA_01068	CCNA_01068	621	4.17396	5.01244	1.20039	0.263507	0.16284	0.454861	1	NA	NA	NA	glycosyltransferase
CCNA_01069	CCNA_01069	622	29.8174	32.4812	1.09579	0.131968	0.519046	0.767964	1	NA	NA	NA	methyltransferase
CCNA_R0025	CCNA_R0025	2477	9.3509	9.29276	-1.02244	-0.0320119	0.887181	0.957775	1	NA	NA	NA
CCNA_R0131	CCNA_R0131	2477	0	0.0162598	3.30443	1.7244	0.449379	#N/A	1	NA	NA	NA
CCNA_01070	CCNA_01070	623	4.26958	5.56357	1.30819	0.387573	0.0376116	0.192728	1	NA	NA	NA	hypothetical protein
CCNA_01071	CCNA_01071	623	6.98412	8.68245	1.24026	0.310643	0.173293	0.469987	1	NA	NA	NA	alpha-ketoglutarate permease
CCNA_01072	CCNA_01072	624	0.894484	1.02706	1.14712	0.198015	0.538722	0.782595	1	NA	NA	NA	hypothetical protein
CCNA_01073	CCNA_01073	625	7.79614	8.34309	1.04156	0.0587461	0.78841	0.913218	1	NA	NA	NA	zinc-finger protein
CCNA_01074	CCNA_01074	625	0.453785	0.46663	1.18303	0.242481	0.635682	0.83588	1	NA	NA	NA	entericidin B-like protein
CCNA_01075	CCNA_01075	627	1.97346	6.36463	3.10609	1.6351	2.82282e-17	1.54771e-15	1.13901e-13	NA	NA	NA	beta/gamma crystallin family protein
CCNA_01076	CCNA_01076	627	4.9801	13.8471	2.80052	1.48569	2.93289e-12	1.16948e-10	1.18342e-08	NA	NA	NA	beta/gamma crystallin family protein
CCNA_01077	CCNA_01077	628	5.53856	4.5129	-1.18134	-0.240427	0.159666	0.449925	1	NA	NA	NA	penicillin acylase
CCNA_01078	CCNA_01078	629	2.20498	2.12975	-1.01996	-0.0285061	0.920692	0.96995	1	NA	NA	NA	methyltransferase
CCNA_01079	CCNA_01079	630	0.0790378	0.12898	1.39649	0.48181	0.560211	#N/A	1	NA	NA	NA	hypothetical protein
CCNA_01080	CCNA_01080	631	4.18291	3.70338	-1.07143	-0.0995315	0.659917	0.848146	1	NA	NA	NA	hypothetical protein
CCNA_01081	CCNA_01081	631	1.78224	1.95622	1.08323	0.115334	0.621771	0.827583	1	NA	NA	NA	hypothetical protein
CCNA_01082	CCNA_01082	632	0.348362	0.213989	-1.78972	-0.839733	0.0740896	#N/A	1	ATCCCCCTAGTGGGG	1186876-1186890	P1-632-1186698	hypothetical protein
CCNA_01083	CCNA_01083	633	54.7019	99.286	1.81498	0.859957	3.88919e-06	8.52954e-05	0.0156929	ATCCCCCTAGTGGGG	1186876-1186890	P1-633-1186885,Pi-633-1186892	HATPase superfamily protein
CCNA_01084	CCNA_01084	633	45.5217	69.2063	1.52969	0.613236	0.0010132	0.0122671	1	ATCCCCCTAGTGGGG	1186876-1186890	P1-633-1186885,Pi-633-1186892	hypothetical protein
CCNA_01085	CCNA_01085	634	40.1152	37.2955	-1.07395	-0.102925	0.587258	0.804547	1	NA	NA	NA	DNA-cytosine methyltransferase
CCNA_01086	lepA	635	42.3327	48.3977	1.13876	0.187458	0.27943	0.595641	1	NA	NA	NA	GTP-binding protein lepA
CCNA_01087	eipA	636	38.9989	36.0051	-1.08252	-0.114393	0.592632	0.807427	1	NA	NA	NA	cell envelope integrity protein EipA
CCNA_01088	CCNA_01088	637	22.7658	22.5134	-1.01564	-0.022391	0.900268	0.961923	1	NA	NA	NA	conserved hypothetical membrane protein
CCNA_01089	CCNA_01089	637	50.5847	37.5226	-1.3377	-0.419759	0.0202407	0.125702	1	NA	NA	NA	hypothetical protein
CCNA_01090	CCNA_01090	637	150.289	126.74	-1.18492	-0.244788	0.131808	0.403573	1	NA	NA	NA	hypothetical protein
CCNA_01091	CCNA_01091	638	7.59843	10.8539	1.42465	0.510607	0.136241	0.411403	1	NA	NA	NA	peptide methionine sulfoxide reductase
CCNA_01092	CCNA_01092	638	1.2751	3.93247	3.0532	1.61032	0.00429499	0.0397209	1	NA	NA	NA	ACT domain protein
CCNA_01093	CCNA_01093	638	8.01963	19.7398	2.45863	1.29786	0.00132382	0.0153037	1	NA	NA	NA	hypothetical protein
CCNA_01094	CCNA_01094	639	44.1237	57.2058	1.29744	0.37567	0.048604	0.228047	1	NA	NA	NA	hypothetical protein
CCNA_01095	CCNA_01095	640	24.1981	21.9604	-1.10401	-0.142755	0.424792	0.708233	1	NA	NA	NA	phenylalanyl-tRNA synthetase beta chain
CCNA_01096	CCNA_01096	640	31.961	30.4587	-1.05376	-0.0755407	0.707772	0.87345	1	NA	NA	NA	phenylalanyl-tRNA synthetase alpha chain
CCNA_01097	CCNA_01097	641	102.501	123.608	1.20319	0.266868	0.125182	0.392596	1	NA	NA	NA	LSU ribosomal protein L20P
CCNA_01098	CCNA_01098	641	38.2059	43.5667	1.13188	0.178719	0.349227	0.658965	1	NA	NA	NA	LSU ribosomal protein L35P
CCNA_01099	CCNA_01099	642	3.79548	3.75757	1.00455	0.00654447	0.969755	0.990926	1	NA	NA	NA	tetracycline resistance protein
CCNA_01100	CCNA_01100	642	9.77699	11.0711	1.13166	0.178435	0.387334	0.680985	1	NA	NA	NA	acylamino-acid-releasing enzyme
CCNA_01101	CCNA_01101	643	79.2693	71.3658	-1.11643	-0.15889	0.400658	0.692981	1	NA	NA	NA	translation initiation factor 3 (IF-3)
CCNA_01102	CCNA_01102	644	1.2323	1.88524	1.4894	0.574733	0.0326314	0.176145	1	NA	NA	NA	conserved hypothetical membrane protein
CCNA_01103	CCNA_01103	645	14.3396	10.5942	-1.35816	-0.441658	0.048805	0.228305	1	NA	NA	NA	ADP-heptose--LPS heptosyltransferase
CCNA_01104	CCNA_01104	645	4.42534	3.25642	-1.30561	-0.384729	0.0889924	0.330003	1	NA	NA	NA	glycosyltransferase
CCNA_01105	CCNA_01105	646	3.18367	3.2072	1.00695	0.00999684	0.966321	0.989769	1	NA	NA	NA	alpha/beta hydrolase family protein
CCNA_01106	parD2	646	3.19353	3.36775	1.12503	0.169959	0.491483	0.756132	1	NA	NA	NA	antitoxin protein parD2
CCNA_01107	parE2	646	2.42857	3.03491	1.16716	0.222997	0.414925	0.700686	1	NA	NA	NA	toxin protein parE2
CCNA_01108	CCNA_01108	647	4.63188	4.61808	1.02521	0.0359227	0.865842	0.947744	1	NA	NA	NA	nucleoside-diphosphate-sugar epimerase
CCNA_R0026	CCNA_R0026	2478	1.1115	1.53009	1.41104	0.496756	0.110613	0.368208	1	NA	NA	NA
CCNA_R0027	CCNA_R0027	2478	1.60935	1.6087	1.01603	0.0229401	0.938388	0.978782	1	NA	NA	NA
CCNA_01109	CCNA_01109	648	22.558	17.7841	-1.25311	-0.32551	0.0480051	0.226622	1	NA	NA	NA	conserved hypothetical cytosolic protein
CCNA_01110	CCNA_01110	648	8.91274	7.84315	-1.1588	-0.212636	0.339562	0.651945	1	NA	NA	NA	2-dehydro-3-deoxygluconokinase
CCNA_01111	CCNA_01111	649	0.588303	0.28748	-1.98896	-0.992014	0.0164881	0.106894	1	NA	NA	NA	DnaA-related protein
CCNA_01112	CCNA_01112	649	0.217322	0.159052	-1.21634	-0.282546	0.650905	#N/A	1	NA	NA	NA	hypothetical protein
CCNA_01113	CCNA_01113	650	3.44365	3.68665	1.04594	0.0647983	0.71337	0.87594	1	NA	NA	NA	rhodanese-related sulfurtransferase
CCNA_01114	sufE	650	1.36162	2.0543	1.40366	0.489196	0.0378146	0.192995	1	NA	NA	NA	cysteine desulfurase subunit SufE
CCNA_01115	CCNA_01115	650	1.58427	1.50568	-1.07772	-0.107976	0.700973	0.869814	1	NA	NA	NA	two component sensor histidine kinase
CCNA_01116	divJ	651	5.27968	3.46859	-1.45901	-0.544991	0.0115813	0.0837079	1	NA	NA	NA	histidine protein kinase DivJ
CCNA_01117	CCNA_01117	652	4.10789	2.6579	-1.57153	-0.652171	0.00474721	0.0428701	1	NA	NA	NA	hypothetical protein
CCNA_01118	CCNA_01118	653	0.486977	0.365203	-1.31793	-0.39827	0.326561	0.638861	1	NA	NA	NA	hypothetical protein
CCNA_01119	CCNA_01119	654	5.69322	3.47521	-1.61542	-0.691906	6.47241e-05	0.00109432	0.261162	NA	NA	NA	hypothetical protein
CCNA_01120	CCNA_01120	655	1.31265	1.14469	-1.21813	-0.284662	0.322877	0.635162	1	NA	NA	NA	hypothetical protein
CCNA_01121	CCNA_01121	656	12.909	3.47452	-3.67922	-1.8794	9.12209e-26	8.97707e-24	3.68076e-22	NA	NA	NA	MA superfamily peptidase
CCNA_01122	CCNA_01122	657	19.8144	5.22504	-3.77121	-1.91503	4.8759e-22	3.59879e-20	1.96743e-18	NA	NA	NA	MA superfamily peptidase
CCNA_01123	prfC	657	22.6474	16.5321	-1.37875	-0.463362	0.00424876	0.0393883	1	NA	NA	NA	peptide chain release factor RF-3
CCNA_01124	CCNA_01124	659	1.57198	1.99121	1.30217	0.380919	0.0924123	0.335163	1	NA	NA	NA	histidinol-phosphate aminotransferase
CCNA_01125	CCNA_01125	660	0.883721	0.64072	-1.29546	-0.373465	0.324747	0.637208	1	NA	NA	NA	hypothetical protein
CCNA_03890	CCNA_03890	2382	5.91034	5.61092	-1.03707	-0.0525067	0.803877	0.921702	1	NA	NA	NA	hypothetical protein
CCNA_01128	CCNA_01128	661	6.73288	5.79532	-1.12098	-0.164759	0.392955	0.686777	1	NA	NA	NA	hypothetical protein
CCNA_01129	fliQ	662	1.88034	2.22565	1.08693	0.120257	0.653147	0.845456	1	NA	NA	NA	flagellar biosynthesis protein FliQ
CCNA_01130	fliR	662	7.6183	7.40551	-1.04282	-0.0604882	0.727674	0.883242	1	NA	NA	NA	flagellar biosynthesis protein FliR
CCNA_01131	flhB	662	9.11173	7.64212	-1.17276	-0.229907	0.311108	0.624167	1	NA	NA	NA	flagellar biosynthesis protein FlhB
CCNA_01132	cckA	662	22.5848	18.6832	-1.19359	-0.255311	0.181468	0.478769	1	NA	NA	NA	sensory transduction histidine kinase/receiver protein CckA
CCNA_01133	CCNA_01133	663	4.53429	5.3667	1.15825	0.211952	0.21862	0.527051	1	NA	NA	NA	hypothetical protein
CCNA_01134	CCNA_01134	664	1.16019	1.50537	1.29703	0.375215	0.205987	0.509721	1	NA	NA	NA	LuxR-family transcriptional regulator
CCNA_01135	CCNA_01135	664	1.1429	1.17407	1.00783	0.011247	0.966559	0.989769	1	NA	NA	NA	hypothetical protein
CCNA_01136	CCNA_01136	664	0.524125	0.811474	1.46346	0.549387	0.13646	0.41174	1	NA	NA	NA	hypothetical protein
CCNA_01137	CCNA_01137	664	1.49321	1.1841	-1.1523	-0.204511	0.453963	0.737863	1	NA	NA	NA	ribosomal-protein-alanine acetyltransferase
CCNA_01138	CCNA_01138	665	0.66956	0.813437	1.22505	0.292839	0.391888	0.685983	1	NA	NA	NA	hypothetical protein
CCNA_01139	CCNA_01139	666	50.5721	34.0614	-1.48159	-0.567141	0.00310781	0.0307416	1	NA	NA	NA	conserved hypothetical cytosolic protein
CCNA_01140	CCNA_01140	667	4.60809	5.79199	1.3127	0.392533	0.0488375	0.228305	1	AAACCCAATTCCGGT	1244975-1244989	P1-667-1244920	PAS-containing EAL phosphodiesterase
CCNA_01141	recA	668	24.0899	21.1146	-1.14619	-0.196848	0.294004	0.613034	1	AAACCCAATTCCGGT	1244975-1244989	P1-668-1245084,P2-668-1245156,Pi-668-1245181	RecA protein
CCNA_R0132	CCNA_R0132	2479	0.028957	0.0325094	1.2063	0.27059	0.822139	#N/A	1	NA	NA	NA
CCNA_01142	CCNA_01142	669	2.49185	3.06739	1.26589	0.340149	0.143555	0.423824	1	NA	NA	NA	hypothetical protein
CCNA_R0133	CCNA_R0133	2480	0.011952	0.0300516	1.55998	0.64153	0.661044	#N/A	1	NA	NA	NA
CCNA_01143	CCNA_01143	670	4.62402	4.41476	-1.03766	-0.0533303	0.755052	0.898655	1	NA	NA	NA	endoribonuclease L-PSP
CCNA_01144	CCNA_01144	670	2.20802	2.23972	1.02274	0.0324411	0.896176	0.960224	1	NA	NA	NA	cytochrome c oxidase polypeptide II
CCNA_01145	CCNA_01145	670	0.773842	1.45143	1.82049	0.864325	0.01086	0.0793916	1	NA	NA	NA	monoamine oxidase
CCNA_01147	CCNA_01147	671	1.02359	1.26649	1.17074	0.227418	0.391358	0.685983	1	NA	NA	NA	acetyltransferase
CCNA_01148	CCNA_01148	672	0.175128	0.146752	-1.10298	-0.141411	0.834397	#N/A	1	NA	NA	NA	hypothetical protein
CCNA_01149	CCNA_01149	673	2.06562	2.75825	1.37925	0.463883	0.0360166	0.187629	1	ATAAACAGAATGAGG	1254002-1254016	P1-673-1254007	TonB-dependent outer membrane receptor
CCNA_03891	CCNA_03891	2383	1.043	0.851598	-1.16753	-0.223459	0.546576	0.787427	1	NA	NA	NA	hypothetical protein
CCNA_01151	CCNA_01151	674	1.53524	1.02641	-1.44205	-0.528125	0.0319138	0.173246	1	NA	NA	NA	DeoR-family transcriptional regulator
CCNA_01152	CCNA_01152	674	1.28935	0.872375	-1.54746	-0.629901	0.0471772	0.223815	1	NA	NA	NA	external DNA uptake/catabolism protein
CCNA_01153	CCNA_01153	674	0.784169	0.888849	1.19006	0.251031	0.49572	0.756791	1	NA	NA	NA	chromate transport protein
CCNA_01154	CCNA_01154	674	10.8632	13.6651	1.25158	0.323751	0.35579	0.663284	1	NA	NA	NA	hypothetical protein
CCNA_01155	CCNA_01155	675	67.5709	109.414	1.61793	0.694153	0.000189337	0.0028378	0.763974	NA	NA	NA	TonB-dependent outer membrane receptor
CCNA_01156	CCNA_01156	676	6.08876	8.77832	1.48577	0.571208	0.000471732	0.00635266	1	NA	NA	NA	sulfotransferase family protein
CCNA_01157	CCNA_01157	677	27.2726	22.1333	-1.23061	-0.299368	0.0900867	0.332898	1	NA	NA	NA	protoporphyrinogen oxidase
CCNA_03999	CCNA_03999	NA	3.8816	3.41134	-1.13907	-0.187856	0.290473	0.611181	1	NA	NA	NA	cell surface polysaccharide synthesis protein, GtrA family
CCNA_01158	CCNA_01158	677	1.53139	1.21937	-1.15664	-0.209944	0.490736	0.756132	1	NA	NA	NA	hypothetical protein
CCNA_03946	CCNA_03946	679	0.142809	0.0838288	-1.68582	-0.753454	0.381587	#N/A	1	NA	NA	NA	hypothetical protein
CCNA_01159	CCNA_01159	679	20.379	21.3878	1.05465	0.0767609	0.667905	0.85237	1	NA	NA	NA	transporter, major facilitator superfamily
CCNA_01161	CCNA_01161	681	6.76058	9.22843	1.35483	0.438115	0.113146	0.372665	1	NA	NA	NA	proton/sodium-glutamate symport protein
CCNA_01162	CCNA_01162	682	8.07651	8.44864	1.03794	0.0537213	0.832137	0.934833	1	NA	NA	NA	beta-D-glucoside glucohydrolase
CCNA_01163	CCNA_01163	683	281.685	189.77	-1.48429	-0.569773	0.00095187	0.0117092	1	NA	NA	NA	ice nucleation protein
CCNA_01164	CCNA_01164	684	19.7588	15.2715	-1.29123	-0.368745	0.0770523	0.304873	1	NA	NA	NA	O-linked N-acetylglucosamine transferase
CCNA_01165	CCNA_01165	684	9.03967	8.05079	-1.11018	-0.15079	0.558105	0.793925	1	NA	NA	NA	FkbM methyltransferase family protein
CCNA_01166	CCNA_01166	685	1.52423	1.56689	1.11614	0.15852	0.656882	0.847718	1	NA	NA	NA	hydroxyacyl-ACP dehydratase HTD2
CCNA_01167	CCNA_01167	685	2.12465	1.9346	-1.13868	-0.187356	0.461777	0.740013	1	NA	NA	NA	acyl-CoA dehydrogenase
CCNA_01168	CCNA_01168	685	1.71229	1.11183	-1.51061	-0.595135	0.113323	0.372693	1	NA	NA	NA	3-ketoacyl-CoA thiolase
CCNA_01169	CCNA_01169	686	0.827114	0.911728	1.13898	0.187739	0.634405	0.83588	1	NA	NA	NA	hypothetical protein
CCNA_01170	CCNA_01170	686	1.40014	1.74215	1.2747	0.350161	0.167773	0.461918	1	NA	NA	NA	TonB-dependent receptor
CCNA_R0028	CCNA_R0028	2482	0.471386	0.292136	-1.70903	-0.773181	0.0658813	0.280014	1	NA	NA	NA
CCNA_01171	shpA	687	0.831551	0.887982	1.01449	0.0207552	0.957119	0.986631	1	NA	NA	NA	histidine phosphotransferase ShpA
CCNA_01172	CCNA_01172	688	40.3209	19.6737	-2.03736	-1.0267	7.60225e-08	2.05475e-06	0.000306751	NA	NA	NA	AIM24 family protein
CCNA_01173	CCNA_01173	689	12.26	10.2393	-1.17712	-0.235258	0.248364	0.562372	1	NA	NA	NA	chorismate mutase
CCNA_01174	CCNA_01174	689	5.02057	5.72459	1.12562	0.170716	0.435154	0.719293	1	NA	NA	NA	LysR-family transcriptional regulator
CCNA_R0134	CCNA_R0134	690	0	0.0162496	3.30443	1.7244	0.445537	#N/A	1	NA	NA	NA
CCNA_01175	CCNA_01175	690	5.84624	12.4018	2.11619	1.08147	2.57953e-06	5.75596e-05	0.0104084	NA	NA	NA	uroporphyrin-III C-methyltransferase
CCNA_01176	CCNA_01176	690	9.90527	16.4778	1.66465	0.73522	0.0175512	0.112098	1	NA	NA	NA	hypothetical protein
CCNA_01177	cysI	690	55.035	84.9333	1.54291	0.625649	0.0136908	0.0941669	1	NA	NA	NA	sulfite reductase, beta subunit
CCNA_01178	CCNA_01178	690	12.0639	20.5471	1.69957	0.765173	0.00496711	0.0444377	1	NA	NA	NA	conserved hypothetical protein, DUF934
CCNA_01179	cysH	690	12.2358	18.4132	1.50707	0.591748	0.0383626	0.194499	1	NA	NA	NA	3'-phosphoadenosine 5'-phosphosulfate sulfotransferase
CCNA_01180	CCNA_01180	693	16.7289	18.2024	1.08321	0.11531	0.45714	0.738116	1	NA	NA	NA	penicillin acylase
CCNA_01181	CCNA_01181	694	18.2777	14.3223	-1.27633	-0.352003	0.129833	0.401058	1	NA	NA	NA	hypothetical protein
CCNA_01182	CCNA_01182	695	3.98786	4.15268	1.03664	0.0519115	0.805919	0.92301	1	NA	NA	NA	glutathione S-transferase
CCNA_01183	CCNA_01183	695	16.256	14.0618	-1.15998	-0.214097	0.299361	0.617957	1	NA	NA	NA	zinc dependent phospholipase C/S1-P1 nuclease-family protein
CCNA_01184	CCNA_01184	695	7.84412	5.09497	-1.57614	-0.656399	0.000732452	0.00946516	1	NA	NA	NA	MutT/nudix family hydrolase
CCNA_01185	CCNA_01185	696	0.857274	0.32836	-2.29393	-1.19782	0.00914634	0.070348	1	ATCCTCGGTTTGGGT	1304450-1304464	P2-696-1304483	hypothetical protein
CCNA_01186	CCNA_01186	697	31.6949	21.931	-1.45258	-0.538614	0.00110897	0.0132181	1	ATCCTCGGTTTGGGT	1304450-1304464	P1-697-1304672,P2-697-1304678	hypothetical protein
CCNA_01187	CCNA_01187	698	7.98307	6.94473	-1.1586	-0.212385	0.248344	0.562372	1	NA	NA	NA	RNA polymerase ECF-type sigma factor
CCNA_01188	CCNA_01188	698	8.75552	6.47572	-1.34498	-0.427587	0.0156865	0.104088	1	NA	NA	NA	FecR family protein
CCNA_01189	CCNA_01189	699	13.728	13.9107	-1.00206	-0.00297264	0.991391	0.997265	1	NA	NA	NA	TonB-dependent receptor
CCNA_01190	CCNA_01190	700	5.52791	5.35074	-1.02484	-0.0353984	0.87843	0.951659	1	NA	NA	NA	hypothetical protein
CCNA_01191	CCNA_01191	701	2.65074	3.04458	1.17423	0.231715	0.37129	0.673577	1	NA	NA	NA	transporter, major facilitator superfamily SucD
CCNA_01192	CCNA_01192	701	0.587132	0.592375	1.14237	0.192026	0.617274	0.824206	1	NA	NA	NA	fructokinase SucC
CCNA_01193	CCNA_01193	701	0.724841	0.666475	-1.06423	-0.0898078	0.77885	0.908579	1	NA	NA	NA	amylosucrase SucB
CCNA_R0135	CCNA_R0135	2483	0	0	#N/A	#N/A	#N/A	#N/A	#N/A	NA	NA	NA
CCNA_01194	CCNA_01194	702	7.56151	7.08517	-1.08081	-0.112119	0.553686	0.791452	1	NA	NA	NA	TonB-dependent receptor SucA
CCNA_01195	CCNA_01195	703	7.2507	7.15447	-1.02114	-0.0301809	0.873897	0.950328	1	NA	NA	NA	LacI-family transcriptional regulator SucR
CCNA_01196	CCNA_01196	704	4.94948	7.81151	1.60764	0.68494	0.00202125	0.0215488	1	NA	NA	NA	iron-regulated outer membrane virulence protein
CCNA_01197	CCNA_01197	705	0.217505	0.300745	1.33217	0.413782	0.438872	0.723536	1	NA	NA	NA	hypothetical protein
CCNA_01198	CCNA_01198	706	5.78758	4.18257	-1.34941	-0.432326	0.0131463	0.0912394	1	NA	NA	NA	dTDP-4-dehydrorhamnose reductase
CCNA_01199	CCNA_01199	706	14.4652	13.6017	-1.08085	-0.112167	0.585546	0.804547	1	NA	NA	NA	glucose-1-phosphate thymidylyltransferase
CCNA_01200	CCNA_01200	707	1.04345	1.52292	1.3528	0.435951	0.162268	0.453923	1	NA	NA	NA	TonB-dependent receptor
CCNA_01201	CCNA_01201	708	0.83034	0.707932	-1.22416	-0.291791	0.337103	0.649601	1	NA	NA	NA	hypothetical protein
CCNA_01202	CCNA_01202	708	22.3037	16.9992	-1.31042	-0.390032	0.0162592	0.10601	1	NA	NA	NA	membrane alanine aminopeptidase
CCNA_01203	CCNA_01203	709	6.07449	1.75843	-3.36945	-1.75252	3.25268e-13	1.40267e-11	1.31246e-09	AACCCCAAATCGGGG	1330833-1330847	P1-709-1330816	TonB-dependent receptor
CCNA_01204	CCNA_01204	710	11.8633	10.5416	-1.12657	-0.171942	0.393265	0.687005	1	NA	NA	NA	dTDP-glucose 4,6-dehydratase
CCNA_01205	CCNA_01205	711	0.167241	0.178245	1.16832	0.224439	0.744395	#N/A	1	NA	NA	NA	ABC transporter ATP-binding protein
CCNA_01206	CCNA_01206	711	0.430281	0.692419	1.42827	0.51427	0.166786	0.460521	1	NA	NA	NA	ABC transporter permease protein
CCNA_01207	CCNA_01207	711	1.94446	2.37736	1.20331	0.267004	0.332102	0.644391	1	NA	NA	NA	two-component sensor histidine kinase
CCNA_01208	CCNA_01208	711	1.36545	1.09922	-1.2121	-0.277508	0.337027	0.649601	1	NA	NA	NA	two-component response regulator
CCNA_01209	CCNA_01209	711	1.69516	1.77995	1.06784	0.0946965	0.654296	0.845803	1	NA	NA	NA	L-lactate dehydrogenase
CCNA_01210	CCNA_01210	712	7.18688	8.52917	1.15719	0.210625	0.291332	0.611669	1	NA	NA	NA	nucleotidyltransferase family protein
CCNA_01211	CCNA_01211	713	3.67983	2.88762	-1.20916	-0.274006	0.236659	0.548222	1	NA	NA	NA	MobA-like NTP transferase domain protein
CCNA_01212	CCNA_01212	713	27.1583	25.7462	-1.06802	-0.0949335	0.543946	0.786134	1	NA	NA	NA	dATP pyrophosphohydrolase
CCNA_01213	CCNA_01213	713	7.78626	7.2358	-1.04886	-0.0688191	0.710695	0.875437	1	NA	NA	NA	YjgP/YjgQ family membrane permease
CCNA_01214	CCNA_01214	713	11.9812	12.5277	1.05246	0.0737698	0.791656	0.914623	1	NA	NA	NA	YjgP/YjgQ family membrane permease
CCNA_01215	CCNA_01215	713	10.0003	10.4204	1.05122	0.0720664	0.720349	0.879026	1	NA	NA	NA	histidine triad (HIT) hydrolase
CCNA_01216	CCNA_01216	714	5.24492	10.2119	1.9002	0.92615	8.1096e-05	0.0013253	0.327222	NA	NA	NA	phosphohydrolase, Icc family
CCNA_01217	CCNA_01217	715	14.6513	11.2294	-1.29844	-0.376779	0.168086	0.462121	1	NA	NA	NA	phosphatidylglycerophosphate synthase
CCNA_01218	CCNA_01218	715	4.24572	2.92956	-1.41852	-0.504389	0.0233536	0.13934	1	NA	NA	NA	sphingosine kinase/diacylglycerol kinase-related protein
CCNA_01219	CCNA_01219	715	1.6169	1.15694	-1.44304	-0.529109	0.111591	0.369408	1	NA	NA	NA	putative cytosolic protein
CCNA_01220	CCNA_01220	717.1	36.4296	60.4556	1.65202	0.724231	5.42543e-06	0.000116329	0.0218916	ACACCCGTTTTGGGT	1348402-1348416	P2-717.1-1348142,P1-717.1-1348168	7-keto-8-aminopelargonate synthetase
CCNA_01221	CCNA_01221	717.1	27.7928	42.3221	1.51781	0.601993	0.00577208	0.0503483	1	ACACCCGTTTTGGGT	1348402-1348416	P2-717.1-1348142,P1-717.1-1348168	acyl carrier protein
CCNA_01222	CCNA_01222	717	6.87794	8.09727	1.19006	0.251037	0.224072	0.534347	1	NA	NA	NA	NADH-ubiquinone oxidoreductase
CCNA_01223	CCNA_01223	717	7.76695	8.42146	1.10214	0.140314	0.525545	0.772813	1	NA	NA	NA	acyl-CoA synthetase
CCNA_01224	CCNA_01224	717	5.43062	4.43225	-1.2204	-0.287354	0.100159	0.349964	1	NA	NA	NA	O-antigen membrane transport protein
CCNA_01225	CCNA_01225	717	7.16297	6.68776	-1.07871	-0.109309	0.581183	0.802194	1	NA	NA	NA	glycerophosphotransferase-related protein
CCNA_01226	CCNA_01226	717	3.63238	3.02923	-1.20445	-0.268373	0.244303	0.559114	1	NA	NA	NA	hypothetical protein
CCNA_01227	CCNA_01227	718	4.83855	4.64235	-1.04495	-0.0634321	0.727437	0.883242	1	NA	NA	NA	alkanesulfonate monooxygenase
CCNA_01228	CCNA_01228	718	2.36668	2.44148	1.03613	0.0511994	0.836181	0.937422	1	NA	NA	NA	pyrazinamidase/nicotinamidase
CCNA_01229	CCNA_01229	719	1.37356	1.64725	1.18532	0.245276	0.448792	0.7339	1	NA	NA	NA	2-hydroxychromene-2-carboxylate isomerase
CCNA_01230	CCNA_01230	720	6.55223	6.12574	-1.08462	-0.117186	0.575321	0.80003	1	NA	NA	NA	arylsulfatase family protein
CCNA_01231	CCNA_01231	720	1.19228	0.941885	-1.1875	-0.247931	0.414716	0.700686	1	NA	NA	NA	Formylglycine-generating sulfatase
CCNA_R0136	CCNA_R0136	720	0	0	#N/A	#N/A	#N/A	#N/A	#N/A	NA	NA	NA
CCNA_01232	CCNA_01232	721	0.977038	1.19135	1.23867	0.308791	0.314321	0.627007	1	NA	NA	NA	hypothetical protein
CCNA_01233	CCNA_01233	721	2.44062	2.36401	-1.01163	-0.0166756	0.941791	0.980491	1	NA	NA	NA	haloalkane dehalogenase
CCNA_01234	CCNA_01234	722	1.12677	1.30864	1.21684	0.283138	0.277413	0.594564	1	NA	NA	NA	metal-dependent hydrolase
CCNA_01235	CCNA_01235	723	5.55067	4.75393	-1.21293	-0.278492	0.100461	0.349964	1	NA	NA	NA	AcrR-family transcriptional regulator
CCNA_01236	CCNA_01236	724	14.1268	11.2854	-1.26128	-0.334891	0.17889	0.475471	1	NA	NA	NA	general stress protein GsiB
CCNA_01237	CCNA_01237	724	13.0978	10.9449	-1.18958	-0.250457	0.215622	0.523771	1	NA	NA	NA	hypothetical protein
CCNA_01238	CCNA_01238	726	3.20356	3.42398	1.09829	0.135263	0.65389	0.845803	1	NA	NA	NA	EF-hand domain protein
CCNA_01239	CCNA_01239	726	7.08623	7.40082	1.07301	0.101658	0.56411	0.794686	1	NA	NA	NA	two-component sensor histidine kinase
CCNA_01240	CCNA_01240	726	6.4915	7.34717	1.13656	0.184678	0.374552	0.675122	1	NA	NA	NA	two-component response regulator
CCNA_01241	CCNA_01241	726	11.4702	9.73867	-1.17451	-0.232061	0.153514	0.441669	1	NA	NA	NA	Zn-dependent hydrolase, glyoxalase II family
CCNA_01242	CCNA_01242	726	129.911	110.813	-1.168	-0.224039	0.174544	0.470675	1	NA	NA	NA	amino acid permease
CCNA_01243	CCNA_01243	727	3.53603	3.66867	1.06713	0.0937317	0.616086	0.823447	1	NA	NA	NA	ATP-dependent helicase hrpB
CCNA_01244	CCNA_01244	728	3.20437	2.59235	-1.21913	-0.285856	0.227859	0.538887	1	NA	NA	NA	hypothetical protein
CCNA_01245	CCNA_01245	729	7.08659	7.87155	1.08398	0.116342	0.436419	0.720729	1	NA	NA	NA	23S rRNA methyltransferase
CCNA_01246	CCNA_01246	729	3.80667	3.59036	-1.06952	-0.0969647	0.610251	0.821709	1	NA	NA	NA	methyltransferase
CCNA_01247	CCNA_01247	729	3.83018	0.173217	-19.5307	-4.28767	5.84674e-24	4.70306e-22	2.35916e-20	NA	NA	NA	CESA-like glycosyltransferase
CCNA_01248	CCNA_01248	730	15.0878	13.6036	-1.10796	-0.1479	0.493275	0.756132	1	NA	NA	NA	TetR-family transcriptional regulator
CCNA_01249	CCNA_01249	730	1.02492	0.89608	-1.21381	-0.27954	0.381398	0.678945	1	NA	NA	NA	ABC-transporter substrate binding protein
CCNA_01250	CCNA_01250	730	0.81481	0.658564	-1.11275	-0.154135	0.682442	0.862378	1	NA	NA	NA	FecCD-family transporter protein
CCNA_01251	CCNA_01251	730	0.704718	0.60516	-1.03592	-0.0509086	0.896088	0.960224	1	NA	NA	NA	FepC-type transporter protein
CCNA_01252	sdpA	731	37.2553	24.0236	-1.53692	-0.620043	0.00296534	0.029588	1	NA	NA	NA	soluble lytic murein transglycosylase SdpA
CCNA_01253	dapA	732	22.8425	28.8067	1.25038	0.322362	0.0704467	0.290413	1	NA	NA	NA	dihydrodipicolinate synthase
CCNA_01254	smpB	732	15.4785	19.4005	1.24045	0.310862	0.0739867	0.297965	1	NA	NA	NA	SsrA-binding protein
CCNA_01255	CCNA_01255	733	0.639371	5.80819	8.50459	3.08824	2.08755e-25	1.95415e-23	8.42328e-22	NA	NA	NA	hypothetical protein
CCNA_01256	CCNA_01256	734	3.12497	3.69754	1.14366	0.193664	0.4108	0.698251	1	NA	NA	NA	hypothetical protein
CCNA_01257	CCNA_01257	734	0.837219	0.761709	-1.11848	-0.161542	0.694179	0.867493	1	NA	NA	NA	conserved hypothetical membrane protein
CCNA_01258	CCNA_01258	734	0.449429	0.55727	1.19878	0.261569	0.460766	0.739925	1	NA	NA	NA	conserved hypothetical membrane protein
CCNA_01259	CCNA_01259	735	133.022	83.7242	-1.58757	-0.66682	0.00238428	0.0245991	1	NA	NA	NA	class II aldolase and Adducin protein
CCNA_01260	CCNA_01260	735.1	5.95285	0.817459	-7.44177	-2.89565	2.46512e-25	2.25265e-23	9.94677e-22	NA	NA	NA	hypothetical protein
CCNA_R0137	CCNA_R0137	2484	1.01441	0.378953	-2.58282	-1.36895	0.00107366	0.0129582	1	NA	NA	NA
CCNA_01261	CCNA_01261	737	17.1035	21.864	1.28482	0.361561	0.0305921	0.168213	1	NA	NA	NA	periplasmic multidrug efflux lipoprotein precursor
CCNA_01262	acrB3	737	36.0983	43.6866	1.22215	0.289417	0.110949	0.368676	1	NA	NA	NA	cation/multidrug efflux pump, AcrB family
CCNA_01263	CCNA_01263	737	5.33445	6.29287	1.1544	0.207139	0.279413	0.595641	1	NA	NA	NA	pyruvate dehydrogenase E1 component
CCNA_01264	CCNA_01264	738	2.12959	2.09813	-1.08009	-0.11115	0.668038	0.85237	1	NA	NA	NA	transposase, DDE family
CCNA_03947	CCNA_03947	2399	0.223754	0	-41.2677	-5.36694	0.0206485	#N/A	1	NA	NA	NA	hypothetical protein
CCNA_01265	CCNA_01265	739	0.727199	0	-135.873	-7.08611	0.0023154	#N/A	1	NA	NA	NA	hypothetical protein
CCNA_01266	CCNA_01266	741	3.07682	3.66379	1.23854	0.308636	0.195584	0.492935	1	NA	NA	NA	NTF2 superfamily protein
CCNA_01267	CCNA_01267	741	7.39459	6.78435	-1.05275	-0.0741631	0.743021	0.892555	1	NA	NA	NA	NTF2 superfamily protein
CCNA_01268	CCNA_01268	742	7.16894	6.80504	-1.0327	-0.0464247	0.82449	0.932349	1	NA	NA	NA	cytochrome c
CCNA_01269	CCNA_01269	743	0.706334	0.647466	1.0475	0.066952	0.848617	0.940834	1	NA	NA	NA	GcrA superfamily protein
CCNA_01270	CCNA_01270	743	0.488445	0.733845	1.35055	0.433547	0.256065	0.573048	1	NA	NA	NA	hypothetical protein
CCNA_01271	CCNA_01271	744	1.7647	2.53403	1.39472	0.479979	0.0536954	0.244174	1	NA	NA	NA	MarR-family transcriptional regulator
CCNA_01272	arfB	2325	1.72159	1.54673	-1.11951	-0.162865	0.540975	0.784383	1	NA	NA	NA	peptidyl-tRNA hydrolase family protein ArfB
CCNA_01273	CCNA_01273	2325	1.97076	2.15613	1.06412	0.089663	0.733586	0.886215	1	NA	NA	NA	EMG2 protein
CCNA_R0029	CCNA_R0029	2485	0.300756	0.314533	-1.02516	-0.0358539	0.949681	0.982976	1	NA	NA	NA
CCNA_01274	CCNA_01274	745	2.81192	2.77969	1.03829	0.0542131	0.838089	0.937466	1	NA	NA	NA	piperideine-6-carboxylate dehydrogenase
CCNA_01275	CCNA_01275	746	7.66339	7.20105	-1.0524	-0.0736862	0.665241	0.851066	1	NA	NA	NA	bifunctional 5,10-methylene-tetrahydrofolate dehydrogenase/ 5,10-methylene-tetrahydrofolate cyclohydrolase
CCNA_01276	CCNA_01276	746	2.61765	2.15618	-1.14838	-0.199603	0.418424	0.70373	1	NA	NA	NA	cytochrome c5
CCNA_01277	CCNA_01277	746	18.5147	19.7112	1.07875	0.109364	0.48043	0.748374	1	NA	NA	NA	FAD-linked oxidoreductase
CCNA_01278	CCNA_01278	747	12.2756	15.3504	1.24282	0.313613	0.229374	0.540471	1	NA	NA	NA	hypothetical protein
CCNA_01279	CCNA_01279	747	4.96271	6.42606	1.2877	0.364798	0.0627714	0.270086	1	NA	NA	NA	inorganic polyphosphate/ATP-NAD kinase
CCNA_01280	spmY	747	8.29615	8.29224	1.01159	0.0166257	0.948112	0.982225	1	NA	NA	NA	cell development regulator SpmY
CCNA_01281	glpK	748	3.99758	6.2522	1.56189	0.643294	0.00195703	0.021069	1	NA	NA	NA	glycerol kinase
CCNA_01282	CCNA_01282	748	1.07463	1.65075	1.44283	0.5289	0.104784	0.358567	1	NA	NA	NA	gluconolactonase
CCNA_01283	CCNA_01283	748	0.67691	0.978417	1.41547	0.501277	0.120693	0.386961	1	NA	NA	NA	NADP-dependent aldose oxidoreductase
CCNA_01284	CCNA_01284	748	1.3846	1.58846	1.17425	0.231735	0.499892	0.759536	1	NA	NA	NA	dienelactone hydrolase family protein
CCNA_01285	CCNA_01285	750	13.5032	10.4607	-1.27052	-0.345415	0.0848851	0.322883	1	NA	NA	NA	proline iminopeptidase
CCNA_01286	CCNA_01286	751	0.400633	0.412654	1.0798	0.110768	0.813236	0.926172	1	NA	NA	NA	hypothetical protein
CCNA_01287	CCNA_01287	752	6.32072	6.94064	1.14528	0.195702	0.360061	0.666625	1	NA	NA	NA	epoxide hydrolase
CCNA_01288	CCNA_01288	753	7.00226	6.08527	-1.132	-0.178875	0.380565	0.678945	1	NA	NA	NA	multidrug resistance transporter, Bcr family
CCNA_01289	CCNA_01289	754	1.40704	1.60917	1.13577	0.183676	0.551028	0.790377	1	NA	NA	NA	conserved hypothetical membrane protein
CCNA_01290	CCNA_01290	755	4.29896	4.12042	-1.03514	-0.0498283	0.83115	0.934833	1	NA	NA	NA	hypothetical protein
CCNA_01291	CCNA_01291	755	1.66261	1.74717	1.01312	0.0188076	0.940912	0.980491	1	NA	NA	NA	phosphotransferase family protein
CCNA_01292	CCNA_01292	755	0.380267	0.653128	1.84022	0.879882	0.0237618	0.14028	1	NA	NA	NA	hypothetical protein
CCNA_01293	CCNA_01293	756	7.75054	10.4321	1.32305	0.403868	0.0375613	0.192728	1	NA	NA	NA	hypothetical protein
CCNA_01294	CCNA_01294	757	1.88474	2.19163	1.16557	0.221035	0.333719	0.646875	1	NA	NA	NA	transposase
CCNA_01295	CCNA_01295	758	8.4568	11.9946	1.43011	0.516125	0.010085	0.0751953	1	NA	NA	NA	integral membrane protein
CCNA_01296	stpX	759	24.0381	35.3903	1.48958	0.574909	0.00443213	0.0405979	1	NA	NA	NA	stalk-specific protein X
CCNA_01297	CCNA_01297	760	13.7112	15.5341	1.10766	0.147518	0.484717	0.752262	1	NA	NA	NA	23S rRNA Gm2251 methyltransferase
CCNA_R0030	CCNA_R0030	2327	0.389845	0.441244	1.21716	0.283522	0.502727	0.760556	1	NA	NA	NA
CCNA_R0031	CCNA_R0031	2327	56.9963	52.5167	-1.08691	-0.120228	0.509098	0.762124	1	NA	NA	NA
CCNA_01298	CCNA_01298	2327	358.572	373.372	1.0407	0.0575607	0.75014	0.896616	1	NA	NA	NA	translation elongation factor Tu (EF-TU)
CCNA_01299	CCNA_01299	761	4.35614	4.74862	1.08029	0.111417	0.506247	0.760556	1	NA	NA	NA	OmdA-family protein
CCNA_01300	fdhD	762	2.51939	1.84051	-1.29833	-0.376662	0.172066	0.468362	1	NA	NA	NA	formate dehydrogenase accessory protein fdhD
CCNA_01301	CCNA_01301	762	16.7415	13.7389	-1.20341	-0.267125	0.217965	0.527051	1	NA	NA	NA	NAD-dependent formate dehydrogenase alpha subunit
CCNA_01302	CCNA_01302	762	9.76819	8.29032	-1.14454	-0.194766	0.418656	0.703811	1	NA	NA	NA	acetyltransferase domain protein
CCNA_01303	CCNA_01303	763	18.5322	9.1164	-2.03347	-1.02394	0.000342345	0.00479533	1	NA	NA	NA	hypothetical protein
CCNA_01304	CCNA_01304	764	107.938	133.299	1.23333	0.302561	0.142529	0.423396	1	NA	NA	NA	hypothetical protein
CCNA_01305	rpsJ	764	185.655	187.198	1.00847	0.0121735	0.940844	0.980491	1	NA	NA	NA	SSU ribosomal protein S10P
CCNA_01306	rplC	764	215.178	247.591	1.14961	0.20115	0.264605	0.580758	1	NA	NA	NA	LSU ribosomal protein L3P
CCNA_01307	rplD	764	110.605	120.71	1.08997	0.124285	0.492573	0.756132	1	NA	NA	NA	LSU ribosomal protein L1E-L4P
CCNA_01308	rplW	764	55.1644	72.7041	1.31502	0.39508	0.0995775	0.34966	1	NA	NA	NA	LSU ribosomal protein L23P
CCNA_01309	rplB	764	221.801	253.006	1.13972	0.188675	0.279481	0.595641	1	NA	NA	NA	LSU ribosomal protein L2P
CCNA_01310	rpsS	764	89.6039	97.3009	1.0844	0.116892	0.565103	0.795038	1	NA	NA	NA	SSU ribosomal protein S19P
CCNA_01311	rplV	764	41.4716	64.378	1.54973	0.632014	0.0178566	0.113654	1	NA	NA	NA	LSU ribosomal protein L22P
CCNA_01312	rpsC	764	128.783	148.745	1.15404	0.206692	0.232527	0.544409	1	NA	NA	NA	SSU ribosomal protein S3P
CCNA_01313	rplP	764	68.5892	85.9613	1.25172	0.323914	0.0966425	0.343757	1	NA	NA	NA	LSU ribosomal protein L16P
CCNA_01314	rpmC	764	58.0467	69.7286	1.19931	0.262205	0.173446	0.469987	1	NA	NA	NA	LSU ribosomal protein L29P
CCNA_01315	rpsQ	764	59.2051	66.449	1.12308	0.167462	0.399472	0.692178	1	NA	NA	NA	SSU ribosomal protein S17P
CCNA_01316	rplN	764	96.646	126.8	1.31096	0.390626	0.0291899	0.163184	1	NA	NA	NA	LSU ribosomal protein L14P
CCNA_01317	rplX	764	102.216	117.748	1.15129	0.203251	0.268225	0.583586	1	NA	NA	NA	LSU ribosomal protein L24P
CCNA_01318	rplE	764	173.322	229.191	1.32138	0.402049	0.0297646	0.165148	1	NA	NA	NA	LSU ribosomal protein L5P
CCNA_01319	rpsN	764	54.2956	80.5194	1.47974	0.565344	0.0127597	0.089922	1	NA	NA	NA	SSU ribosomal protein S14P
CCNA_01320	rpsH	764	88.5705	105.101	1.18566	0.245687	0.212621	0.519703	1	NA	NA	NA	SSU ribosomal protein S8P
CCNA_01321	rplF	764	142.02	164.285	1.15592	0.209045	0.189154	0.485926	1	NA	NA	NA	LSU ribosomal protein L6P
CCNA_01322	rplR	764	85.7498	114.512	1.33382	0.41556	0.0831426	0.318783	1	NA	NA	NA	LSU ribosomal protein L18P
CCNA_01323	rpsE	764	87.3044	114.321	1.30746	0.38677	0.0571552	0.253893	1	NA	NA	NA	SSU ribosomal protein S5P
CCNA_01324	rpmD	764	22.9174	22.4079	-1.02175	-0.0310488	0.86652	0.947744	1	NA	NA	NA	LSU ribosomal protein L30P
CCNA_01325	rplO	764	33.9788	43.8134	1.2848	0.361541	0.0991154	0.348515	1	NA	NA	NA	LSU ribosomal protein L15P
CCNA_01326	secY	764	72.424	75.7689	1.04135	0.0584545	0.755231	0.898655	1	NA	NA	NA	protein translocase subunit secY
CCNA_01327	adk	764.1	56.4119	49.5887	-1.13659	-0.184708	0.250994	0.564733	1	NA	NA	NA	adenylate kinase/nucleoside-diphosphate kinase
CCNA_01328	rpsM	765	140.153	138.037	-1.01591	-0.0227738	0.891196	0.95873	1	NA	NA	NA	SSU ribosomal protein S13P
CCNA_01329	rpsK	765	194.313	204.399	1.05078	0.0714563	0.681824	0.862221	1	NA	NA	NA	SSU ribosomal protein S11P
CCNA_01330	rpoA	765	221.642	272.367	1.22768	0.29593	0.100471	0.349964	1	NA	NA	NA	DNA-directed RNA polymerase alpha chain
CCNA_01332	rplQ	767	64.2989	68.1995	1.06053	0.0847818	0.637514	0.837078	1	NA	NA	NA	LSU ribosomal protein L17P
CCNA_01333	CCNA_01333	768	1.09582	1.19328	1.04191	0.0592359	0.829612	0.934833	1	NA	NA	NA	hypothetical protein
CCNA_01334	CCNA_01334	769	7.28306	3.89322	-1.84348	-0.882429	8.26255e-05	0.00134372	0.333394	NA	NA	NA	ABC2-family membrane transporter
CCNA_01335	CCNA_01335	769	7.34614	3.44792	-2.08381	-1.05922	4.64008e-06	0.000101185	0.0187227	NA	NA	NA	ABC-type multidrug transport system, ATPase component
CCNA_01336	CCNA_01336	770	2.57071	3.40656	1.27695	0.352701	0.212282	0.519273	1	NA	NA	NA	phosphodiesterase I/nucleotide pyrophosphatase
CCNA_01337	CCNA_01337	771	3.11403	2.80715	-1.06544	-0.0914558	0.715572	0.876592	1	NA	NA	NA	GMC family oxidoreductase
CCNA_01338	CCNA_01338	772	3.78727	3.83373	1.01003	0.0144028	0.943009	0.980491	1	NA	NA	NA	glyoxalase family protein
CCNA_01339	CCNA_01339	772	0.159584	0.189901	1.34186	0.424234	0.58071	#N/A	1	NA	NA	NA	ArsR-family transcriptional regulator
CCNA_03880	CCNA_03880	772	1.42609	1.43559	-1.02216	-0.0316201	0.918391	0.968347	1	NA	NA	NA	ligand-binding SRPBCC domain protein
CCNA_01340	CCNA_01340	772	5.13412	5.68203	1.07742	0.107586	0.583972	0.804193	1	NA	NA	NA	major facilitator superfamily transporter
CCNA_01341	CCNA_01341	772	81.9647	88.1975	1.07879	0.109418	0.567145	0.795266	1	NA	NA	NA	DegP/HtrA-family serine protease
CCNA_01342	CCNA_01342	773	6.69166	6.59451	-1.01843	-0.0263467	0.9002	0.961923	1	NA	NA	NA	ATPase, AAA family
CCNA_01343	CCNA_01343	773	6.50919	4.67636	-1.35627	-0.439649	0.0261073	0.150224	1	NA	NA	NA	ribosomal large subunit pseudouridine synthase C
CCNA_01344	CCNA_01344	773	3.54596	3.75247	1.08113	0.112536	0.549891	0.789556	1	NA	NA	NA	hypothetical protein
CCNA_01345	CCNA_01345	775	3.21263	3.42655	1.07954	0.110419	0.640266	0.838397	1	NA	NA	NA	short chain dehydrogenase
CCNA_01346	CCNA_01346	776	0.378231	0.424197	1.04076	0.0576441	0.888959	0.958647	1	NA	NA	NA	outer membrane protein
CCNA_01347	CCNA_01347	776	11.2148	14.3242	1.27263	0.347808	0.202349	0.502595	1	NA	NA	NA	hypothetical protein
CCNA_01348	CCNA_01348	777	4.92806	5.47759	1.08621	0.119297	0.493222	0.756132	1	NA	NA	NA	hypothetical protein
CCNA_01349	CCNA_01349	778	2.75366	2.87254	1.10354	0.142134	0.557455	0.793587	1	NA	NA	NA	transposase
CCNA_01350	CCNA_01350	778	1.13537	1.7885	1.46426	0.550168	0.0959244	0.342154	1	NA	NA	NA	transposase DDE domain protein
CCNA_01351	CCNA_01351	779	9.49962	9.63667	1.006	0.00863696	0.967533	0.989973	1	NA	NA	NA	two-component response regulator protein
CCNA_01352	CCNA_01352	779	14.7899	14.3504	-1.04984	-0.070163	0.66762	0.85237	1	NA	NA	NA	two component sensor histidine kinase
CCNA_01353	CCNA_01353	779	2.93948	7.54309	2.55383	1.35266	1.95769e-10	6.83054e-09	7.89926e-07	NA	NA	NA	myo-inositol-hexaphosphate 3-phosphohydrolase
CCNA_01354	idhA	781	2.29992	2.30922	-1.01536	-0.0219964	0.927527	0.973936	1	NA	NA	NA	myo-inositol 2-dehydrogenase IdhA
CCNA_01355	iolR	782	3.25916	3.27164	1.03177	0.0451194	0.849715	0.940914	1	NA	NA	NA	transcriptional regulator IolR
CCNA_01356	iolC	783	2.11012	2.25694	1.06929	0.0966475	0.699243	0.868866	1	NA	NA	NA	5-dehydro-2-deoxygluconokinase IolC
CCNA_01357	iolD	783	2.36451	2.55038	1.08966	0.12388	0.569244	0.796194	1	NA	NA	NA	myo-inositol catabolism protein IolD
CCNA_01358	iolE	783	1.67715	1.443	-1.15532	-0.208291	0.498347	0.758388	1	NA	NA	NA	myo-inositol catabolism protein IolE
CCNA_01359	iolB	783	2.17599	1.91504	-1.09586	-0.132064	0.560617	0.794569	1	NA	NA	NA	myo-inositol catabolism protein IolB
CCNA_01360	iolA	783	3.79693	4.01822	1.04589	0.0647276	0.737579	0.889358	1	NA	NA	NA	malonate-semialdehyde dehydrogenase IolA
CCNA_01361	CCNA_01361	784	5.43808	7.12667	1.3599	0.443503	0.0431266	0.210051	1	NA	NA	NA	PepSY superfamily protein
CCNA_01362	CCNA_01362	784	1.50111	2.04295	1.38083	0.465531	0.0487886	0.228305	1	NA	NA	NA	two-component response regulator
CCNA_01363	CCNA_01363	784	1.5888	2.00924	1.19332	0.254976	0.281032	0.597894	1	NA	NA	NA	two-component sensor histidine kinase
CCNA_01364	CCNA_01364	785	4.70677	4.90784	1.02114	0.0301746	0.863873	0.947014	1	NA	NA	NA	NIFR3-like protein
CCNA_01365	perP	786	5.87044	3.84398	-1.49012	-0.575428	0.00181872	0.0197741	1	NA	NA	NA	aspartyl protease perP
CCNA_01366	CCNA_01366	787	1.90053	1.45681	-1.22437	-0.292042	0.365108	0.67121	1	NA	NA	NA	hypothetical protein
CCNA_01367	CCNA_01367	788	1.40375	1.87654	1.328	0.409251	0.140209	0.418447	1	NA	NA	NA	nicotinate-nucleotide--dimethylbenzimidazole phosphoribosyltransferase
CCNA_01368	CCNA_01368	789	41.6426	43.5082	1.04239	0.059893	0.74959	0.896518	1	NA	NA	NA	acyl-CoA dehydrogenase
CCNA_01369	CCNA_01369	789	20.0551	23.2665	1.14772	0.198769	0.277453	0.594564	1	NA	NA	NA	acyl-CoA dehydrogenase, short-chain specific
CCNA_03948	CCNA_03948	2400	0.224397	0.173672	-1.29425	-0.372118	0.575317	#N/A	1	NA	NA	NA	hypothetical protein
CCNA_01371	CCNA_01371	790	9.93289	8.87921	-1.10805	-0.148022	0.593689	0.808293	1	NA	NA	NA	hypothetical protein
CCNA_01372	CCNA_01372	791	2.98291	3.73039	1.23685	0.30667	0.150841	0.436598	1	NA	NA	NA	lysine decarboxylase family
CCNA_01373	CCNA_01373	792	1.26313	1.42267	1.20201	0.265448	0.401672	0.693008	1	NA	NA	NA	hypothetical protein
CCNA_01374	CCNA_01374	792	4.74228	4.08701	-1.17504	-0.232709	0.210575	0.51669	1	NA	NA	NA	Fe-S cluster assembly ABC-type transport system, permease and ATPase components
CCNA_01375	CCNA_01375	792.1	15.2773	15.3063	-1.01692	-0.0242003	0.911163	0.967371	1	NA	NA	NA	lactoylglutathione lyase
CCNA_01376	CCNA_01376	792.1	8.12029	8.28162	-1.00405	-0.00583126	0.977051	0.992869	1	NA	NA	NA	glutathione S-transferase
CCNA_R0032	CCNA_R0032	2486	0.0688782	0.111131	1.41451	0.500306	0.620893	#N/A	1	NA	NA	NA
CCNA_R0033	CCNA_R0033	2487	0.536774	0.521557	1.02526	0.0359917	0.916623	0.968196	1	NA	NA	NA
CCNA_R0034	CCNA_R0034	2487	0.732971	0.564287	-1.31723	-0.397503	0.319572	0.632552	1	NA	NA	NA
CCNA_01377	CCNA_01377	793	2.9048	2.41734	-1.15667	-0.209977	0.394014	0.687375	1	NA	NA	NA	hypothetical protein
CCNA_01378	CCNA_01378	794	14.2775	12.7177	-1.12886	-0.174864	0.476053	0.747276	1	NA	NA	NA	protein-L-isoaspartate O-methyltransferase
CCNA_01379	rsaFb	794	55.5978	32.6352	-1.70544	-0.770144	2.06602e-05	0.000388696	0.083364	NA	NA	NA	type I secretion outer membrane protein rsaFb
CCNA_01380	popZ	795	14.5656	13.9315	-1.04445	-0.0627403	0.80779	0.923448	1	NA	NA	NA	pole-organizing protein popZ
CCNA_01381	CCNA_01381	796	47.63	41.6035	-1.15107	-0.202972	0.158785	0.449753	1	NA	NA	NA	valyl-tRNA synthetase
CCNA_01382	CCNA_01382	797	21.7161	22.3581	1.02442	0.0348086	0.842444	0.938247	1	NA	NA	NA	long-chain-fatty-acid--CoA ligase
CCNA_01383	CCNA_01383	797	2.50106	3.20783	1.23431	0.303702	0.246538	0.561217	1	NA	NA	NA	hypothetical protein
CCNA_01384	CCNA_01384	798	19.3901	28.2359	1.45375	0.539777	0.00352998	0.0341261	1	NA	NA	NA	amidase family protein
CCNA_01385	CCNA_01385	799	2.64469	2.52386	-1.04128	-0.0583525	0.791095	0.914524	1	NA	NA	NA	rRNA methylase
CCNA_01386	CCNA_01386	800	21.6382	37.7282	1.75252	0.809435	5.54943e-05	0.000950835	0.22392	NA	NA	NA	hypothetical protein
CCNA_01387	CCNA_01387	801	3.71433	2.68192	-1.31858	-0.398981	0.0499119	0.231915	1	NA	NA	NA	tRNA (uracil-5-)-methyltransferase related protein
CCNA_01388	CCNA_01388	801	2.67728	3.14604	1.17315	0.230383	0.361193	0.667113	1	NA	NA	NA	methyltransferase
CCNA_01389	CCNA_01389	802	1.59617	2.08282	1.2328	0.301943	0.163594	0.455852	1	NA	NA	NA	acetyltransferase
CCNA_01390	CCNA_01390	803	5.57047	5.06586	-1.06449	-0.0901672	0.606783	0.819955	1	NA	NA	NA	RNA polymerase sigma factor
CCNA_01391	CCNA_01391	803	3.10711	2.87185	-1.08575	-0.118688	0.643778	0.840987	1	NA	NA	NA	radical SAM superfamily protein
CCNA_01392	CCNA_01392	804	2.61592	2.63739	-1.00578	-0.00831759	0.968574	0.990445	1	NA	NA	NA	glycosyltransferase involved in cell wall biogenesis
CCNA_01393	sdpB	805	42.0165	36.5049	-1.13783	-0.186281	0.325427	0.638216	1	NA	NA	NA	soluble lytic murein transglycosylase SdpB
CCNA_01394	CCNA_01394	805	8.46142	6.69665	-1.31457	-0.394591	0.0239038	0.140494	1	NA	NA	NA	uracil DNA glycosylase superfamily protein
CCNA_01395	fzeA	806	81.3796	82.8016	1.01324	0.0189766	0.916734	0.968196	1	NA	NA	NA	electron transfer flavoprotein-ubiquinone oxidoreductase FzeA
CCNA_01396	CCNA_01396	806.1	15.174	17.1405	1.11453	0.156437	0.431956	0.715569	1	NA	NA	NA	tetratricopeptide repeat family protein
CCNA_01397	CCNA_01397	806.1	2.50662	2.35436	-1.02217	-0.0316391	0.887651	0.957775	1	NA	NA	NA	4-diphosphocytidyl-2-C-methyl-D-erythritol kinase
CCNA_01398	CCNA_01398	806.1	2.88446	2.97526	1.07631	0.106095	0.656133	0.847036	1	NA	NA	NA	peptidyl-prolyl cis-trans isomerase
CCNA_01399	CCNA_01399	807	6.91823	9.77288	1.4022	0.487693	0.0584815	0.257604	1	NA	NA	NA	ammonium transporter/methylammonium transporter
CCNA_01400	glnK	807	5.07	9.39879	1.8165	0.861162	0.000431763	0.00589718	1	NA	NA	NA	nitrogen regulatory protein GlnK
CCNA_01403	glyQ	809	41.2086	39.7961	-1.04266	-0.0602742	0.748339	0.895696	1	NA	NA	NA	glycyl-tRNA synthetase alpha chain
CCNA_01404	glyS	809	59.2924	54.3769	-1.09517	-0.131155	0.430605	0.71451	1	NA	NA	NA	glycyl-tRNA synthetase beta chain
CCNA_R0138	CCNA_R0138	2489	2.48299	2.57602	-1.03818	-0.0540581	0.828001	0.934422	1	NA	NA	NA
CCNA_R0139	CCNA_R0139	2488	0	0	#N/A	#N/A	#N/A	#N/A	#N/A	NA	NA	NA
CCNA_01405	CCNA_01405	810	27.892	1.69593	-16.3744	-4.03337	1.16098e-66	5.56979e-64	4.68455e-63	NA	NA	NA	GIY-YIG domain protein
CCNA_R0140	CCNA_R0140	2490	0.035856	0.0760514	1.439	0.525066	0.596829	#N/A	1	NA	NA	NA
CCNA_01406	CCNA_01406	811	2.64547	2.30539	-1.15207	-0.204233	0.403029	0.693616	1	NA	NA	NA	metal-dependent hydrolase
CCNA_01407	CCNA_01407	812	2.21496	2.72595	1.19621	0.258472	0.292951	0.613034	1	NA	NA	NA	DNA-binding transcriptional regulator, AcrR family
CCNA_01408	CCNA_01408	813	2.62755	2.88533	1.08002	0.111057	0.666699	0.852078	1	NA	NA	NA	phosphohydrolase, MutT/nudix family
CCNA_01409	CCNA_01409	813	13.0931	11.0252	-1.17295	-0.230139	0.241714	0.554025	1	NA	NA	NA	delta-aminolevulinic acid dehydratase
CCNA_01410	CCNA_01410	813	7.52932	8.30197	1.11084	0.151651	0.462586	0.740196	1	NA	NA	NA	cyclohexanone monooxygenase
CCNA_03949	CCNA_03949	2401	2.95666	5.06908	1.6981	0.763924	0.00689658	0.056679	1	NA	NA	NA	hypothetical protein
CCNA_03950	CCNA_03950	2402	0.152265	0.107866	-1.95476	-0.966989	0.207263	#N/A	1	NA	NA	NA	hypothetical protein
CCNA_01412	CCNA_01412	814	7.08534	8.38189	1.20808	0.272712	0.168328	0.462121	1	NA	NA	NA	acyl-CoA dehydrogenase, short-chain specific
CCNA_01413	CCNA_01413	814	6.19841	5.22133	-1.17215	-0.229162	0.256566	0.573167	1	NA	NA	NA	phosphoglycerate mutase family protein
CCNA_01414	CCNA_01414	814	6.97262	7.09121	1.01996	0.0285115	0.895418	0.960224	1	NA	NA	NA	3-hydroxyisobutyryl-CoA hydrolase
CCNA_01415	CCNA_01415	814	35.1153	31.2352	-1.12371	-0.168265	0.490253	0.756132	1	NA	NA	NA	methyltransferase
CCNA_01416	CCNA_01416	815	8.4507	7.94645	-1.04708	-0.0663661	0.731069	0.885072	1	NA	NA	NA	3-hydroxyisobutyrate dehydrogenase
CCNA_01417	CCNA_01417	816	84.9659	43.4521	-1.9539	-0.96636	0.0108354	0.0793631	1	NA	NA	NA	5-aminolevulinic acid synthase
CCNA_01418	CCNA_01418	817	49.2308	54.5368	1.10524	0.144366	0.474348	0.747276	1	NA	NA	NA	ROS/MUCR transcriptional regulator
CCNA_01419	CCNA_01419	818	69.3846	70.4569	1.01298	0.0186018	0.927416	0.973936	1	NA	NA	NA	serine hydroxymethyltransferase
CCNA_01420	CCNA_01420	818	15.7658	18.3846	1.1451	0.195474	0.22444	0.534347	1	NA	NA	NA	NrdR family transcriptional regulator
CCNA_01421	CCNA_01421	818.1	17.3893	16.587	-1.05087	-0.0715859	0.730808	0.885072	1	NA	NA	NA	6,7-dimethyl-8-ribityllumazine synthase
CCNA_01422	nusB	818.1	20.2692	18.1198	-1.11794	-0.160842	0.299954	0.617957	1	NA	NA	NA	N utilization substance protein B NusB
CCNA_01423	CCNA_01423	818.1	20.8019	20.8015	-1.00331	-0.00477048	0.979238	0.993213	1	NA	NA	NA	thiamine-monophosphate kinase
CCNA_01424	CCNA_01424	819	4.53192	4.41252	-1.02256	-0.0321815	0.838896	0.937466	1	NA	NA	NA	hypothetical protein
CCNA_01425	hppA	820	30.4235	32.7489	1.07417	0.103228	0.698776	0.868866	1	NA	NA	NA	K(+)-insensitive pyrophosphate energized proton pump
CCNA_01426	cleB	821	3.13776	5.32278	1.7622	0.817381	6.98195e-06	0.000144068	0.0281722	NA	NA	NA	single domain receiver protein CleB
CCNA_01427	bamE	822	68.8516	70.7822	1.02407	0.0343184	0.859092	0.946111	1	NA	NA	NA	beta-barrel assembly machine (BAM) protein BamE
CCNA_01429	CCNA_01429	824	14.0232	15.5798	1.10178	0.139842	0.590303	0.805684	1	NA	NA	NA	ubiquinol-cytochrome C reductase chaperone
CCNA_01430	CCNA_01430	824	6.61711	7.82444	1.13462	0.182212	0.279507	0.595641	1	NA	NA	NA	hypothetical protein
CCNA_01431	CCNA_01431	825	20.9996	20.3262	-1.04269	-0.060304	0.756441	0.898655	1	NA	NA	NA	fatty acid/phospholipid synthesis protein plsX
CCNA_01432	CCNA_01432	825	12.8154	13.0583	1.00642	0.00923939	0.973466	0.992025	1	NA	NA	NA	3-oxoacyl-(acyl-carrier-protein) synthase III
CCNA_01433	ihfA	826	6.63598	6.32242	-1.07686	-0.106832	0.607844	0.820329	1	NA	NA	NA	integration host factor alpha-subunit
CCNA_01434	CCNA_01434	826	6.31431	6.07554	-1.05878	-0.0824029	0.659069	0.848146	1	NA	NA	NA	MerR-family transcriptional regulator
CCNA_R0035	CCNA_R0035	2491	0.028957	0.0406188	1.47477	0.560486	0.627819	#N/A	1	NA	NA	NA
CCNA_01435	CCNA_01435	827	5.70904	5.15204	-1.11926	-0.162546	0.438248	0.722909	1	NA	NA	NA	hypothetical protein
CCNA_01437	CCNA_01437	827	5.32213	4.31146	-1.23391	-0.303232	0.0984482	0.347703	1	NA	NA	NA	transglycosylase associated protein
CCNA_01438	CCNA_01438	830	22.451	30.2533	1.33084	0.412338	0.0399478	0.199635	1	NA	NA	NA	heme O monooxygenase
CCNA_01439	CCNA_01439	831	11.215	13.2358	1.16246	0.217181	0.356023	0.663284	1	NA	NA	NA	dTDP-glucose 4,6-dehydratase
CCNA_01440	CCNA_01440	832	107.929	108.281	1.0011	0.00158448	0.993575	0.997265	1	NA	NA	NA	LSU ribosomal protein L13P
CCNA_01441	CCNA_01441	832	60.9775	71.4399	1.1678	0.223799	0.281494	0.598213	1	NA	NA	NA	SSU ribosomal protein S9P
CCNA_01442	CCNA_01442	832	8.43782	8.97766	1.03801	0.0538239	0.827014	0.934102	1	NA	NA	NA	N-acetyl-gamma-glutamyl-phosphate reductase
CCNA_01443	CCNA_01443	833	13.9064	12.9964	-1.06108	-0.0855378	0.708504	0.874072	1	NA	NA	NA	hypothetical protein
CCNA_01444	CCNA_01444	833	53.1877	45.2947	-1.16383	-0.218882	0.155669	0.443876	1	NA	NA	NA	poly(3-hydroxyalkanoate) polymerase
CCNA_01445	CCNA_01445	835	6.71781	5.96642	-1.11852	-0.161593	0.50493	0.760556	1	NA	NA	NA	hypothetical protein
CCNA_01446	CCNA_01446	836	43.9661	38.9544	-1.14158	-0.191027	0.287256	0.606763	1	NA	NA	NA	LL-diaminopimelate aminotransferase
CCNA_01447	CCNA_01447	836	23.3389	18.0086	-1.27576	-0.351358	0.0375439	0.192728	1	NA	NA	NA	homoserine dehydrogenase
CCNA_01448	glpX	836	47.2656	32.2004	-1.45592	-0.54193	0.00409779	0.0381731	1	NA	NA	NA	fructose-1,6-bisphosphatase, class II
CCNA_01449	CCNA_01449	836	13.0257	10.5198	-1.24786	-0.31945	0.0625403	0.269701	1	NA	NA	NA	fructose-1,6-bisphosphatase, FIG superfamily
CCNA_01450	recJ	837	5.40152	4.9555	-1.09699	-0.133549	0.565596	0.795266	1	NA	NA	NA	single-stranded-DNA-specific exonuclease recJ
CCNA_R0036	CCNA_R0036	2492	0.561138	0.910143	1.55986	0.641415	0.0639758	0.274345	1	NA	NA	NA
CCNA_R0037	CCNA_R0037	2492	0.517252	0.719287	1.26603	0.340306	0.351017	0.659746	1	NA	NA	NA
CCNA_01451	cspD	838	1.85886	2.28295	1.27365	0.348965	0.183046	0.4802	1	NA	NA	NA	cold shock protein cspD
CCNA_01452	CCNA_01452	838	2.86877	3.87375	1.34674	0.429475	0.062403	0.269701	1	NA	NA	NA	hypothetical protein
CCNA_R0038	CCNA_R0038	2333	0.852282	0.552738	-1.48519	-0.570643	0.100762	0.349978	1	NA	NA	NA
CCNA_01453	CCNA_01453	2333	29.5961	26.2463	-1.13704	-0.185279	0.310724	0.624167	1	NA	NA	NA	electron transport complex I subunit, NADH-ubiquinone oxidoreductase
CCNA_R0039	CCNA_R0039	2493	0.556566	0.730712	1.23092	0.299734	0.378259	0.677092	1	NA	NA	NA
CCNA_01457	CCNA_01457	841	0.453494	0.420171	-1.11989	-0.163356	0.728581	0.883977	1	NA	NA	NA	hypothetical protein
CCNA_01458	CCNA_01458	841	0.465723	0.449093	1.00405	0.00583163	0.98873	0.996519	1	NA	NA	NA	hypothetical protein
CCNA_01459	CCNA_01459	841	0.148904	0.219651	1.14177	0.191273	0.765235	#N/A	1	NA	NA	NA	hypothetical protein
CCNA_01460	CCNA_01460	842	0.114136	0.301252	2.16049	1.11136	0.0637524	#N/A	1	NA	NA	NA	hypothetical protein
CCNA_01461	CCNA_01461	843	1.10774	0.768367	-1.40463	-0.490189	0.0974109	0.345211	1	NA	NA	NA	hypothetical protein
CCNA_01462	CCNA_01462	844	2.89326	2.97572	1.03125	0.0443955	0.861801	0.946815	1	NA	NA	NA	lactate 2-monooxygenase
CCNA_01463	CCNA_01463	845	3.62498	4.8856	1.37571	0.460173	0.0128955	0.0904804	1	NA	NA	NA	3-deoxy-7-phosphoheptulonate synthase
CCNA_03951	CCNA_03951	2403	0.314399	0.516871	1.81113	0.856889	0.0428589	0.209544	1	NA	NA	NA	hypothetical protein
CCNA_01464	CCNA_01464	846	5.00594	5.22812	1.05787	0.0811595	0.712012	0.875866	1	NA	NA	NA	hypothetical protein
CCNA_01465	CCNA_01465	847	6.44264	4.02905	-1.57706	-0.657238	0.0160567	0.105647	1	NA	NA	NA	methyl-accepting chemotaxis protein
CCNA_01466	CCNA_01466	848	1.33571	0.778239	-1.70272	-0.767845	0.312761	0.62541	1	NA	NA	NA	hypothetical protein
CCNA_01467	ccoN	849	49.712	22.511	-2.20794	-1.1427	0.184636	0.481082	1	NA	NA	NA	cytochrome cbb3 oxidase subunit I ccoN
CCNA_01468	ccoO	849	22.263	7.92155	-2.80951	-1.49032	0.118117	0.381592	1	NA	NA	NA	cytochrome cbb3 oxidase, cytochrome c subunit ccoO
CCNA_01469	ccoQ	849	4.30194	1.97725	-2.17479	-1.12088	0.278422	0.595641	1	NA	NA	NA	cytochrome cbb3 oxidase, subunit ccoQ
CCNA_01470	ccoP	849	20.3271	5.49086	-3.69949	-1.88733	0.0853683	0.323271	1	NA	NA	NA	cytochrome cbb3 oxidase, diheme subunit, membrane-bound ccoP
CCNA_01471	fixG	849	15.85	5.17541	-3.06154	-1.61426	0.0680768	0.285863	1	NA	NA	NA	polyferredoxin protein fixG
CCNA_01472	fixH	849	5.12498	1.0047	-5.09934	-2.35031	0.00974806	0.0736477	1	NA	NA	NA	cation pump-linked membrane protein fixH
CCNA_01473	fixI	849	9.19939	2.65817	-3.46697	-1.79368	0.0138223	0.0949015	1	NA	NA	NA	E1-E2 cation pump ATPase fixI
CCNA_01474	ccoS	849	1.2699	0.623409	-2.06804	-1.04827	0.134003	0.40753	1	NA	NA	NA	cytochrome cbb3 oxidase maturation protein ccoS
CCNA_01475	ompW	850	4.67367	13.0704	2.80043	1.48565	0.0128717	0.0904794	1	NA	NA	NA	OmpW family outer membrane cation channel
CCNA_01476	ftrB	851	5.82574	3.07718	-1.88673	-0.915885	0.236429	0.548222	1	NA	NA	NA	CRP-family transcription regulator FtrB
CCNA_01477	hemN	851	10.1663	6.32619	-1.60663	-0.684042	0.26215	0.579236	1	NA	NA	NA	oxygen-independent coproporphyrinogen-III oxidase hemN
CCNA_01478	CCNA_01478	852	5.71046	5.39292	-1.06162	-0.0862657	0.702462	0.870255	1	NA	NA	NA	CRP-family transcription regulator
CCNA_01479	CCNA_01479	853	7.26679	8.71843	1.19038	0.251421	0.35766	0.66422	1	NA	NA	NA	tetratricopeptide repeat family protein
CCNA_01480	CCNA_01480	853	14.1466	11.2205	-1.25977	-0.333164	0.263676	0.580602	1	NA	NA	NA	hypothetical protein
CCNA_01481	CCNA_01481	853	10.8591	10.1721	-1.07194	-0.100228	0.68712	0.864968	1	NA	NA	NA	cyclase homology domain protein
CCNA_01483	CCNA_01483	855	0.209895	0.307568	1.52013	0.604196	0.225696	#N/A	1	NA	NA	NA	hypothetical protein
CCNA_01484	CCNA_01484	855	0.407939	0.538149	1.43804	0.524105	0.178717	0.475339	1	NA	NA	NA	DNA Ligase IV adenylation domain protein
CCNA_01485	CCNA_01485	856	3.98776	3.32539	-1.15792	-0.211542	0.258075	0.573907	1	NA	NA	NA	aldose 1-epimerase
CCNA_01486	CCNA_01486	856	2.42449	2.46776	-1.00146	-0.00209966	0.992961	0.997265	1	NA	NA	NA	fumarylacetoacetate (FAA) hydrolase family protein
CCNA_01487	CCNA_01487	857	4.37963	3.8355	-1.11209	-0.153268	0.464783	0.742647	1	NA	NA	NA	GntR-family transcriptional regulator
CCNA_01488	ilvD	858	8.10074	11.193	1.3442	0.426744	0.0368449	0.190581	1	NA	NA	NA	dihydroxyacid dehydratase
CCNA_01489	abfA	859	4.90048	5.2332	1.05081	0.0714954	0.675693	0.858928	1	NA	NA	NA	alpha-L-arabinofuranosidase
CCNA_01490	CCNA_01490	860	7.81332	7.66364	-1.03461	-0.0490817	0.76565	0.902707	1	NA	NA	NA	FAD-dependent dehydrogenase
CCNA_01491	CCNA_01491	861	10.0695	8.64548	-1.1386	-0.187262	0.440702	0.72593	1	NA	NA	NA	cystathionine beta-lyase
CCNA_01492	CCNA_01492	861	19.5248	14.3444	-1.35068	-0.433683	0.087257	0.326376	1	NA	NA	NA	3-mercaptopyruvate sulfurtransferase
CCNA_01493	CCNA_01493	861	5.87297	6.00081	-1.00276	-0.00397384	0.98569	0.995809	1	NA	NA	NA	cysteine synthase
CCNA_01494	CCNA_01494	862	8.15033	9.22783	1.10833	0.14839	0.533946	0.778147	1	NA	NA	NA	cyclopropane-fatty-acyl-phospholipid synthase
CCNA_01495	CCNA_01495	862	2.4695	2.67929	1.04326	0.0611021	0.78806	0.913218	1	NA	NA	NA	deoxyribodipyrimidine photolyase
CCNA_01496	CCNA_01496	863	28.5535	28.6844	-1.00148	-0.0021352	0.991579	0.997265	1	NA	NA	NA	2-dehydro-3-deoxyphosphooctonate aldolase
CCNA_01497	CCNA_01497	863	8.99568	9.08319	-1.0044	-0.00632856	0.978605	0.993095	1	NA	NA	NA	ADP-L-glycero-D-manno-heptose-6-epimerase
CCNA_R0141	CCNA_R0141	2494	8.00812	8.62942	1.06303	0.0881771	0.68803	0.865222	1	NA	NA	NA
CCNA_01498	CCNA_01498	864	3.25275	3.62271	1.11258	0.153915	0.491114	0.756132	1	NA	NA	NA	3-hydroxy-3-methylglutaryl CoA synthase
CCNA_01499	CCNA_01499	864	3.57722	3.47793	1.00438	0.0063123	0.980139	0.993213	1	NA	NA	NA	acetyl-CoA acetyltransferase
CCNA_01500	CCNA_01500	864	7.47227	6.5587	-1.12686	-0.172307	0.414971	0.700686	1	NA	NA	NA	hypothetical protein
CCNA_01501	CCNA_01501	867	0.914247	0.600659	-1.48525	-0.570706	0.0691196	0.288036	1	NA	NA	NA	protein kinase C-like superfamily protein
CCNA_01503	CCNA_01503	867	0.444275	0.362827	-1.26967	-0.344455	0.383697	0.679538	1	NA	NA	NA	phosphotransferase family protein
CCNA_01502	CCNA_01502	866	4.70959	5.59709	1.15776	0.211331	0.291683	0.611738	1	NA	NA	NA	conserved membrane spanning protein
CCNA_01504	recG	868	9.04207	7.65468	-1.16786	-0.223861	0.385495	0.680627	1	NA	NA	NA	ATP-dependent DNA helicase recG
CCNA_01505	CCNA_01505	868	18.4307	21.7004	1.16793	0.223954	0.232635	0.544409	1	NA	NA	NA	hypothetical protein
CCNA_01506	CCNA_01506	869	3.52643	2.78535	-1.30962	-0.389152	0.0912814	0.334183	1	NA	NA	NA	cystine transport ATP-binding protein
CCNA_01507	CCNA_01507	869	3.02372	2.75879	-1.10002	-0.137526	0.581682	0.802194	1	NA	NA	NA	cystine transport system permease protein
CCNA_01508	CCNA_01508	869	9.5077	7.33477	-1.30416	-0.383116	0.0683752	0.286177	1	NA	NA	NA	cystine-binding protein
CCNA_01509	CCNA_01509	870	17.6087	15.6983	-1.13599	-0.183955	0.357499	0.66422	1	NA	NA	NA	3-oxoacyl-(acyl-carrier-protein) synthase III
CCNA_01510	CCNA_01510	871	0.470859	1.08743	2.12939	1.09044	0.00150823	0.0169257	1	NA	NA	NA	hypothetical protein
CCNA_01511	CCNA_01511	871	3.28019	6.0742	1.85985	0.895187	6.84075e-07	1.69386e-05	0.00276024	NA	NA	NA	sterol desaturase family protein
CCNA_01512	CCNA_01512	872	2.31433	2.03798	-1.15117	-0.203097	0.455237	0.737863	1	NA	NA	NA	IS200-like transposase
CCNA_01513	CCNA_01513	873	0.867887	0.91348	-1.03895	-0.0551286	0.867612	0.947878	1	NA	NA	NA	C4-dicarboxylate-binding protein
CCNA_01514	CCNA_01514	873	0.447576	0.435914	1.19404	0.25585	0.5523	0.791238	1	NA	NA	NA	C4-dicarboxylate transport system, small permease component
CCNA_01515	CCNA_01515	873	1.23542	1.31757	1.0971	0.133693	0.678755	0.860968	1	NA	NA	NA	C4-dicarboxylate transporter large subunit
CCNA_01516	CCNA_01516	2291	1.83891	2.31108	1.22473	0.292468	0.306906	0.622057	1	NA	NA	NA	NAD(P)H:FMN oxidoreductase family protein
CCNA_01517	CCNA_01517	2291	2.14136	2.15375	1.03894	0.0551088	0.848982	0.940834	1	NA	NA	NA	hypothetical protein
CCNA_03892	CCNA_03892	2291	10.8138	10.8149	-1.01133	-0.0162606	0.935628	0.978192	1	NA	NA	NA	HD family metal-dependent phosphohydrolase
CCNA_01519	CCNA_01519	875	12.482	10.1088	-1.23118	-0.300038	0.345383	0.655903	1	NA	NA	NA	universal stress protein family
CCNA_01520	CCNA_01520	875	8.7497	7.81383	-1.12192	-0.165971	0.659153	0.848146	1	NA	NA	NA	hypothetical protein
CCNA_01521	CCNA_01521	876	16.0039	11.3625	-1.41767	-0.503525	0.0808912	0.313913	1	NA	NA	NA	putative exported protein
CCNA_01522	CCNA_01522	877	11.2494	10.4045	-1.10992	-0.150454	0.456418	0.737971	1	NA	NA	NA	ATP-dependent protease subunit
CCNA_01523	flmH	878	2.97465	2.16275	-1.36522	-0.449132	0.377302	0.677092	1	NA	NA	NA	acetyltransferase flmH
CCNA_01524	flbA	878	16.3736	14.7718	-1.11127	-0.15221	0.536302	0.779669	1	NA	NA	NA	FlbA protein
CCNA_01525	flbT	879	32.9444	25.1924	-1.30677	-0.386002	0.0501419	0.232702	1	NA	NA	NA	flagellar biosynthesis repressor flbT
CCNA_01526	flaF	879	12.0674	10.9324	-1.10605	-0.145419	0.475891	0.747276	1	NA	NA	NA	flagellar biosynthesis regulatory protein flaF
CCNA_01527	fljL	880	390.959	460.722	1.17859	0.237067	0.153427	0.441669	1	NA	NA	NA	flagellin fljL
CCNA_01528	fljK	881	150.968	154.076	1.02011	0.0287268	0.853434	0.942603	1	NA	NA	NA	flagellin fljK
CCNA_01529	CCNA_01529	882	17.2346	18.7324	1.08299	0.115023	0.624192	0.829208	1	NA	NA	NA	FlaG superfamily protein
CCNA_01530	fljJ	883	39.9607	34.7132	-1.1507	-0.202515	0.351849	0.660017	1	NA	NA	NA	flagellin FljJ
CCNA_01531	CCNA_01531	883	16.6409	13.8051	-1.20018	-0.263256	0.222774	0.53285	1	NA	NA	NA	acetyltransferase
CCNA_01532	flaY	884	34.8241	23.8595	-1.45611	-0.542116	0.0119252	0.0857099	1	NA	NA	NA	regulatory protein flaY
CCNA_01533	CCNA_01533	884.1	5.61534	4.22553	-1.27976	-0.355874	0.0445912	0.215814	1	NA	NA	NA	hypothetical protein
CCNA_01534	CCNA_01534	884.1	9.90467	9.38241	-1.06966	-0.0971496	0.57973	0.801803	1	NA	NA	NA	hypothetical protein
CCNA_01535	CCNA_01535	885	21.8565	15.4774	-1.42814	-0.51414	0.00181666	0.0197741	1	NA	NA	NA	single-strand DNA binding protein
CCNA_01536	CCNA_01536	885	12.9983	1.81293	-7.06681	-2.82106	6.78811e-28	7.89478e-26	2.739e-24	NA	NA	NA	hypothetical protein
CCNA_R0040	CCNA_R0040	2495	2.24091	0.914839	-2.493	-1.31789	0.000139019	0.0021867	0.56094	NA	NA	NA
CCNA_01537	CCNA_01537	886	2.43484	2.31576	-1.10315	-0.141634	0.573491	0.799223	1	NA	NA	NA	acetyltransferase
CCNA_01538	CCNA_01538	887	247.622	213.848	-1.159	-0.212883	0.204039	0.505879	1	NA	NA	NA	pyruvate phosphate dikinase
CCNA_03952	CCNA_03952	2404	10.028	11.7448	1.16303	0.217884	0.404171	0.69374	1	NA	NA	NA	hypothetical protein
CCNA_01539	CCNA_01539	888	4.5358	3.95878	-1.13315	-0.180337	0.359946	0.666625	1	NA	NA	NA	pirin family protein
CCNA_01541	CCNA_01541	890	0.748921	0.656924	-1.07133	-0.0994049	0.770858	0.905864	1	NA	NA	NA	LysR-family transcriptional regulator
CCNA_01542	CCNA_01542	891	25.5576	17.7439	-1.43586	-0.521911	0.0104495	0.0774229	1	NA	NA	NA	ice nucleation protein
CCNA_01543	CCNA_01543	892	3.22955	3.23651	1.00189	0.00272581	0.991093	0.997265	1	NA	NA	NA	chaperone protein dnaK
CCNA_01545	CCNA_01545	893	3.39471	2.90581	-1.13928	-0.188124	0.431972	0.715569	1	NA	NA	NA	NAD(FAD)-utilizing dehydrogenase
CCNA_01546	CCNA_01546	894	6.45109	8.72204	1.33653	0.418488	0.0874878	0.326376	1	NA	NA	NA	DEAD-box RNA helicase-like protein
CCNA_03953	CCNA_03953	2405	0.459061	0.861174	1.6902	0.757192	0.0390019	0.196443	1	NA	NA	NA	hypothetical protein
CCNA_01547	CCNA_01547	895	23.257	22.7684	-1.0395	-0.0558962	0.746926	0.895362	1	NA	NA	NA	methionyl-tRNA synthetase
CCNA_01548	CCNA_01548	895	5.37376	5.33922	1.00056	0.000806687	0.996981	0.998113	1	NA	NA	NA	transporter, major facilitator superfamily
CCNA_01549	CCNA_01549	896	48.309	73.5186	1.52042	0.604474	0.0130959	0.0912394	1	NA	NA	NA	sulfate adenylyltransferase subunit 1/adenylylsulfate kinase
CCNA_01550	CCNA_01550	896	25.8151	41.9556	1.62262	0.69833	0.0160613	0.105647	1	NA	NA	NA	sulfate adenylyltransferase subunit 2
CCNA_01551	CCNA_01551	898	0.691732	0.34414	-1.9054	-0.930092	0.0332311	0.178853	1	NA	NA	NA	hypothetical protein
CCNA_01552	tipN	898	22.0642	19.6143	-1.11619	-0.158588	0.364646	0.670952	1	NA	NA	NA	polar localization protein TipN
CCNA_01553	CCNA_01553	898	1.55849	1.76851	1.12108	0.164888	0.549632	0.78948	1	NA	NA	NA	undecaprenyl-phosphate beta-N-acetyl-D-fucosaminephosphotransferase
CCNA_01554	CCNA_01554	900	3.38148	3.59067	1.03129	0.0444565	0.855905	0.944125	1	NA	NA	NA	D-mannonate oxidoreductase
CCNA_01555	uxaA	900	1.44702	1.90832	1.23103	0.29987	0.175586	0.470675	1	NA	NA	NA	altronate dehydratase
CCNA_01556	CCNA_01556	901	24.0879	20.5555	-1.17126	-0.228066	0.185153	0.481082	1	NA	NA	NA	LacI-family transcriptional regulator
CCNA_01557	CCNA_01557	901	3.80961	3.28397	-1.19901	-0.261849	0.233787	0.544409	1	NA	NA	NA	glucuronate isomerase
CCNA_01558	CCNA_01558	901	6.00563	4.41146	-1.37441	-0.458813	0.00964339	0.073281	1	NA	NA	NA	4-deoxy-L-threo-5-hexosulose-uronate ketol-isomerase
CCNA_01559	CCNA_01559	901	2.09781	2.45823	1.1634	0.218353	0.378496	0.677092	1	NA	NA	NA	2-deoxy-D-gluconate 3-dehydrogenase
CCNA_01560	CCNA_01560	902	6.17492	7.43387	1.20284	0.266444	0.239231	0.551453	1	NA	NA	NA	phosphoenolpyruvate carboxylase
CCNA_01561	CCNA_01561	903	0.613621	0.55726	-1.17342	-0.230719	0.493515	0.756132	1	NA	NA	NA	hypothetical protein
CCNA_01562	CCNA_01562	903	50.6181	43.5878	-1.17081	-0.227505	0.134408	0.40844	1	NA	NA	NA	4-hydroxy-2-oxoglutarate aldolase/2-dehydro-3-deoxyphosphogluconate aldolase
CCNA_01563	CCNA_01563	903	66.2389	62.3604	-1.0666	-0.0930155	0.602589	0.81578	1	NA	NA	NA	2-dehydro-3-deoxygluconokinase
CCNA_R0142	CCNA_R0142	2496	0.485745	0.642759	1.25901	0.332293	0.371098	0.673577	1	NA	NA	NA
CCNA_01566	CCNA_01566	905	0.920992	0.999281	1.13314	0.180327	0.562969	0.794686	1	NA	NA	NA	hypothetical protein
CCNA_01567	CCNA_01567	906	6.05505	4.55127	-1.273	-0.348232	0.0415195	0.205097	1	NA	NA	NA	proline iminopeptidase
CCNA_01568	CCNA_01568	907	6.04345	6.92839	1.13685	0.185036	0.395588	0.688869	1	NA	NA	NA	Kef-type K+ transport system
CCNA_01569	CCNA_01569	908	0.597298	0.981197	1.51821	0.60237	0.0625413	0.269701	1	NA	NA	NA	Helix-turn-helix DNA-binding protein
CCNA_01570	CCNA_01570	909	2.96993	2.83837	1.0061	0.00876884	0.973212	0.992025	1	NA	NA	NA	penicillin-binding protein
CCNA_01571	CCNA_01571	910	1.12101	1.45941	1.26036	0.333834	0.250316	0.564733	1	NA	NA	NA	arsenate reductase
CCNA_01572	CCNA_01572	910	0.958694	1.20867	1.21331	0.278946	0.327823	0.639321	1	NA	NA	NA	major intrinsic protein (MIP)-family channel protein
CCNA_01573	CCNA_01573	910	0.548496	0.627328	1.25286	0.325227	0.357154	0.664126	1	NA	NA	NA	ArsR-family transcriptional regulator
CCNA_01574	CCNA_01574	911	5.00243	5.9051	1.16025	0.214441	0.273077	0.589797	1	NA	NA	NA	arsenic resistance protein arsH
CCNA_01575	CCNA_01575	912	34.0208	31.4687	-1.08876	-0.122681	0.611731	0.821967	1	NA	NA	NA	glucose / sorbosone dehydrogenase
CCNA_01576	CCNA_01576	913	3.42609	4.08633	1.13708	0.185333	0.358093	0.664584	1	NA	NA	NA	major facilitator superfamily transporter
CCNA_01577	CCNA_01577	913	1.42365	1.42249	1.03239	0.0459875	0.888736	0.958647	1	NA	NA	NA	2-keto-4-pentenoate hydratase family protein
CCNA_01578	CCNA_01578	914	3.68407	3.97595	1.02107	0.0300839	0.889818	0.95873	1	NA	NA	NA	beta-lactamase repressor
CCNA_01579	ldtD	915	8.02419	11.8582	1.51736	0.601565	0.0035749	0.0343012	1	NA	NA	NA	L,D-transpeptidase LdtD
CCNA_01580	CCNA_01580	916	35.6353	33.19	-1.07527	-0.104696	0.662486	0.848389	1	NA	NA	NA	M15 superfamily membrane peptidase
CCNA_01581	CCNA_01581	917	2.91917	3.10155	1.11373	0.155394	0.511924	0.765144	1	NA	NA	NA	hypothetical protein
CCNA_01582	CCNA_01582	918	0.638498	0.876877	1.47721	0.562873	0.0833195	0.319142	1	NA	NA	NA	Glutathione-dependent formaldehyde-activating enzyme
CCNA_01583	CCNA_01583	919	82.5977	94.066	1.13631	0.184359	0.350273	0.659317	1	NA	NA	NA	phosphate-binding protein
CCNA_03954	CCNA_03954	2406	1.33982	1.08384	-1.25991	-0.333321	0.222323	0.53285	1	NA	NA	NA	hypothetical protein
CCNA_01584	pbp1A	920	28.3248	27.0826	-1.05081	-0.0715053	0.702318	0.870255	1	NA	NA	NA	multimodular transpeptidase-transglycosylase PBP 1A
CCNA_R0143	CCNA_R0143	2497	1.14214	1.71949	1.4582	0.544191	0.233846	0.544409	1	NA	NA	NA
CCNA_01585	CCNA_01585	921	550.29	437.078	-1.25911	-0.3324	0.229398	0.540471	1	NA	NA	NA	TonB-dependent receptor
CCNA_01586	CCNA_01586	922	36.3144	28.7174	-1.26329	-0.337185	0.258202	0.573907	1	NA	NA	NA	ABC transporter, ATP-binding protein
CCNA_01587	CCNA_01587	922	124.855	108.913	-1.14707	-0.19795	0.378135	0.677092	1	NA	NA	NA	hypothetical protein
CCNA_01588	CCNA_01588	922	75.5436	60.289	-1.25275	-0.325102	0.212729	0.519703	1	NA	NA	NA	hypothetical protein
CCNA_01589	CCNA_01589	923	6.11841	6.14581	1.01093	0.015688	0.944377	0.980925	1	NA	NA	NA	acyltransferase 3
CCNA_01590	ligA	924	8.98607	6.01007	-1.45936	-0.545335	0.00431714	0.0398298	1	NA	NA	NA	NAD-dependent DNA ligase
CCNA_01591	CCNA_01591	924	2.34662	2.09411	-1.12193	-0.16598	0.557361	0.793587	1	NA	NA	NA	DNA polymerase III epsilon-like protein
CCNA_01592	CCNA_01592	925	20.2354	18.5943	-1.08156	-0.113116	0.558877	0.794157	1	NA	NA	NA	SN-glycerol-3-phosphate transport ATP-binding protein
CCNA_01593	CCNA_01593	926	15.9052	12.915	-1.22215	-0.289422	0.085584	0.323271	1	NA	NA	NA	Xaa-pro aminopeptidase
CCNA_R0144	CCNA_R0144	2498	0.189055	0.330506	1.6425	0.715897	0.177605	0.47271	1	NA	NA	NA
CCNA_01594	CCNA_01594	927	6.675	6.12291	-1.10381	-0.142489	0.523664	0.771454	1	NA	NA	NA	ribosomal protein L11 methyltransferase
CCNA_01595	CCNA_01595	927	0.524822	0.474934	-1.02857	-0.0406335	0.911455	0.967413	1	NA	NA	NA	hypothetical protein
CCNA_01596	uvrD	927	16.1445	12.3017	-1.31194	-0.3917	0.0691053	0.288036	1	NA	NA	NA	DNA helicase II
CCNA_01597	CCNA_01597	928	0.660441	0.506064	-1.45103	-0.537074	0.129704	0.401058	1	NA	NA	NA	RHH DNA-binding protein
CCNA_01598	CCNA_01598	929	4.06329	5.69747	1.42594	0.511918	0.00238274	0.0245991	1	NA	NA	NA	pyridine nucleotide-disulfide oxidoreductase
CCNA_01599	CCNA_01599	930	1.3116	1.65473	1.17333	0.230609	0.527291	0.774491	1	NA	NA	NA	hypothetical protein
CCNA_01600	CCNA_01600	930	2.72276	3.18072	1.13161	0.178381	0.444358	0.730302	1	NA	NA	NA	Putative methane oxygenase, PmoA family
CCNA_01601	CCNA_01601	931	53.119	43.0442	-1.23571	-0.305342	0.0942946	0.339178	1	NA	NA	NA	hypothetical protein
CCNA_01602	CCNA_01602	932	6.17688	5.56414	-1.08318	-0.115267	0.584209	0.80423	1	NA	NA	NA	glutathione S-transferase
CCNA_01603	CCNA_01603	933	155.759	138.288	-1.12808	-0.173874	0.270517	0.587243	1	NA	NA	NA	aspartate aminotransferase
CCNA_01604	CCNA_01604	934	9.93441	9.4464	-1.06843	-0.0954884	0.559462	0.794157	1	NA	NA	NA	hypothetical protein
CCNA_01605	CCNA_01605	936	1.81742	2.70379	1.51108	0.595582	0.0228002	0.13759	1	NA	NA	NA	NADPH-dependent FMN reductase family protein
CCNA_01606	CCNA_01606	936	0.636131	5.18264	7.72349	2.94925	3.46678e-21	2.29405e-19	1.39885e-17	NA	NA	NA	Soj/ParA-related ATPase protein
CCNA_01607	CCNA_01607	937	3.80887	5.07421	1.32886	0.410191	0.0184635	0.116743	1	NA	NA	NA	SNARE associated protein family
CCNA_01608	CCNA_01608	938	1.20733	1.83716	1.52537	0.609161	0.0247162	0.143947	1	NA	NA	NA	TetR-family transcriptional regulator
CCNA_01609	CCNA_01609	939	2.85529	4.53778	1.58102	0.660856	0.0013353	0.01539	1	NA	NA	NA	alkyl sulfatase
CCNA_03955	CCNA_03955	940	0.0246616	0.054099	1.47531	0.561017	0.618135	#N/A	1	NA	NA	NA	hypothetical protein
CCNA_01610	CCNA_01610	940	69.1396	56.2349	-1.23582	-0.305469	0.0888005	0.32961	1	NA	NA	NA	2-isopropylmalate synthase
CCNA_01611	CCNA_01611	941	0.776567	0.712975	1.00293	0.00421392	0.99005	0.997265	1	NA	NA	NA	transporter, drug/metabolite exporter family
CCNA_01612	mreB	942	28.5972	28.4825	-1.0094	-0.0134932	0.948279	0.982225	1	NA	NA	NA	rod shape-determining protein MreB
CCNA_01613	mreC	942	7.37102	6.51071	-1.09076	-0.125339	0.574328	0.79975	1	NA	NA	NA	rod shape-determining protein MreC
CCNA_01614	CCNA_01614	942	4.1307	5.74254	1.32294	0.40375	0.0356775	0.186883	1	NA	NA	NA	hypothetical protein
CCNA_01615	CCNA_01615	942	11.8731	15.1742	1.26568	0.339913	0.106487	0.361358	1	NA	NA	NA	cell elongation specific D,D-transpeptidase
CCNA_01616	rodA	942	9.19584	9.70631	1.06071	0.085033	0.606955	0.819955	1	NA	NA	NA	SEDS-family peptidoglycan polymerase RodA
CCNA_01617	CCNA_01617	942	3.73478	4.09488	1.09377	0.129309	0.553193	0.791337	1	NA	NA	NA	acetyltransferase
CCNA_01618	CCNA_01618	945	6.60541	5.63947	-1.1721	-0.229094	0.252452	0.567195	1	NA	NA	NA	uracil-DNA glycosylase
CCNA_01619	CCNA_01619	945	7.67175	6.14911	-1.26654	-0.340894	0.125958	0.394633	1	NA	NA	NA	NYN domain protein
CCNA_01620	CCNA_01620	946	1.31612	1.16585	-1.09918	-0.136429	0.616335	0.823447	1	NA	NA	NA	2-amino-4-hydroxy-6- hydroxymethyldihydropteridine pyrophosphokinase
CCNA_01621	CCNA_01621	946.1	63.2679	71.8875	1.13263	0.179682	0.354061	0.662003	1	NA	NA	NA	DNA-directed RNA polymerase omega chain
CCNA_01622	spoT	946.2	31.0129	35.6337	1.13658	0.184697	0.431989	0.715569	1	NA	NA	NA	Rsh ppGpp hydrolase-synthetase
CCNA_01623	CCNA_01623	947	1.38664	1.711	1.29618	0.374268	0.187352	0.483987	1	NA	NA	NA	phosphohydrolase, MutT/nudix family
CCNA_01624	CCNA_01624	948	9.02549	8.43385	-1.08144	-0.112951	0.657796	0.848146	1	NA	NA	NA	orotate phosphoribosyltransferase
CCNA_01625	CCNA_01625	949	5.39782	7.29962	1.33841	0.420521	0.0782035	0.307526	1	NA	NA	NA	aminobenzoyl-glutamate utilization protein B
CCNA_01626	CCNA_01626	950	3.33573	5.62798	1.74167	0.80047	0.000367936	0.00507964	1	NA	NA	NA	pyridoxal phosphate biosynthetic protein pdxJ
CCNA_01627	acpS	950	1.95064	5.08288	2.58665	1.37108	1.09155e-09	3.49113e-08	4.40439e-06	NA	NA	NA	Holo-(acyl-carrier protein) synthase
CCNA_01628	CCNA_01628	950	0.919016	2.05151	2.29505	1.19853	0.000358391	0.00498371	1	NA	NA	NA	hypothetical protein
CCNA_01629	CCNA_01629	951	58.8317	61.6724	1.04215	0.0595683	0.756178	0.898655	1	NA	NA	NA	signal peptidase I
CCNA_01630	CCNA_01630	951	4.86759	5.82494	1.19874	0.261519	0.250743	0.564733	1	NA	NA	NA	ribonuclease III
CCNA_01632	CCNA_01632	952	5.81575	5.51985	-1.04689	-0.0661072	0.744293	0.893575	1	NA	NA	NA	hypothetical protein
CCNA_01633	era	953	20.4085	16.2128	-1.26706	-0.341482	0.0358069	0.187201	1	NA	NA	NA	GTP-binding protein era
CCNA_01634	CCNA_01634	953	6.87367	6.17815	-1.13998	-0.189014	0.381642	0.679065	1	NA	NA	NA	arylamine N-acetyltransferase
CCNA_01635	CCNA_01635	953	2.6562	2.20788	-1.20191	-0.265331	0.280417	0.596917	1	NA	NA	NA	DNA repair protein recO
CCNA_01636	CCNA_01636	953	30.7799	28.351	-1.08238	-0.114213	0.57264	0.798699	1	NA	NA	NA	alkaline phosphatase
CCNA_01637	CCNA_01637	953.1	44.3169	43.3411	-1.02442	-0.0348021	0.806371	0.92301	1	NA	NA	NA	topoisomerase IV subunit A
CCNA_01638	CCNA_01638	953.1	13.262	12.3517	-1.06067	-0.0849791	0.76676	0.902707	1	NA	NA	NA	beta-lactamase family protein
CCNA_01639	CCNA_01639	954	5.02962	4.14195	-1.18287	-0.242289	0.142066	0.422675	1	NA	NA	NA	beta-lactamase family protein
CCNA_01640	CCNA_01640	954	2.05743	1.97662	-1.08262	-0.114522	0.663582	0.849299	1	NA	NA	NA	quinone oxidoreductase
CCNA_01641	CCNA_01641	954	2.2382	2.83269	1.18954	0.250408	0.270438	0.587243	1	NA	NA	NA	2-nitropropane dioxygenase family protein
CCNA_01642	CCNA_01642	954	5.87398	6.20916	1.03136	0.0445506	0.829552	0.934833	1	NA	NA	NA	gluconate 5-dehydrogenase
CCNA_01643	CCNA_01643	955	8.76839	10.8637	1.23961	0.309883	0.0516375	0.238203	1	NA	NA	NA	arginine-tRNA-protein transferase
CCNA_01644	CCNA_01644	956	23.2646	15.2863	-1.51162	-0.596094	0.00161162	0.0178254	1	NA	NA	NA	chemotaxis motB protein
CCNA_01645	CCNA_01645	957	6.37842	6.41659	1.03036	0.0431537	0.831539	0.934833	1	NA	NA	NA	3-hydroxyisobutyrate dehydrogenase
CCNA_01646	CCNA_01646	958	3.92501	4.49012	1.14557	0.196071	0.311793	0.624563	1	NA	NA	NA	dethiobiotin synthetase
CCNA_01647	CCNA_01647	958	4.0744	4.02888	-1.01957	-0.0279587	0.892658	0.959401	1	NA	NA	NA	8-amino-7-oxononanoate synthase
CCNA_01648	CCNA_01648	959	8.62087	8.05967	-1.09264	-0.127822	0.562051	0.794569	1	NA	NA	NA	adenosylmethionine-8-amino-7-oxononanoate
CCNA_01649	CCNA_01649	959	7.77976	9.21633	1.135	0.182692	0.467508	0.743027	1	NA	NA	NA	transporter, drug/metabolite exporter family
CCNA_01650	CCNA_01650	960	5.1574	4.48791	-1.15663	-0.209933	0.303311	0.620454	1	NA	NA	NA	copper/zinc superoxide dismutase
CCNA_01651	CCNA_01651	961	61.5607	51.3496	-1.19881	-0.2616	0.12269	0.389484	1	NA	NA	NA	DNA gyrase subunit A
CCNA_01652	CCNA_01652	961	21.8319	31.5019	1.45608	0.542091	0.00418652	0.0389053	1	NA	NA	NA	phosphopantetheine adenylyltransferase
CCNA_01653	CCNA_01653	962	27.9946	33.4012	1.18344	0.242992	0.30716	0.622057	1	NA	NA	NA	cyclophilin-type peptidylprolyl cis-trans isomerase
CCNA_01654	CCNA_01654	962	13.6054	19.1627	1.4043	0.489851	0.0188832	0.119004	1	NA	NA	NA	cyclophilin-type peptidylprolyl cis-trans isomerase
CCNA_01655	CCNA_01655	963	31.0864	77.5368	2.49079	1.3166	2.9557e-12	1.16948e-10	1.19262e-08	NA	NA	NA	cyclophilin-type peptidylprolyl cis-trans isomerase
CCNA_01656	CCNA_01656	964	8.35712	14.6977	1.71402	0.777386	0.000786984	0.00996847	1	NA	NA	NA	endonuclease/exonuclease/phosphatase family protein
CCNA_01657	CCNA_01657	964	4.01579	3.71028	-1.11752	-0.160303	0.383171	0.679265	1	NA	NA	NA	hypothetical protein
CCNA_01658	CCNA_01658	965	4.1237	5.81316	1.38373	0.46856	0.00974236	0.0736477	1	NA	NA	NA	S-adenosylmethionine:tRNA ribosyltransferase-isomerase
CCNA_01659	CCNA_01659	965	7.16159	9.89538	1.34085	0.423144	0.0869907	0.326	1	NA	NA	NA	queuine tRNA-ribosyltransferase
CCNA_01660	CCNA_01660	966	13.7076	10.9861	-1.22198	-0.289219	0.0880326	0.32771	1	NA	NA	NA	hypothetical protein
CCNA_R0041	CCNA_R0041	2499	0.693808	0.699905	-1.00081	-0.00117066	0.997341	0.998121	1	NA	NA	NA
CCNA_01663	CCNA_01663	969	0.873698	1.01488	1.09144	0.126229	0.711518	0.875866	1	NA	NA	NA	potassium-transporting ATPase A chain
CCNA_01664	CCNA_01664	969	0.790005	0.874553	1.10137	0.139303	0.696617	0.868772	1	NA	NA	NA	potassium-transporting ATPase B chain
CCNA_01665	CCNA_01665	969	1.58318	2.01316	1.26265	0.336449	0.163499	0.455852	1	NA	NA	NA	potassium-transporting ATPase C chain
CCNA_01666	kdpD	969	5.20314	4.58136	-1.06637	-0.0927143	0.604446	0.817429	1	NA	NA	NA	osmosensitive K+ channel histidine kinase kdpD
CCNA_01667	kdpE	969	2.70826	2.11417	-1.21569	-0.281773	0.267551	0.583586	1	NA	NA	NA	two-component response regulator kdpE
CCNA_01668	CCNA_01668	970	6.31354	7.63786	1.19615	0.258395	0.315685	0.62754	1	NA	NA	NA	sulfate transport system permease protein cysT
CCNA_01669	CCNA_01669	970	9.91912	11.6938	1.17409	0.231541	0.368873	0.673577	1	NA	NA	NA	sulfate transport system permease protein cysW
CCNA_01670	CCNA_01670	970	5.40246	6.34793	1.17175	0.228663	0.35138	0.659782	1	NA	NA	NA	sulfate transport ATP-binding protein cysA
CCNA_01671	dgrA	971	1.93523	1.91297	-1.03377	-0.0479188	0.845469	0.940009	1	NA	NA	NA	diguanylate receptor protein dgrA
CCNA_01672	CCNA_01672	972	6.47674	6.72168	1.03193	0.0453501	0.833885	0.935795	1	NA	NA	NA	transglutaminase-like enzyme
CCNA_01673	CCNA_01673	972	3.98962	3.97874	1.03626	0.0513869	0.804028	0.921702	1	NA	NA	NA	alphaE superfamily protein
CCNA_01674	CCNA_01674	972	11.0125	10.3073	-1.05275	-0.0741604	0.720479	0.879026	1	NA	NA	NA	circularly permuted ATP-grasp type 2 protein
CCNA_01675	CCNA_01675	973	15.7648	11.8216	-1.33857	-0.420696	0.124712	0.392534	1	NA	NA	NA	outer membrane protein
CCNA_01676	CCNA_01676	973	23.0455	22.1694	-1.03835	-0.0542886	0.758167	0.898655	1	NA	NA	NA	hypothetical protein
CCNA_01677	CCNA_01677	974	7.69558	6.6525	-1.13971	-0.188671	0.357724	0.66422	1	NA	NA	NA	carboxypeptidase G2 precursor
CCNA_01678	CCNA_01678	974	9.42329	7.4017	-1.27641	-0.352095	0.102307	0.354062	1	NA	NA	NA	arginine N-succinyltransferase, beta chain
CCNA_01679	CCNA_01679	974	6.53535	5.61911	-1.15255	-0.204824	0.286357	0.60553	1	NA	NA	NA	succinylglutamic semialdehyde dehydrogenase
CCNA_01680	CCNA_01680	974	4.31543	4.02218	-1.09291	-0.12818	0.525315	0.77277	1	NA	NA	NA	succinylarginine dihydrolase
CCNA_01681	CCNA_01681	974	1.88285	1.40421	-1.30378	-0.382702	0.138501	0.414967	1	NA	NA	NA	RimI-like acetyltransferase
CCNA_01682	CCNA_01682	975	2.86487	2.78825	-1.02889	-0.0410907	0.878512	0.951659	1	NA	NA	NA	LytT-family transcriptional regulator
CCNA_01683	CCNA_01683	976	1.32567	1.27064	-1.025	-0.0356294	0.896807	0.960364	1	NA	NA	NA	acetyltransferase family protein
CCNA_01684	CCNA_01684	977	2.08846	3.19692	1.62598	0.701313	0.00617954	0.0527046	1	NA	NA	NA	phenylalanine-4-hydroxylase
CCNA_01685	CCNA_01685	978	6.31595	8.47191	1.34729	0.430062	0.00936492	0.0715987	1	NA	NA	NA	hemimethylated DNA-binding protein yccV
CCNA_01686	CCNA_01686	979	5.54669	4.6401	-1.19291	-0.254486	0.148777	0.43292	1	NA	NA	NA	exopolyphosphatase GppA
CCNA_01687	CCNA_01687	979	9.10356	7.23984	-1.26612	-0.340417	0.0870635	0.326	1	NA	NA	NA	FtsJ-family 23S rRNA methylase
CCNA_01688	CCNA_01688	979	5.85736	4.9588	-1.15079	-0.202628	0.301255	0.618419	1	NA	NA	NA	potassium channel protein
CCNA_01689	CCNA_01689	980	49.6755	46.6568	-1.06333	-0.0885893	0.561359	0.794569	1	NA	NA	NA	inosine-5'-monophosphate dehydrogenase
CCNA_01690	CCNA_01690	980	8.64268	11.0495	1.24756	0.319104	0.143191	0.423824	1	NA	NA	NA	MAPEG family membrane protein
CCNA_01691	CCNA_01691	980	8.08723	8.1778	-1.00764	-0.0109764	0.954856	0.985409	1	NA	NA	NA	tRNA/rRNA methyltransferase
CCNA_01692	CCNA_01692	980	41.8819	37.3186	-1.1277	-0.173378	0.361056	0.667113	1	NA	NA	NA	GMP synthase GuaA
CCNA_01693	CCNA_01693	982	3.92665	3.3926	-1.1305	-0.176955	0.342563	0.653163	1	NA	NA	NA	LysR-family transcriptional regulator
CCNA_01694	CCNA_01694	982	1.52116	1.68964	1.15539	0.208374	0.472148	0.74634	1	NA	NA	NA	CocE/NonD family hydrolase
CCNA_01695	CCNA_01695	982	3.23628	4.04835	1.28882	0.366047	0.0585024	0.257604	1	NA	NA	NA	TonB-dependent outer membrane receptor
CCNA_01696	CCNA_01696	983	0.85442	1.2574	1.41199	0.497725	0.0802474	0.31268	1	NA	NA	NA	aminobenzoyl-glutamate transport protein
CCNA_01697	CCNA_01697	984	0.315387	0.567444	1.7648	0.819503	0.0675088	0.284411	1	NA	NA	NA	putative poly-gamma-glutamate capsule biosynthesis protein
CCNA_01698	CCNA_01698	984	10.1256	11.5155	1.14933	0.200795	0.317019	0.629446	1	NA	NA	NA	endo-1,3-1,4-beta glucanase-related protein
CCNA_01699	CCNA_01699	986	6.04113	7.74039	1.25848	0.331685	0.103588	0.356246	1	NA	NA	NA	LacI-family transcriptional regulator
CCNA_01700	CCNA_01700	987	1.73364	2.28366	1.30782	0.387159	0.165903	0.45985	1	NA	NA	NA	nucleoside permease
CCNA_01701	CCNA_01701	987	2.10621	2.19514	1.04601	0.0648988	0.792904	0.915238	1	NA	NA	NA	xylose isomerase family protein
CCNA_01702	CCNA_01702	987	1.57352	1.24661	-1.21117	-0.276396	0.37705	0.677092	1	NA	NA	NA	NAD-dependent oxidoreductase
CCNA_01703	CCNA_01703	987	4.86388	4.96891	1.02841	0.0404224	0.819821	0.928985	1	NA	NA	NA	IolE-related protein
CCNA_01704	CCNA_01704	987	1.8743	2.67071	1.3686	0.452705	0.111499	0.369408	1	NA	NA	NA	cytochrome c
CCNA_01705	CCNA_01705	988	3.88576	3.81355	-1.00823	-0.0118227	0.951492	0.98326	1	NA	NA	NA	hypothetical protein
CCNA_01706	CCNA_01706	989	32.9016	27.7969	-1.17959	-0.238291	0.291666	0.611738	1	NA	NA	NA	BetA-family choline dehydrogenase
CCNA_01707	CCNA_01707	989	2.45976	3.30283	1.31645	0.396651	0.133158	0.40605	1	NA	NA	NA	gluconate 2-dehydrogenase subunit 3-family protein
CCNA_01708	CCNA_01708	990	16.0413	17.6102	1.10414	0.142929	0.478136	0.747904	1	NA	NA	NA	hypothetical protein
CCNA_01709	CCNA_01709	991	1.01873	1.41896	1.37854	0.463146	0.16053	0.45111	1	NA	NA	NA	hypothetical protein
CCNA_01710	CCNA_01710	991	4.13271	2.7479	-1.45891	-0.544888	0.0198928	0.123742	1	NA	NA	NA	BetA-family choline dehydrogenase
CCNA_01711	CCNA_01711	992	6.57483	5.13645	-1.24914	-0.320936	0.135182	0.409818	1	NA	NA	NA	MecR antirepressor / ankyrin repeat family protein
CCNA_01712	CCNA_01712	992	1.51799	1.56742	1.00564	0.00811702	0.976762	0.992869	1	NA	NA	NA	CopY/TcrY family transcriptional repressor
CCNA_01713	CCNA_01713	993	3.83497	4.29986	1.08456	0.117116	0.568811	0.796169	1	NA	NA	NA	2'-5' RNA ligase family protein
CCNA_03956	CCNA_03956	933.5	1.44643	1.19003	-1.12449	-0.169277	0.5571	0.793587	1	NA	NA	NA	hypothetical protein
CCNA_01714	CCNA_01714	993	2.24455	2.06305	-1.0819	-0.11357	0.689837	0.86537	1	NA	NA	NA	Spx/MgsR-related protein
CCNA_01715	CCNA_01715	994	10.5882	8.94104	-1.18456	-0.244347	0.167659	0.461918	1	NA	NA	NA	GPH-family phosphatase
CCNA_01716	CCNA_01716	994	1.06126	1.12257	1.04991	0.0702701	0.790122	0.914134	1	NA	NA	NA	hypothetical protein
CCNA_01717	CCNA_01717	994	3.29759	3.54524	1.06108	0.0855329	0.715278	0.876513	1	NA	NA	NA	hypothetical protein
CCNA_01718	CCNA_01718	994	0.613241	0.88073	1.40057	0.486016	0.201613	0.502136	1	NA	NA	NA	RNA polymerase ECF sigma factor
CCNA_01719	CCNA_01719	994	0.73889	0.857101	1.16957	0.225982	0.480993	0.748905	1	NA	NA	NA	hypothetical protein
CCNA_03893	CCNA_03893	2298	5.46136	5.18933	-1.05325	-0.0748528	0.707475	0.87345	1	NA	NA	NA	hypothetical protein
CCNA_01721	CCNA_01721	2298	7.91664	7.45447	-1.07886	-0.109509	0.587166	0.804547	1	NA	NA	NA	RNA polymerase ECF sigma factor
CCNA_01722	CCNA_01722	2298	4.827	4.2718	-1.092	-0.126971	0.58713	0.804547	1	NA	NA	NA	hypothetical protein
CCNA_01723	CCNA_01723	995	14.4115	12.909	-1.12649	-0.171841	0.528734	0.775719	1	NA	NA	NA	3-methyl-2-oxobutanoate hydroxymethyltransferase
CCNA_01724	CCNA_01724	996	50.5973	53.6601	1.05594	0.0785291	0.630678	0.83266	1	NA	NA	NA	conserved hypothetical membrane protein
CCNA_01725	bamB	996	105.876	102.91	-1.02712	-0.0385983	0.828608	0.934528	1	NA	NA	NA	beta-barrel assembly machine (BAM) protein BamB
CCNA_01726	CCNA_01726	996	12.9295	12.2188	-1.05024	-0.070713	0.759693	0.899908	1	NA	NA	NA	EngA-subfamily GTPase protein
CCNA_01727	CCNA_01727	997	14.5735	15.8065	1.09452	0.130303	0.563905	0.794686	1	NA	NA	NA	methyl-accepting chemotaxis protein
CCNA_01728	CCNA_01728	998	4.4836	3.01492	-1.41012	-0.49582	0.0313545	0.171423	1	NA	NA	NA	short chain dehydrogenase
CCNA_01729	CCNA_01729	998	8.92886	10.7941	1.19463	0.256568	0.21804	0.527051	1	NA	NA	NA	transporter, sodium/bile acid symporter family
CCNA_01730	CCNA_01730	998	43.6404	34.8632	-1.24023	-0.310602	0.100315	0.349964	1	NA	NA	NA	amidophosphoribosyltransferase
CCNA_01731	CCNA_01731	998	8.90034	9.00839	-1.00475	-0.00684102	0.977634	0.992869	1	NA	NA	NA	colicin V production protein CvpA
CCNA_01732	CCNA_01732	998	6.34949	5.83362	-1.0576	-0.0807964	0.713545	0.87594	1	NA	NA	NA	DNA repair protein RadA
CCNA_01733	CCNA_01733	998	2.41396	3.13983	1.28598	0.362871	0.160958	0.45111	1	NA	NA	NA	alanine racemase
CCNA_01734	CCNA_01734	998	3.07019	3.67588	1.20952	0.274435	0.228509	0.539704	1	NA	NA	NA	MarC family integral membrane protein
CCNA_01735	CCNA_01735	998	0.102942	0.216759	1.702	0.767228	0.243496	#N/A	1	NA	NA	NA	PaaI thioesterase family protein
CCNA_01736	CCNA_01736	999	2.81411	3.03136	1.10912	0.149411	0.564679	0.794733	1	NA	NA	NA	TetR-family transcriptional regulator
CCNA_01737	CCNA_01737	1000	20.7502	19.6597	-1.05297	-0.0744582	0.675672	0.858928	1	NA	NA	NA	replicative DNA helicase
CCNA_01738	CCNA_01738	1001	71.1011	237.043	3.33327	1.73694	1.0231e-21	7.01307e-20	4.12819e-18	NA	NA	NA	TonB-dependent outer membrane receptor
CCNA_01739	CCNA_01739	1002	135.919	155.991	1.14651	0.197244	0.295332	0.614603	1	NA	NA	NA	LSU ribosomal protein L9P
CCNA_01740	CCNA_01740	1002	16.3708	18.2542	1.11749	0.160258	0.472699	0.746458	1	NA	NA	NA	SSU ribosomal protein S18P
CCNA_01741	CCNA_01741	1002	178.916	169.101	-1.0588	-0.0824362	0.614994	0.823447	1	NA	NA	NA	SSU ribosomal protein S6P
CCNA_01742	CCNA_01742	1003	11.2459	9.20787	-1.2355	-0.305093	0.0468174	0.222658	1	NA	NA	NA	hypothetical protein
CCNA_01743	CCNA_01743	1004	3.70391	3.39047	-1.0727	-0.101244	0.663639	0.849299	1	NA	NA	NA	sterol desaturase family protein
CCNA_01744	CCNA_01744	1005	3.69672	4.39492	1.24309	0.313932	0.11745	0.3809	1	NA	NA	NA	AraC-family transcriptional regulator
CCNA_01745	CCNA_01745	1006	45.9551	47.3946	1.03167	0.0449869	0.764631	0.902456	1	NA	NA	NA	thioredoxin peroxidase
CCNA_01746	CCNA_01746	1007	18.2816	16.4906	-1.11378	-0.155459	0.452002	0.736951	1	NA	NA	NA	malonyl-CoA-(acyl-carrier-protein) transacylase FabD
CCNA_01747	CCNA_01747	1007	29.0103	26.7379	-1.09155	-0.126384	0.504132	0.760556	1	NA	NA	NA	3-oxoacyl-(acyl-carrier protein) reductase
CCNA_01748	CCNA_01748	1007	12.7496	13.5062	1.05396	0.075818	0.779536	0.908827	1	NA	NA	NA	methyltransferase
CCNA_01749	CCNA_01749	1009	117.82	105.874	-1.11602	-0.158363	0.343756	0.654756	1	NA	NA	NA	acyl carrier protein
CCNA_01750	CCNA_01750	1009.1	52.8617	49.8394	-1.05549	-0.0779082	0.62728	0.830745	1	NA	NA	NA	3-oxoacyl-(acyl-carrier-protein) synthase II
CCNA_01751	CCNA_01751	1009.1	21.7771	21.3023	-1.0238	-0.033931	0.843916	0.938554	1	NA	NA	NA	aminodeoxychorismate lyase
CCNA_01752	CCNA_01752	1009.1	8.68683	8.16842	-1.02522	-0.0359356	0.869724	0.948835	1	NA	NA	NA	YicC-family protein
CCNA_01753	gmk	1009.1	9.56311	9.3582	-1.03128	-0.0444399	0.830768	0.934833	1	NA	NA	NA	guanylate kinase
CCNA_01754	CCNA_01754	1010	2.85422	3.13329	1.03918	0.0554436	0.817809	0.928624	1	NA	NA	NA	transglycosylase associated protein
CCNA_01755	CCNA_01755	1011	13.2558	16.68	1.28511	0.361895	0.0865278	0.324627	1	NA	NA	NA	two component sensor histidine kinase
CCNA_01756	CCNA_01756	1012	0.308718	0.701028	2.2656	1.17989	0.0050994	0.0454095	1	NA	NA	NA	hypothetical protein
CCNA_01757	CCNA_01757	1013	7.21645	6.86902	-1.05566	-0.0781487	0.704093	0.871596	1	NA	NA	NA	dimethyladenosine transferase
CCNA_01758	pdxA	1013	12.3807	12.5755	1.02821	0.040137	0.865646	0.947744	1	NA	NA	NA	4-hydroxythreonine-4-phosphate dehydrogenase
CCNA_01759	CCNA_01759	1013	81.9649	95.9649	1.16707	0.222893	0.233299	0.544409	1	NA	NA	NA	peptidyl-prolyl cis-trans isomerase
CCNA_01760	CCNA_01760	1014	67.4792	55.7896	-1.22115	-0.288239	0.117505	0.3809	1	NA	NA	NA	OstA-like organic solvent tolerance protein
CCNA_01761	CCNA_01761	1014	22.3858	17.936	-1.24401	-0.314995	0.0586275	0.257604	1	NA	NA	NA	YjgP/YjgQ family membrane permease
CCNA_01762	CCNA_01762	1014	23.5384	19.3517	-1.21288	-0.278441	0.117799	0.380976	1	NA	NA	NA	YjgP/YjgQ family membrane permease
CCNA_01763	CCNA_01763	1015	20.6301	23.5008	1.12276	0.167051	0.349676	0.658965	1	NA	NA	NA	multifunctional aminopeptidase
CCNA_01764	CCNA_01764	1015	7.12042	5.73196	-1.24649	-0.317873	0.145761	0.427045	1	NA	NA	NA	DNA polymerase III, chi subunit
CCNA_01765	CCNA_01765	1015	6.85277	2.80751	-2.39517	-1.26013	1.59479e-09	5.01706e-08	6.43499e-06	NA	NA	NA	peptidase inhibitor, I78 family
CCNA_01766	CCNA_01766	1017	40.9742	15.153	-2.69103	-1.42816	1.63018e-16	8.68974e-15	6.57776e-13	NA	NA	NA	CsgG-related curli protein
CCNA_01767	CCNA_01767	1018	12.247	4.41283	-2.76459	-1.46707	0.00289173	0.0291298	1	NA	NA	NA	cytochrome C family protein
CCNA_01768	CCNA_01768	1019	11.2744	4.91666	-2.2781	-1.18783	0.000896258	0.0111683	1	NA	NA	NA	hypothetical protein
CCNA_01769	CCNA_01769	1019	16.88	14.6734	-1.15877	-0.212591	0.351647	0.659961	1	NA	NA	NA	ABC transporter ATP-binding protein
CCNA_01770	CCNA_01770	1020	92.1213	76.8448	-1.20069	-0.263859	0.170843	0.465693	1	NA	NA	NA	nucleoside diphosphate kinase
CCNA_01771	CCNA_01771	1021	0.141017	0.211552	1.31073	0.390368	0.562831	#N/A	1	NA	NA	NA	hypothetical protein
CCNA_01772	CCNA_01772	1022	0.66617	0.540244	-1.17434	-0.231847	0.483425	0.751168	1	NA	NA	NA	conserved hypothetical membrane protein
CCNA_01773	CCNA_01773	1023	4.70353	2.99367	-1.5066	-0.591296	0.00245484	0.0252592	1	NA	NA	NA	SNARE-associated family membrane protein
CCNA_01774	CCNA_01774	1024	2.57796	2.08033	-1.18165	-0.240798	0.322375	0.634826	1	NA	NA	NA	phosphoribosylglycinamide formyltransferase
CCNA_01775	CCNA_01775	1024	10.0603	9.85974	-1.02374	-0.0338466	0.87933	0.952008	1	NA	NA	NA	phosphoribosylformylglycinamidine cyclo-ligase
CCNA_01776	CCNA_01776	1025	27.7742	24.4802	-1.13489	-0.182548	0.240058	0.552033	1	NA	NA	NA	ribonuclease D
CCNA_01777	CCNA_01777	1026	5.98182	6.02354	1.03594	0.0509471	0.786641	0.912982	1	NA	NA	NA	hybrid sensor histidine kinase/receiver domain protein
CCNA_01778	CCNA_01778	1026	11.8806	10.0599	-1.15621	-0.209399	0.310373	0.624167	1	NA	NA	NA	penicillin-binding protein
CCNA_01779	CCNA_01779	1027	3.71977	6.37163	1.75808	0.814003	9.22986e-05	0.00148841	0.372425	TTCCCCAATACGGGG	1906894-1906908	P1-1027-1906818	hypothetical protein
CCNA_01780	ppx1	1028	4.75553	3.62657	-1.28136	-0.35768	0.0714019	0.292409	1	NA	NA	NA	exopolyphosphatase
CCNA_01781	CCNA_01781	1029	0.0858831	0.0565364	-1.25981	-0.333208	0.701656	#N/A	1	NA	NA	NA	hypothetical protein
CCNA_01782	ppk1	1029	17.404	14.9956	-1.16747	-0.223387	0.277151	0.594564	1	NA	NA	NA	polyphosphate kinase 1
CCNA_R0145	CCNA_R0145	2500	6.17694	8.05903	1.30427	0.383243	0.0856876	0.323271	1	NA	NA	NA
CCNA_01783	hdaA	1030	1.08258	0.838384	-1.15975	-0.213816	0.547211	0.787427	1	NA	NA	NA	chromosome replication regulator protein HdaA
CCNA_01784	CCNA_01784	1032	7.13247	6.47615	-1.07693	-0.10693	0.629908	0.832216	1	NA	NA	NA	hypothetical protein
CCNA_01785	CCNA_01785	1032	7.39809	7.94126	1.04324	0.0610723	0.703841	0.871596	1	NA	NA	NA	hypothetical protein
CCNA_01786	CCNA_01786	1033	2.02501	1.92368	1.01245	0.0178501	0.941389	0.980491	1	NA	NA	NA	EcsC family protein
CCNA_01787	CCNA_01787	1034	1.50181	2.13117	1.37959	0.464237	0.0348702	0.184596	1	NA	NA	NA	transposase
CCNA_R0042	CCNA_R0042	2501	0.117971	0.245308	2.19695	1.13551	0.106127	#N/A	1	NA	NA	NA
CCNA_01788	CCNA_01788	1035	0.944382	1.45621	1.64968	0.722186	0.0108227	0.0793631	1	NA	NA	NA	hypothetical protein
CCNA_01789	CCNA_01789	1036	1.97374	2.08167	1.07712	0.107179	0.660495	0.848146	1	NA	NA	NA	acetyltransferase, GNAT family
CCNA_01790	CCNA_01790	1037	20.6348	16.7749	-1.22147	-0.288613	0.233763	0.544409	1	NA	NA	NA	protein translocase subunit secG
CCNA_01791	CCNA_01791	1038	53.1243	43.8163	-1.21537	-0.281395	0.0590602	0.25817	1	NA	NA	NA	CTP synthase
CCNA_01792	CCNA_01792	1039	40.1405	39.9544	-1.00989	-0.0141944	0.942046	0.980491	1	NA	NA	NA	LSU ribosomal protein L32P
CCNA_01793	CCNA_01793	1040	2.1175	1.90771	-1.05442	-0.0764487	0.755803	0.898655	1	NA	NA	NA	aspartate protease
CCNA_01794	CCNA_01794	1041	1.13989	1.39524	1.14044	0.189595	0.503129	0.760556	1	NA	NA	NA	enoyl-CoA hydratase/isomerase family
CCNA_01795	CCNA_01795	1042	151.814	136.423	-1.11416	-0.155956	0.382155	0.679216	1	NA	NA	NA	phosphopyruvate hydratase
CCNA_01797	ftsB	1043	6.08988	4.02453	-1.49687	-0.581945	0.00113682	0.0134051	1	NA	NA	NA	FtsB-related septum formation initiator
CCNA_01799	pdhA	1045	113.944	75.8824	-1.50445	-0.589239	0.00272565	0.0276747	1	NA	NA	NA	pyruvate dehydrogenase E1 component alpha subunit
CCNA_01800	CCNA_01800	1045	91.7744	66.4593	-1.38449	-0.46935	0.0136313	0.0940562	1	NA	NA	NA	pyruvate dehydrogenase E1 component beta subunit
CCNA_01801	CCNA_01801	1045	34.6704	23.5001	-1.48687	-0.57228	0.00286924	0.0289793	1	NA	NA	NA	hypothetical protein
CCNA_R0146	CCNA_R0146	2502	0	0	#N/A	#N/A	#N/A	#N/A	#N/A	NA	NA	NA
CCNA_01802	CCNA_01802	1045	7.54616	3.89482	-1.94326	-0.958479	1.88449e-06	4.38343e-05	0.0076039	NA	NA	NA	hypothetical protein
CCNA_01803	CCNA_01803	1045	47.9047	40.1839	-1.19938	-0.262284	0.148586	0.43292	1	NA	NA	NA	pyruvate dehydrogenase complex, dihydrolipoamide acetyltransferase component
CCNA_01804	CCNA_01804	1045	15.3242	14.1358	-1.09299	-0.128276	0.596812	0.811106	1	NA	NA	NA	glutathione peroxidase
CCNA_01805	CCNA_01805	1045	66.2551	52.328	-1.27459	-0.350031	0.0349998	0.185027	1	NA	NA	NA	dihydrolipoamide dehydrogenase
CCNA_01806	CCNA_01806	1045	10.1906	11.0473	1.07738	0.107527	0.63262	0.834936	1	NA	NA	NA	ferritin-like domain protein
CCNA_01807	CCNA_01807	1046	28.3265	50.8033	1.79899	0.847184	0.000162274	0.00250597	0.654776	NA	NA	NA	acyl-acyl carrier protein synthetase
CCNA_01808	CCNA_01808	1046	4.02187	3.62917	-1.08395	-0.116292	0.50383	0.760556	1	NA	NA	NA	lysophospholipase L2
CCNA_01809	CCNA_01809	1047	31.4823	27.5078	-1.14272	-0.192469	0.328882	0.641061	1	NA	NA	NA	lipoic acid synthetase
CCNA_01810	CCNA_01810	1047	4.20824	3.78428	-1.11032	-0.150981	0.491372	0.756132	1	NA	NA	NA	coenzyme Q-binding protein
CCNA_01811	CCNA_01811	1048	2.55913	2.28043	-1.1105	-0.151214	0.517354	0.766939	1	NA	NA	NA	competence/damage-inducible protein CinA
CCNA_01812	CCNA_01812	1048	9.91601	9.26114	-1.09795	-0.134818	0.522031	0.770598	1	NA	NA	NA	2-C-methyl-D-erythritol 4-phosphate cytidylyltransferase/2-C-methyl-D-erythritol 2,4-cyclodiphosphate synthase
CCNA_01813	CCNA_01813	1049	3.41569	3.14466	-1.11069	-0.151462	0.586529	0.804547	1	NA	NA	NA	tRNA-dihydrouridine synthase
CCNA_01814	CCNA_01814	1049	4.76339	4.78726	1.03556	0.0504123	0.782774	0.910254	1	NA	NA	NA	nitrogen regulation protein ntrB
CCNA_01815	ntrC	1049	9.34647	9.43801	-1.00083	-0.00119764	0.995512	0.997598	1	NA	NA	NA	nitrogen assimilation regulatory protein NtrC
CCNA_01816	ntrY	1049	15.8945	15.5247	-1.01737	-0.0248451	0.907872	0.966548	1	NA	NA	NA	nitrogen regulation protein ntrY
CCNA_01817	ntrX	1049	10.2294	9.84764	-1.01504	-0.0215407	0.909188	0.966611	1	NA	NA	NA	nitrogen assimilation regulatory protein ntrX
CCNA_01818	CCNA_01818	1049	8.55264	7.97908	-1.0513	-0.0721714	0.72156	0.879432	1	NA	NA	NA	D-alanine aminotransferase
CCNA_01819	hfq	1050	37.5814	29.5465	-1.27848	-0.354427	0.144053	0.424635	1	NA	NA	NA	RNA-binding protein, Hfq family
CCNA_01820	CCNA_01820	1050	9.25819	8.19729	-1.12929	-0.17541	0.483207	0.751168	1	NA	NA	NA	GTP-binding protein hflX
CCNA_01821	CCNA_01821	1051	4.63093	3.51987	-1.30355	-0.382442	0.103795	0.356639	1	NA	NA	NA	nucleoside triphosphate pyrophosphohydrolase
CCNA_01822	CCNA_01822	1051	11.7876	6.08777	-1.95791	-0.969317	1.01338e-06	2.43084e-05	0.00408899	NA	NA	NA	melibiose carrier protein
CCNA_01823	CCNA_01823	1052	0.0366136	0.0947179	2.01459	1.01049	0.307451	#N/A	1	NA	NA	NA	hypothetical protein
CCNA_01824	CCNA_01824	1053	0.43973	0.912799	2.06477	1.04598	0.00643796	0.0539035	1	NA	NA	NA	hypothetical protein
CCNA_01826	CCNA_01826	1055	834.033	834.801	1.0009	0.00130039	0.993814	0.997265	1	NA	NA	NA	vitamin B12 receptor
CCNA_01827	cobQ	1055	53.8732	46.1533	-1.16243	-0.217149	0.184457	0.481082	1	NA	NA	NA	cobyric acid synthase CobQ
CCNA_01828	CCNA_01828	1056	3.53706	4.2702	1.25293	0.325304	0.1367	0.411762	1	NA	NA	NA	hypothetical protein
CCNA_01829	CCNA_01829	1057	2.7603	4.042	1.46811	0.553962	0.0124574	0.0885397	1	NA	NA	NA	SalR-family ligand-binding transcriptional regulator
CCNA_01830	CCNA_01830	1058	5.42807	6.07642	1.12951	0.175698	0.393503	0.687109	1	NA	NA	NA	TonB-dependent receptor
CCNA_01831	CCNA_01831	1059	2.11591	2.49047	1.16141	0.215879	0.374999	0.675122	1	NA	NA	NA	tryptophan halogenase superfamily protein
CCNA_01832	CCNA_01832	1060	2.64703	2.47805	-1.06369	-0.0890737	0.707547	0.87345	1	NA	NA	NA	beta-glucosidase
CCNA_01833	CCNA_01833	1060	2.01489	1.45657	-1.38941	-0.474468	0.0875077	0.326376	1	NA	NA	NA	glucosylceramidase
CCNA_01834	CCNA_01834	1061	3.94121	3.53819	-1.12502	-0.169945	0.451643	0.736679	1	NA	NA	NA	oxidoreductase
CCNA_01835	CCNA_01835	1061	2.59218	2.65526	1.05215	0.0733437	0.74051	0.890934	1	NA	NA	NA	ABC transporter ATP-binding protein
CCNA_01836	CCNA_01836	1062	2.37313	2.76142	1.14606	0.196678	0.352821	0.660873	1	NA	NA	NA	acyl-CoA thioesterase I/lysophospholipase
CCNA_01837	CCNA_01837	1063	0.808755	1.28366	1.59685	0.675226	0.023511	0.13934	1	NA	NA	NA	transposase, IS30 family
CCNA_01840	CCNA_01840	1066	5.12439	4.40081	-1.14714	-0.198041	0.241791	0.554025	1	NA	NA	NA	MerR-family transcriptional regulator
CCNA_01841	CCNA_01841	1067	41.1253	17.1521	-2.39908	-1.26248	8.21468e-07	2.01094e-05	0.00331462	NA	NA	NA	isocitrate lyase
CCNA_01842	CCNA_01842	1067	8.63216	4.12564	-2.1025	-1.0721	0.000159279	0.00248501	0.64269	NA	NA	NA	hypothetical protein
CCNA_01843	CCNA_01843	1068	16.8495	9.41444	-1.79614	-0.844899	0.00211886	0.0224027	1	NA	NA	NA	malate synthase
CCNA_01844	CCNA_01844	1069	4.61326	4.22068	-1.07652	-0.10637	0.498815	0.758512	1	NA	NA	NA	DNA integration/recombination/inversion protein
CCNA_01845	CCNA_01845	1070	32.0699	28.0404	-1.13533	-0.18311	0.396178	0.688958	1	NA	NA	NA	two-component response regulator protein
CCNA_01846	CCNA_01846	1070	87.1845	103.047	1.18557	0.245578	0.177194	0.472605	1	NA	NA	NA	two-component sensor histidine kinase
CCNA_01847	CCNA_01847	1070	29.0858	36.9314	1.27644	0.352131	0.18199	0.479395	1	NA	NA	NA	cytochrome c oxidase assembly protein Surf1
CCNA_01848	qoxD	1070	150.448	168.674	1.12198	0.166051	0.445699	0.731507	1	NA	NA	NA	quinol cytochrome oxidase polypeptide IV
CCNA_01849	qoxC	1070	161.721	233.012	1.44189	0.527959	0.00628037	0.0532098	1	NA	NA	NA	quinol cytochrome oxidase polypeptide III
CCNA_01850	qoxB	1070	644.26	915.315	1.42097	0.506878	0.0198203	0.123691	1	NA	NA	NA	quinol cytochrome oxidase polypeptide I
CCNA_01851	qoxA	1070	268.684	399.204	1.48654	0.571959	0.00349097	0.0339199	1	NA	NA	NA	quinol cytochrome oxidase polypeptide II
CCNA_01852	CCNA_01852	1071	2.72169	4.7377	1.70685	0.771336	0.000970679	0.0118269	1	NA	NA	NA	major facilitator superfamily transporter
CCNA_01853	CCNA_01853	1072	146.074	100.272	-1.45543	-0.541446	0.00119954	0.0139934	1	NA	NA	NA	hypothetical protein
CCNA_01854	CCNA_01854	1073	184.056	120.875	-1.52138	-0.605376	0.000174192	0.00264249	0.702866	NA	NA	NA	GntR-family transcriptional regulator
CCNA_R0147	CCNA_R0147	1073	12.8244	15.1331	1.17602	0.23391	0.476395	0.747507	1	NA	NA	NA
CCNA_01855	CCNA_01855	1074	192.206	134.809	-1.42631	-0.512283	0.00145324	0.0164045	1	NA	NA	NA	iron/manganese superoxide dismutase
CCNA_01856	CCNA_01856	1074	269.036	210.981	-1.27561	-0.351187	0.0347804	0.184596	1	NA	NA	NA	ferrichrome-iron receptor
CCNA_01857	CCNA_01857	1074	42.2842	36.2111	-1.17025	-0.226812	0.259046	0.575025	1	NA	NA	NA	AraC-family transcriptional regulator
CCNA_01858	CCNA_01858	1074	50.4828	32.9796	-1.52314	-0.607053	0.00229441	0.0239944	1	NA	NA	NA	AraC-family transcriptional regulator
CCNA_01859	CCNA_01859	1075	258.276	196.412	-1.31509	-0.395157	0.0198924	0.123742	1	NA	NA	NA	TonB-dependent receptor
CCNA_01860	CCNA_01860	1075	51.3235	43.5766	-1.18047	-0.239365	0.120355	0.386547	1	NA	NA	NA	iron-regulated membrane protein
CCNA_01861	CCNA_01861	1076	40.4962	39.8504	-1.02379	-0.0339149	0.856901	0.944782	1	NA	NA	NA	hypothetical protein
CCNA_01862	CCNA_01862	1077	1.48579	1.46508	-1.00936	-0.0134372	0.964435	0.989354	1	NA	NA	NA	hypothetical protein
CCNA_R0148	CCNA_R0148	2503	0	0	#N/A	#N/A	#N/A	#N/A	#N/A	NA	NA	NA
CCNA_01863	CCNA_01863	1077	0.598002	0.692423	1.19686	0.259253	0.474877	0.747276	1	NA	NA	NA	outer membrane efflux protein
CCNA_01864	CCNA_01864	1078	8.75382	8.70403	-1.02624	-0.0373639	0.884078	0.956177	1	NA	NA	NA	TetR-family transcriptional regulator
CCNA_01865	CCNA_01865	1078	1.31132	1.3304	1.02634	0.0375061	0.905887	0.965304	1	NA	NA	NA	periplasmic multidrug efflux lipoprotein precursor
CCNA_01866	acrB4	1078	8.77378	13.8509	1.55523	0.637129	8.11476e-05	0.0013253	0.327431	NA	NA	NA	cation/multidrug efflux pump acrB4
CCNA_R0149	CCNA_R0149	1078	0.262756	0.564808	2.05864	1.04169	0.0175828	0.112098	1	NA	NA	NA
CCNA_03894	CCNA_03894	2384	0.631815	0.946398	1.41682	0.502653	0.143263	0.423824	1	NA	NA	NA	MFS sugar transporter
CCNA_01868	CCNA_01868	1079	0.9405	0.846493	-1.14401	-0.1941	0.561313	0.794569	1	NA	NA	NA	2H phosphodiesterase family protein
CCNA_01869	CCNA_01869	1079	3.9892	4.89418	1.21314	0.27875	0.127544	0.397656	1	NA	NA	NA	TonB-dependent receptor
CCNA_01870	CCNA_01870	1080	3.10726	3.19925	1.02725	0.0387811	0.866228	0.947744	1	NA	NA	NA	NagC-family transcriptional regulator
CCNA_03895	CCNA_03895	2385	0.0366136	0.0406188	1.0545	0.0765581	0.941243	#N/A	1	NA	NA	NA	hypothetical protein
CCNA_01873	CCNA_01873	1081	0.132656	0.118775	-1.2486	-0.320312	0.652451	#N/A	1	NA	NA	NA	magnesium and cobalt transport protein corA
CCNA_01874	CCNA_01874	1082	3.72574	5.49104	1.4622	0.548145	0.00665705	0.0550641	1	GAACCCGGTGCGGG...	2012114-2012127	P1-1082-2012213	transposase
CCNA_01875	CCNA_01875	1083	0.807193	1.04508	1.18186	0.241054	0.455089	0.737863	1	NA	NA	NA	acyl-CoA dehydrogenase, short-chain specific
CCNA_01876	CCNA_01876	1084	0.806429	1.82981	2.23531	1.16048	0.000517242	0.00691699	1	NA	NA	NA	oxidoreductase
CCNA_01877	CCNA_01877	1085	0.504266	1.03082	2.00121	1.00087	0.00761088	0.0610568	1	NA	NA	NA	acyl-CoA thioesterase II
CCNA_01878	CCNA_01878	1086	0.874449	0.897194	1.11666	0.15919	0.617801	0.824451	1	NA	NA	NA	long-chain-fatty-acid--CoA ligase
CCNA_01879	CCNA_01879	1087	0.0782802	0.167182	1.81042	0.856326	0.261575	#N/A	1	NA	NA	NA	NADH:flavin oxidoreductase, old yellow enzyme family
CCNA_01880	CCNA_01880	1087	0.0663282	0.118433	1.40572	0.491313	0.559876	#N/A	1	NA	NA	NA	3-ketoacyl-(acyl-carrier-protein) reductase FabG
CCNA_01881	CCNA_01881	1087	0.123024	0.054099	-2.02965	-1.02123	0.248381	#N/A	1	NA	NA	NA	NAD-binding Rossmann superfamily protein
CCNA_01882	CCNA_01882	1087	0.378658	0.570939	1.46054	0.5465	0.161027	0.45111	1	NA	NA	NA	SMP-30/gluconolaconase/LRE-like protein
CCNA_01883	CCNA_01883	1087	0.701925	0.833208	1.15833	0.212045	0.514948	0.765736	1	NA	NA	NA	acyl-CoA dehydrogenase
CCNA_01884	CCNA_01884	1087	0.627817	0.549007	-1.11085	-0.151663	0.65422	0.845803	1	NA	NA	NA	acyl-CoA dehydrogenase, short-chain specific
CCNA_01885	CCNA_01885	1088	0.389852	0.845441	1.97431	0.981347	0.0179936	0.114337	1	NA	NA	NA	short chain dehydrogenase
CCNA_01886	CCNA_01886	1089	3.58821	4.14603	1.15069	0.202495	0.32021	0.632572	1	NA	NA	NA	TonB-dependent receptor
CCNA_01888	CCNA_01888	1090	1.92777	2.49728	1.28968	0.367008	0.158704	0.449753	1	NA	NA	NA	IclR family HTH transcriptional regulator
CCNA_01889	CCNA_01889	1091	1.18041	1.40656	1.23169	0.300634	0.274439	0.591076	1	NA	NA	NA	long-chain-fatty-acid--CoA ligase
CCNA_01890	CCNA_01890	1092	1.2218	1.54909	1.27816	0.354065	0.268142	0.583586	1	NA	NA	NA	enoyl-CoA hydratase/isomerase family protein
CCNA_01891	CCNA_01891	1093	0.294513	0.627619	2.16518	1.11449	0.00864648	0.0670408	1	NA	NA	NA	enoyl-CoA hydratase/carnithine racemase
CCNA_01892	CCNA_01892	1094	0.162141	0.39434	2.19525	1.13439	0.035422	0.186488	1	NA	NA	NA	short chain dehydrogenase
CCNA_01893	CCNA_01893	1094	0.188825	0.301395	1.3222	0.40294	0.48799	#N/A	1	NA	NA	NA	SnoaL-like domain protein
CCNA_01894	CCNA_01894	1095	0.905759	1.05395	1.17755	0.235787	0.509142	0.762124	1	NA	NA	NA	FAD-NAD(P)-binding protein
CCNA_01895	CCNA_01895	1096	0.611449	0.683348	1.09516	0.131136	0.697088	0.868772	1	NA	NA	NA	transporter, major facilitator superfamily
CCNA_R0150	CCNA_R0150	2504	0.158022	0.134683	-1.15635	-0.209578	0.765145	#N/A	1	NA	NA	NA
CCNA_01896	CCNA_01896	1097	1.41683	1.47807	1.05361	0.0753393	0.823256	0.932006	1	NA	NA	NA	hypothetical protein
CCNA_01897	CCNA_01897	1098	4.35635	4.85124	1.11681	0.159384	0.376616	0.677026	1	NA	NA	NA	metal-dependent hydrolase
CCNA_01898	CCNA_01898	1098	11.3892	11.2755	-1.00529	-0.0076077	0.969334	0.99076	1	NA	NA	NA	Mg-dependent Dnase TatD
CCNA_01899	CCNA_01899	1098	7.11706	5.91599	-1.20115	-0.264411	0.190288	0.487406	1	NA	NA	NA	DNA polymerase III, delta' subunit
CCNA_01900	CCNA_01900	1098	2.49572	1.7677	-1.35324	-0.436413	0.136789	0.411762	1	NA	NA	NA	thymidylate kinase
CCNA_01901	CCNA_01901	1098	4.89172	3.97902	-1.20645	-0.270766	0.131142	0.40266	1	NA	NA	NA	lipoprotein
CCNA_R0043	CCNA_R0043	2505	0.0399212	0.0844827	2.5488	1.34982	0.225099	#N/A	1	NA	NA	NA
CCNA_01902	CCNA_01902	1100	0.826397	0.890056	1.03234	0.0459179	0.886474	0.957775	1	NA	NA	NA	nickel-responsive regulator NikR
CCNA_01903	CCNA_01903	1100	0.515426	0.559125	1.07549	0.104999	0.769575	0.904634	1	NA	NA	NA	urea carboxylase-associated protein 2
[truncated: 2,086 more rows]

## Sheet: RtrC DiffExpression
Gene	Name	Operon no.	Average CPM (EV)	Average CPM (rtrC++)	Fold-change	log2(fold-change)	p-value	FDR p-value	Bonferroni	RtrC motif	RtrC motif position (bp)	Curated	Reg. promoter #1	Relative motif position promoter #1	Reg. promoter #2	Relative motif position promoter #2	Reg. promoter #3	Relative motif position promoter #3	Product	Associated TSS
CCNA_00019	CCNA_00019	9	11.5233	2.26378	-5.1114	-2.35372	3.42992e-27	3.65667e-25	1.38397e-23	NA	NA	NA	NA	NA	NA	NA	NA	NA	molybdopterin-guanine dinucleotide biosynthesis protein A	P1_9_19793_+
CCNA_00020	CCNA_00020	10	12.4145	2.25427	-5.54148	-2.47027	2.11234e-28	2.61521e-26	8.52329e-25	NA	NA	NA	NA	NA	NA	NA	NA	NA	hypothetical protein	P1_10_20778_-;Pi_10_20611_-
CCNA_00026	CCNA_00026	13	3.9337	1.88648	-2.06631	-1.04706	9.34124e-06	0.000184802	0.0376919	NA	NA	NA	NA	NA	NA	NA	NA	NA	PAS-family sensor histidine kinase	P1_13_29420_-;Pi_13_26661_-;Pi_13_28176_-
CCNA_00049	hipB	22	0.993436	15.545	15.833	3.98487	1.27069e-62	5.41879e-60	5.12723e-59	NA	NA	NA	NA	NA	NA	NA	NA	NA	HTH transcriptional regulator	P1_22_58011_-;Pi_22_55334_-
CCNA_00089	CCNA_00089	42	18.4554	5.98847	-3.06941	-1.61796	2.13833e-14	1.00084e-12	8.62817e-11	AAACTCAGAAAGGGT	101930-101944	Direct	P1_42_101897_-	-47 to -33	NA	NA	NA	NA	MHYT/PAS-family GGDEF/EAL protein	P1_42_101897_-
CCNA_00091	CCNA_00091	44	2.96237	8.57123	2.92652	1.54918	2.07262e-12	8.55345e-11	8.36301e-09	NA	NA	NA	NA	NA	NA	NA	NA	NA	transporter, drug/metabolite exporter family	P1_44_104971_-;Pi_44_104215_-
CCNA_00141	CCNA_00141	77	4.81447	1.18456	-3.83069	-1.93761	1.35469e-15	6.75234e-14	5.46618e-12	NA	NA	NA	NA	NA	NA	NA	NA	NA	tetratricopeptide repeat family protein	P1_77_157594_-;P2_77_157585_-
CCNA_00142	CCNA_00142	77	0.764362	0.0841608	-8.06078	-3.01092	1.62687e-05	0.000310643	0.0656442	NA	NA	NA	NA	NA	NA	NA	NA	NA	endonuclease	P1_77_157594_-;P2_77_157585_-
CCNA_00143	CCNA_00143	77	7.57941	1.53233	-4.75461	-2.24933	1.64718e-24	1.37432e-22	6.64637e-21	NA	NA	NA	NA	NA	NA	NA	NA	NA	ribosomal RNA small subunit methyltransferase I	P1_77_157594_-;P2_77_157585_-
CCNA_00166	hvyA	91	16.0581	8.58934	-1.88771	-0.916638	2.30071e-08	6.39865e-07	9.28338e-05	NA	NA	NA	NA	NA	NA	NA	NA	NA	transglutaminase-like cysteine proteinase HvyA	P1_91_179090_-
CCNA_00170	CCNA_00170	94	3.09596	5.33851	1.69655	0.762608	8.45746e-06	0.000170841	0.0341259	NA	NA	NA	NA	NA	NA	NA	NA	NA	TonB-dependent receptor	P1_94_182997_+
CCNA_00210	CCNA_00210	112	161.631	284.399	1.75818	0.81408	6.87799e-06	0.00014269	0.0277527	NA	NA	NA	NA	NA	NA	NA	NA	NA	TonB-dependent receptor	P1_112_225058_+;Pi_112_227610_+;Pi_112_227647_+;Pi_112_227654_+;Pi_112_227667_+
CCNA_00224	CCNA_00224	121	55.5373	12.6551	-4.3815	-2.13142	7.48598e-22	5.42098e-20	3.02059e-18	NA	NA	NA	NA	NA	NA	NA	NA	NA	TonB-dependent receptor protein	P1_121_242707_-
CCNA_00248	CCNA_00248	135	11.112	19.8586	1.79155	0.841211	2.98486e-05	0.000542934	0.120439	NA	NA	NA	NA	NA	NA	NA	NA	NA	sensor histidine protein kinase	P1_135_260914_-
CCNA_00374	CCNA_00374	206	29.479	51.9066	1.75228	0.809236	2.02297e-06	4.67719e-05	0.00816267	NA	NA	NA	NA	NA	NA	NA	NA	NA	putative ATP synthase protein I	P1_206_390244_-;Pi_206_388999_-;Pi_206_389017_-
CCNA_00388	CCNA_00388	216	4.4276	1.48257	-2.83074	-1.50118	2.09809e-10	7.25449e-09	8.46581e-07	GTCCCCATTTCGGGG	405072-405086	Direct	P1_216_405058_-	-28 to -14	NA	NA	NA	NA	esterase lipase Family protein	P1_216_405058_-
CCNA_00426	CCNA_00426	237	4.39861	0.251849	-18.479	-4.20782	9.109e-27	9.20009e-25	3.67548e-23	NA	NA	NA	NA	NA	NA	NA	NA	NA	very-short-patch-repair endonuclease	P1_237_436545_+
CCNA_00427	CCNA_00427	238	1.18463	0.116308	-9.88488	-3.30522	1.1011e-11	4.14317e-10	4.44295e-08	NA	NA	NA	NA	NA	NA	NA	NA	NA	hypothetical protein	P1_238_436958_+;Pi_238_437123_+;Pi_238_437143_+
CCNA_00438	CCNA_00438	245	84.1888	49.1186	-1.71493	-0.778147	2.21958e-05	0.000413532	0.0895602	NA	NA	NA	NA	NA	NA	NA	NA	NA	hypothetical protein	P1_245_445255_-;P2_245_445221_-
CCNA_00486	CCNA_00486	269	1.09966	2.33837	2.12813	1.08958	5.81644e-06	0.000122657	0.0234693	NA	NA	NA	NA	NA	NA	NA	NA	NA	TonB-dependent receptor	P1_269_502235_+
CCNA_00538	CCNA_00538	297	12.625	76.1639	5.97273	2.57839	8.20233e-49	1.65687e-46	3.30964e-45	GCCCACAGATTGGGT	556332-556346	Direct	P1_297_556424_+	-92 to -78	Pi_297_556426_+	-94 to -80	NA	NA	methyl-accepting chemotaxis protein	P1_297_556424_+;Pi_297_556426_+
CCNA_00551	CCNA_00551	306	1.29086	597.343	445.484	8.79923	7.81959e-307	3.00116e-303	3.1552e-303	GTACCCATTGTGGGC	568790-568804	Direct	P1_306_568762_-	-42 to -28	NA	NA	NA	NA	hypothetical protein	P1_306_568762_-
CCNA_00579	CCNA_00579	2288	9.53152	1.70843	-5.53236	-2.46789	5.40021e-35	8.63583e-33	2.17898e-31	NA	NA	NA	NA	NA	NA	NA	NA	NA	endonuclease	P1_2288_609290_-
CCNA_00580	CCNA_00580	2288	3.15023	0.449828	-6.69868	-2.74388	2.49957e-12	1.00983e-10	1.00858e-08	NA	NA	NA	NA	NA	NA	NA	NA	NA	AAA ATPase domain protein	P1_2288_609290_-
CCNA_03886	CCNA_03886	2372	4.43724	0.677083	-6.29907	-2.65514	1.67176e-18	1.01845e-16	6.74555e-15	NA	NA	NA	NA	NA	NA	NA	NA	NA	trypsin-like peptidase domain family protein	P1_2372_611089_-
CCNA_00582	CCNA_00582	321	16.0914	1.75357	-9.30442	-3.21792	2.50763e-57	8.74933e-55	1.01183e-53	NA	NA	NA	NA	NA	NA	NA	NA	NA	hypothetical protein	P1_321_611121_+
CCNA_00583	CCNA_00583	322	7.48794	0.969168	-7.44263	-2.89581	6.05858e-23	4.55938e-21	2.44464e-19	NA	NA	NA	NA	NA	NA	NA	NA	NA	lysozyme family protein	P1_322_613205_-
CCNA_00585	CCNA_00585	324	3.67786	1.36148	-2.66021	-1.41154	5.65563e-08	1.53945e-06	0.000228205	NA	NA	NA	NA	NA	NA	NA	NA	NA	hypothetical protein	P1_324_613324_+
CCNA_00587	CCNA_00587	326	2.71446	0.974012	-2.74074	-1.45457	1.50009e-08	4.26469e-07	6.05285e-05	NA	NA	NA	NA	NA	NA	NA	NA	NA	alpha/beta hydrolase family protein	P1_326_615934_+
CCNA_00588	CCNA_00588	327	6.02249	0.539891	-11.411	-3.51236	5.22205e-27	5.41681e-25	2.1071e-23	NA	NA	NA	NA	NA	NA	NA	NA	NA	SapA domain protein	P1_327_617604_+
CCNA_00589	CCNA_00589	329.1	120.411	7.18823	-16.9652	-4.08451	9.15767e-117	7.02943e-114	3.69512e-113	NA	NA	NA	NA	NA	NA	NA	NA	NA	hypothetical protein	P1_329.1_622873_-;Pi_329.1_618714_-;Pi_329.1_622847_-
CCNA_00590	CCNA_00590	329.1	13.5856	0.893397	-15.1195	-3.91834	8.72467e-53	2.39181e-50	3.5204e-49	NA	NA	NA	NA	NA	NA	NA	NA	NA	FixC-family flavoprotein dehydrogenase	P1_329.1_622873_-;Pi_329.1_618714_-;Pi_329.1_622847_-
CCNA_00591	CCNA_00591	329.1	134.953	7.06661	-19.1355	-4.25818	7.79168e-132	9.96816e-129	3.14394e-128	NA	NA	NA	NA	NA	NA	NA	NA	NA	hypothetical protein	P1_329.1_622873_-;Pi_329.1_618714_-;Pi_329.1_622847_-
CCNA_00592	CCNA_00592	329.1	75.6425	3.61406	-20.7666	-4.37619	5.52648e-88	3.5351e-85	2.22993e-84	NA	NA	NA	NA	NA	NA	NA	NA	NA	ferritin superfamily protein	P1_329.1_622873_-;Pi_329.1_618714_-;Pi_329.1_622847_-
CCNA_R0111	CCNA_R0111	2449	11.6416	0.610562	-18.6576	-4.2217	2.47024e-58	9.48077e-56	9.96741e-55	NA	NA	NA	NA	NA	NA	NA	NA	NA		P1_2449_622892_+
CCNA_00593	CCNA_00593	329	30.7791	1.8443	-16.5515	-4.04889	9.03636e-40	1.6515e-37	3.64617e-36	NA	NA	NA	NA	NA	NA	NA	NA	NA	hypothetical protein	P1_329_626583_-;Pi_329_626171_-
CCNA_00594	CCNA_00594	329	116.145	5.75648	-20.3653	-4.34804	4.03744e-156	7.74784e-153	1.62911e-152	NA	NA	NA	NA	NA	NA	NA	NA	NA	hypothetical protein	P1_329_626583_-;Pi_329_626171_-
CCNA_03887	CCNA_03887	333	1.32289	0.322969	-3.55542	-1.83002	1.25565e-06	2.9748e-05	0.00506653	NA	NA	NA	NA	NA	NA	NA	NA	NA	hypothetical protein	P1_333_634996_+;Pi_333_636857_+
CCNA_00600	CCNA_00600	333	1.49717	0.316362	-4.32402	-2.11237	3.26286e-10	1.10822e-08	1.31657e-06	NA	NA	NA	NA	NA	NA	NA	NA	NA	hypothetical protein	P1_333_634996_+;Pi_333_636857_+
CCNA_00601	CCNA_00601	333	2.85774	0.622621	-4.46082	-2.15731	1.86185e-09	5.76273e-08	7.51257e-06	NA	NA	NA	NA	NA	NA	NA	NA	NA	MoxR-like ATPase	P1_333_634996_+;Pi_333_636857_+
CCNA_00602	CCNA_00602	333	1.05856	0.295237	-3.64742	-1.86688	1.99586e-07	5.141e-06	0.000805328	NA	NA	NA	NA	NA	NA	NA	NA	NA	von Willebrand factor type A domain protein	P1_333_634996_+;Pi_333_636857_+
CCNA_00605	CCNA_00605	334	29.2459	13.99	-2.06796	-1.04821	5.40973e-10	1.82128e-08	2.18283e-06	NA	NA	NA	NA	NA	NA	NA	NA	NA	conserved hypothetical membrane protein	P1_334_641929_-;Pi_334_641904_-
CCNA_00625	CCNA_00625	348	2.04954	4.62072	2.34821	1.23156	8.22611e-07	2.01094e-05	0.00331924	NA	NA	NA	NA	NA	NA	NA	NA	NA	two-component receiver domain protein	P1_348_670486_+
CCNA_00628	cheY	350	0.425295	1.23432	3.07772	1.62186	5.40118e-05	0.000935502	0.217938	ATACTCATTTTGAGT	674169-674183	Direct	P1_350_673771_-	-412 to -398	NA	NA	NA	NA	chemotaxis protein cheY	P1_350_673771_-
CCNA_00629	CCNA_00629	351	1.32056	10.9796	7.62755	2.93122	1.38136e-36	2.30508e-34	5.57381e-33	ATACTCATTTTGAGT	674169-674183	Direct	P1_351_674267_+	-98 to -84	P2_351_674275_+	-106 to -92	NA	NA	methyl-accepting chemotaxis protein	P1_351_674267_+;P2_351_674275_+
CCNA_00630	cheAII	351	1.60263	8.52812	5.30133	2.40635	1.05742e-21	7.11999e-20	4.26671e-18	ATACTCATTTTGAGT	674169-674183	Direct	P1_351_674267_+	-98 to -84	P2_351_674275_+	-106 to -92	NA	NA	chemotaxis histidine kinase protein cheAII	P1_351_674267_+;P2_351_674275_+
CCNA_00632	CCNA_00632	351	0.393336	1.78601	4.57855	2.19489	2.96092e-10	1.01464e-08	1.19473e-06	ATACTCATTTTGAGT	674169-674183	Direct	P1_351_674267_+	-98 to -84	P2_351_674275_+	-106 to -92	NA	NA	chemotaxis receiver domain protein CheYII	P1_351_674267_+;P2_351_674275_+
CCNA_00633	cheBII	351	0.489297	1.96376	4.27632	2.09637	4.6899e-08	1.2857e-06	0.000189238	ATACTCATTTTGAGT	674169-674183	Direct	P1_351_674267_+	-98 to -84	P2_351_674275_+	-106 to -92	NA	NA	receiver domain-glutamate methylesterase CheBII	P1_351_674267_+;P2_351_674275_+
CCNA_00634	CCNA_00634	351	1.27125	3.29268	2.53034	1.33933	5.69464e-07	1.4285e-05	0.00229779	ATACTCATTTTGAGT	674169-674183	Direct	P1_351_674267_+	-98 to -84	P2_351_674275_+	-106 to -92	NA	NA	chemotaxis protein methyltransferase	P1_351_674267_+;P2_351_674275_+
CCNA_00665	CCNA_00665	363	7.17147	1.22729	-5.55149	-2.47288	1.21036e-24	1.05577e-22	4.88381e-21	NA	NA	NA	NA	NA	NA	NA	NA	NA	GAF-family sensor histidine kinase	P1_363_721847_+;P2_363_721924_+
CCNA_00666	CCNA_00666	363	0.995551	0.333097	-2.81161	-1.49139	8.91628e-06	0.000177309	0.0359772	NA	NA	NA	NA	NA	NA	NA	NA	NA	response regulator receiver domain protein	P1_363_721847_+;P2_363_721924_+
CCNA_00689	CCNA_00689	374	0.977925	2.31468	2.33681	1.22454	6.1218e-07	1.52568e-05	0.00247015	NA	NA	NA	NA	NA	NA	NA	NA	NA	PAS-family hybrid histidine kinase/receiver protein	P1_374_745305_+
CCNA_03928	CCNA_03928	2377	7.59816	3.30264	-2.30919	-1.20739	1.14062e-11	4.25018e-10	4.60238e-08	NA	NA	NA	NA	NA	NA	NA	NA	NA	hypothetical protein	P1_2377_771603_-
CCNA_00716	CCNA_00716	397	4.2408	1.65823	-2.71307	-1.43992	3.11953e-11	1.11895e-09	1.25873e-07	NA	NA	NA	NA	NA	NA	NA	NA	NA	hypothetical protein	P1_397_771603_-
CCNA_03929	CCNA_03929	2378	1.70926	0.572585	-3.03354	-1.601	5.50273e-06	0.00011733	0.0222035	NA	NA	NA	NA	NA	NA	NA	NA	NA	hypothetical protein	P1_2378_771937_-
CCNA_00718	CCNA_00718	399	17.7731	5.48399	-3.24713	-1.69917	5.68477e-16	2.90909e-14	2.2938e-12	NA	NA	NA	NA	NA	NA	NA	NA	NA	abortive infection protein	P1_399_772904_-
CCNA_R0117	CCNA_R0117	2458	221.745	33.9673	-6.52757	-2.70655	6.65139e-24	5.2098e-22	2.68384e-20	NA	NA	NA	NA	NA	NA	NA	NA	NA		P1_2458_772601_+;P2_2458_772622_+;P3_2458_772628_+
CCNA_03932	cdzD	400	67.5185	3.61743	-18.6658	-4.22233	2.23115e-52	5.70878e-50	9.0027e-49	NA	NA	NA	NA	NA	NA	NA	NA	NA	killing protein CdzD	P1_400_774321_-
CCNA_03933	cdzC	400	61.5156	2.19322	-28.1574	-4.81544	3.47337e-46	6.66539e-44	1.4015e-42	NA	NA	NA	NA	NA	NA	NA	NA	NA	killing protein CdzC	P1_400_774321_-
CCNA_00719	cdzB	401	10.2289	0.717534	-14.1682	-3.82458	1.43924e-34	2.20953e-32	5.80735e-31	NA	NA	NA	NA	NA	NA	NA	NA	NA	type I secretion protein CdzB, adaptor	P1_401_774368_+;P2_401_774374_+
CCNA_00720	cdzA	401	27.5047	2.72092	-10.041	-3.32783	1.00299e-30	1.3274e-28	4.04705e-27	NA	NA	NA	NA	NA	NA	NA	NA	NA	type I secretion protein CdzA, transmembrane ATPase/peptidase	P1_401_774368_+;P2_401_774374_+
CCNA_00729	CCNA_00729	406	9.98413	6.07273	-1.63897	-0.712792	2.9422e-05	0.000537723	0.118718	NA	NA	NA	NA	NA	NA	NA	NA	NA	hypothetical protein	P1_406_783796_+
CCNA_00732	CCNA_00732	409	10.6504	5.37753	-1.94832	-0.962231	8.02802e-09	2.37012e-07	3.23931e-05	NA	NA	NA	NA	NA	NA	NA	NA	NA	GumN superfamily protein	P1_409_789387_+;Pi_409_790479_+;Pi_409_791468_+
CCNA_00744	CCNA_00744	416	7.09209	0.871037	-8.103	-3.01846	6.36736e-34	9.3992e-32	2.56923e-30	NA	NA	NA	NA	NA	NA	NA	NA	NA	GIY-YIG endonuclease domain protein	P1_416_801752_+;Pi_416_801773_+;Pi_416_801780_+
CCNA_00745	CCNA_00745	417	2.53972	0.652156	-3.62118	-1.85646	8.57582e-09	2.51252e-07	3.46034e-05	NA	NA	NA	NA	NA	NA	NA	NA	NA	hypothetical protein	P1_417_803496_-
CCNA_00834	fljM	472	164.785	102.151	-1.61481	-0.691362	3.55005e-05	0.000639675	0.143244	NA	NA	NA	NA	NA	NA	NA	NA	NA	flagellin FljM	P1_472_899599_+
CCNA_00835	fljN	473	41.5219	18.5006	-2.23694	-1.16153	1.64617e-08	4.61168e-07	6.6423e-05	AAACTCCGGACGAGG	900588-900602	Direct	P1_473_900973_+	-385 to -371	NA	NA	NA	NA	flagellin FljN	P1_473_900973_+
CCNA_00836	fljO	474	6.05646	3.49709	-1.74728	-0.80511	8.18328e-06	0.000167061	0.0330195	NA	NA	NA	NA	NA	NA	NA	NA	NA	flagellin FljO	P1_474_901970_+;P2_474_902130_+
CCNA_00847	putR	483	1.08296	3.4082	3.049	1.60834	8.47979e-10	2.75809e-08	3.4216e-06	NA	NA	NA	NA	NA	NA	NA	NA	NA	leucine-responsive regulatory family protein PutR	P1_483_920662_+;Pi_483_921166_+
CCNA_00848	CCNA_00848	484	0.594918	2.03708	3.59386	1.84553	1.19916e-06	2.85862e-05	0.00483861	GTCCCCGTTTTGAGG	921570-921584	Direct	Pi_484_921483_-	-101 to -87	Pi_484_921517_-	-67 to -53	NA	NA	leucine-responsive regulatory protein	P1_484_927562_-;Pi_484_921483_-;Pi_484_921517_-;Pi_484_921719_-
CCNA_00849	CCNA_00849	484	11.5081	5.62628	-2.02652	-1.019	9.55925e-08	2.54781e-06	0.000385716	GTCCCCGTTTTGAGG	921570-921584	Indirect	NA	NA	NA	NA	NA	NA	outer membrane efflux protein	P1_484_927562_-;Pi_484_921483_-;Pi_484_921517_-;Pi_484_921719_-
CCNA_00850	acrB2	484	78.3471	45.4719	-1.73074	-0.791392	2.36833e-06	5.31558e-05	0.0095562	GTCCCCGTTTTGAGG	921570-921584	Indirect	NA	NA	NA	NA	NA	NA	cation/multidrug efflux pump acrB2	P1_484_927562_-;Pi_484_921483_-;Pi_484_921517_-;Pi_484_921719_-
CCNA_00859	CCNA_00859	492	11.5016	2.15395	-5.194	-2.37685	8.72406e-24	6.69659e-22	3.52016e-20	AAACCCATTTCGGGT	938867-938881	Direct	Pi_492_938853_-	-28 to -14	P2_492_938895_-	15 to 29	P1_492_938924_-	44 to 58	acetyltransferase, GNAT family	P1_492_938924_-;P2_492_938895_-;Pi_492_938853_-
CCNA_00860	hfiA	492	8.88489	1.80512	-4.95229	-2.30809	3.10861e-27	3.40882e-25	1.25433e-23	AAACCCATTTCGGGT	938867-938881	Direct	Pi_492_938853_-	-28 to -14	P2_492_938895_-	15 to 29	P1_492_938924_-	44 to 58	holdfast inhibitor protein HfiA	P1_492_938924_-;P2_492_938895_-;Pi_492_938853_-
CCNA_00871	CCNA_00871	497.1	5.38311	3.01144	-1.818	-0.862353	1.2419e-05	0.000239519	0.0501107	NA	NA	NA	NA	NA	NA	NA	NA	NA	carbon-nitrogen hydrolase family protein	P1_497.1_952032_-
CCNA_00872	CCNA_00872	497.1	4.95523	2.84606	-1.77192	-0.825311	4.75503e-06	0.000102527	0.0191866	NA	NA	NA	NA	NA	NA	NA	NA	NA	glutaredoxin	P1_497.1_952032_-
CCNA_00879	CCNA_00879	501	3.63267	6.90429	1.8832	0.913187	2.5241e-05	0.000465744	0.101847	NA	NA	NA	NA	NA	NA	NA	NA	NA	PAS-family sensor histidine kinase	P1_501_956765_+;P2_501_956772_+
CCNA_00910	CCNA_00910	521	2.78545	1.32975	-2.10382	-1.07301	1.0392e-05	0.000203493	0.0419319	NA	NA	NA	NA	NA	NA	NA	NA	NA	erythromycin esterase family protein	P1_521_993231_-;P2_521_993209_-;Pi_521_988254_-
CCNA_00912	CCNA_00912	521	8.37001	4.57032	-1.85603	-0.892217	5.43556e-05	0.000935502	0.219325	NA	NA	NA	NA	NA	NA	NA	NA	NA	beta-lactamase family protein	P1_521_993231_-;P2_521_993209_-;Pi_521_988254_-
CCNA_00967	CCNA_00967	554	4.89843	1.06565	-4.40192	-2.13813	5.60078e-18	3.30704e-16	2.25991e-14	NA	NA	NA	NA	NA	NA	NA	NA	NA	TetR-family transcriptional regulator	P1_554_1042042_-
CCNA_00982	mucR1	565	9.47235	24.7008	2.55857	1.35534	3.66378e-14	1.674e-12	1.47834e-10	NA	NA	NA	NA	NA	NA	NA	NA	NA	ROS/MUCR transcriptional regulator MucR1	P1_565_1061601_+
CCNA_01075	CCNA_01075	627	1.97346	6.36463	3.10609	1.6351	2.82282e-17	1.54771e-15	1.13901e-13	NA	NA	NA	NA	NA	NA	NA	NA	NA	beta/gamma crystallin family protein	P1_627_1180916_-
CCNA_01076	CCNA_01076	627	4.9801	13.8471	2.80052	1.48569	2.93289e-12	1.16948e-10	1.18342e-08	NA	NA	NA	NA	NA	NA	NA	NA	NA	beta/gamma crystallin family protein	P1_627_1180916_-
CCNA_01083	CCNA_01083	633	54.7019	99.286	1.81498	0.859957	3.88919e-06	8.52954e-05	0.0156929	ATCCCCCTAGTGGGG	1186876-1186890	Direct	P1_633_1186885_+	-9 to 6	Pi_633_1186892_+	-16 to -2	NA	NA	HATPase superfamily protein	P1_633_1186885_+;Pi_633_1186892_+;Pi_633_1187316_+;Pi_633_1188979_+;Pi_633_1189586_+
CCNA_01121	CCNA_01121	656	12.909	3.47452	-3.67922	-1.8794	9.12209e-26	8.97707e-24	3.68076e-22	NA	NA	NA	NA	NA	NA	NA	NA	NA	MA superfamily peptidase	P1_656_1224487_+
CCNA_01122	CCNA_01122	657	19.8144	5.22504	-3.77121	-1.91503	4.8759e-22	3.59879e-20	1.96743e-18	NA	NA	NA	NA	NA	NA	NA	NA	NA	MA superfamily peptidase	P1_657_1226120_+;Pi_657_1227687_+
CCNA_01172	CCNA_01172	688	40.3209	19.6737	-2.03736	-1.0267	7.60225e-08	2.05475e-06	0.000306751	NA	NA	NA	NA	NA	NA	NA	NA	NA	AIM24 family protein	P1_688_1292195_+
CCNA_01175	CCNA_01175	690	5.84624	12.4018	2.11619	1.08147	2.57953e-06	5.75596e-05	0.0104084	NA	NA	NA	NA	NA	NA	NA	NA	NA	uroporphyrin-III C-methyltransferase	P1_690_1294595_+
CCNA_01203	CCNA_01203	709	6.07449	1.75843	-3.36945	-1.75252	3.25268e-13	1.40267e-11	1.31246e-09	AACCCCAAATCGGGG	1330833-1330847	Direct	P1_709_1330816_-	-31 to -17	NA	NA	NA	NA	TonB-dependent receptor	P1_709_1330816_-
CCNA_01220	CCNA_01220	717.1	36.4296	60.4556	1.65202	0.724231	5.42543e-06	0.000116329	0.0218916	ACACCCGTTTTGGGT	1348402-1348416	Direct	P2_717.1_1348142_-	-274 to -260	P1_717.1_1348168_-	-248 to -234	NA	NA	7-keto-8-aminopelargonate synthetase	P1_717.1_1348168_-;P2_717.1_1348142_-
CCNA_01247	CCNA_01247	729	3.83018	0.173217	-19.5307	-4.28767	5.84674e-24	4.70306e-22	2.35916e-20	NA	NA	NA	NA	NA	NA	NA	NA	NA	CESA-like glycosyltransferase	P1_729_1375823_-
CCNA_01255	CCNA_01255	733	0.639371	5.80819	8.50459	3.08824	2.08755e-25	1.95415e-23	8.42328e-22	NA	NA	NA	NA	NA	NA	NA	NA	NA	hypothetical protein	P1_733_1383126_-
CCNA_01260	CCNA_01260	735.1	5.95285	0.817459	-7.44177	-2.89565	2.46512e-25	2.25265e-23	9.94677e-22	NA	NA	NA	NA	NA	NA	NA	NA	NA	hypothetical protein	P1_735.1_1387138_+
CCNA_01335	CCNA_01335	769	7.34614	3.44792	-2.08381	-1.05922	4.64008e-06	0.000101185	0.0187227	NA	NA	NA	NA	NA	NA	NA	NA	NA	ABC-type multidrug transport system, ATPase component	P1_769_1448674_-
CCNA_01353	CCNA_01353	779	2.93948	7.54309	2.55383	1.35266	1.95769e-10	6.83054e-09	7.89926e-07	NA	NA	NA	NA	NA	NA	NA	NA	NA	myo-inositol-hexaphosphate 3-phosphohydrolase	P1_779_1467916_-;Pi_779_1463978_-
CCNA_01379	rsaFb	794	55.5978	32.6352	-1.70544	-0.770144	2.06602e-05	0.000388696	0.083364	NA	NA	NA	NA	NA	NA	NA	NA	NA	type I secretion outer membrane protein rsaFb	P1_794_1492509_+;Pi_794_1493203_+
CCNA_01386	CCNA_01386	800	21.6382	37.7282	1.75252	0.809435	5.54943e-05	0.000950835	0.22392	NA	NA	NA	NA	NA	NA	NA	NA	NA	hypothetical protein	P1_800_1503810_-;Pi_800_1503733_-
CCNA_01405	CCNA_01405	810	27.892	1.69593	-16.3744	-4.03337	1.16098e-66	5.56979e-64	4.68455e-63	NA	NA	NA	NA	NA	NA	NA	NA	NA	GIY-YIG domain protein	P1_810_1524403_-
CCNA_01426	cleB	821	3.13776	5.32278	1.7622	0.817381	6.98195e-06	0.000144068	0.0281722	NA	NA	NA	NA	NA	NA	NA	NA	NA	single domain receiver protein CleB	P1_821_1544242_-;P2_821_1544231_-
CCNA_01511	CCNA_01511	871	3.28019	6.0742	1.85985	0.895187	6.84075e-07	1.69386e-05	0.00276024	NA	NA	NA	NA	NA	NA	NA	NA	NA	sterol desaturase family protein	P1_871_1620456_+
CCNA_01536	CCNA_01536	885	12.9983	1.81293	-7.06681	-2.82106	6.78811e-28	7.89478e-26	2.739e-24	NA	NA	NA	NA	NA	NA	NA	NA	NA	hypothetical protein	P1_885_1643621_+;Pi_885_1644303_+
CCNA_01606	CCNA_01606	936	0.636131	5.18264	7.72349	2.94925	3.46678e-21	2.29405e-19	1.39885e-17	NA	NA	NA	NA	NA	NA	NA	NA	NA	Soj/ParA-related ATPase protein	P1_936_1726562_-
CCNA_01627	acpS	950	1.95064	5.08288	2.58665	1.37108	1.09155e-09	3.49113e-08	4.40439e-06	NA	NA	NA	NA	NA	NA	NA	NA	NA	Holo-(acyl-carrier protein) synthase	P1_950_1747546_+
CCNA_01655	CCNA_01655	963	31.0864	77.5368	2.49079	1.3166	2.9557e-12	1.16948e-10	1.19262e-08	NA	NA	NA	NA	NA	NA	NA	NA	NA	cyclophilin-type peptidylprolyl cis-trans isomerase	P1_963_1776482_+
CCNA_01738	CCNA_01738	1001	71.1011	237.043	3.33327	1.73694	1.0231e-21	7.01307e-20	4.12819e-18	NA	NA	NA	NA	NA	NA	NA	NA	NA	TonB-dependent outer membrane receptor	P1_1001_1869144_-
CCNA_01765	CCNA_01765	1015	6.85277	2.80751	-2.39517	-1.26013	1.59479e-09	5.01706e-08	6.43499e-06	NA	NA	NA	NA	NA	NA	NA	NA	NA	peptidase inhibitor, I78 family	P1_1015_1891935_+
CCNA_01766	CCNA_01766	1017	40.9742	15.153	-2.69103	-1.42816	1.63018e-16	8.68974e-15	6.57776e-13	NA	NA	NA	NA	NA	NA	NA	NA	NA	CsgG-related curli protein	P1_1017_1895262_-
CCNA_01802	CCNA_01802	1045	7.54616	3.89482	-1.94326	-0.958479	1.88449e-06	4.38343e-05	0.0076039	NA	NA	NA	NA	NA	NA	NA	NA	NA	hypothetical protein	P1_1045_1923694_+;Pi_1045_1928187_+
CCNA_01822	CCNA_01822	1051	11.7876	6.08777	-1.95791	-0.969317	1.01338e-06	2.43084e-05	0.00408899	NA	NA	NA	NA	NA	NA	NA	NA	NA	melibiose carrier protein	P1_1051_1949821_-
CCNA_01841	CCNA_01841	1067	41.1253	17.1521	-2.39908	-1.26248	8.21468e-07	2.01094e-05	0.00331462	NA	NA	NA	NA	NA	NA	NA	NA	NA	isocitrate lyase	P1_1067_1972490_+
CCNA_01968	CCNA_01968	1136	9.68711	5.64458	-1.74269	-0.801319	1.87119e-05	0.000353775	0.0755025	NA	NA	NA	NA	NA	NA	NA	NA	NA	pentapeptide repeats containing protein	P1_1136_2111576_+
CCNA_01977	CCNA_01977	1142	5.75906	13.8488	2.35186	1.2338	9.52735e-09	2.75288e-07	3.84429e-05	AAGCCCGTTTTGGGT	2121686-2121700	Direct	P1_1142_2121746_+	-60 to -46	NA	NA	NA	NA	1-acyl-sn-glycerol-3-phosphate acyltransferase	P1_1142_2121746_+
CCNA_01981	CCNA_01981	1144	3.40308	1.56272	-2.20814	-1.14283	2.34033e-06	5.28364e-05	0.00944323	NA	NA	NA	NA	NA	NA	NA	NA	NA	DNA translocation competence protein ComA	P1_1144_2127442_-;Pi_1144_2125336_-;Pi_1144_2127026_-
CCNA_02048	CCNA_02048	1163	90.1214	164.876	1.82809	0.870339	1.37556e-06	3.23889e-05	0.00555037	NA	NA	NA	NA	NA	NA	NA	NA	NA	TonB-dependent receptor	P1_1163_2194528_+;P2_1163_2194538_+;Pi_1163_2196566_+
CCNA_02061	CCNA_02061	1172	10.1357	3.28215	-3.03815	-1.60319	2.12852e-13	9.38997e-12	8.58859e-10	NA	NA	NA	NA	NA	NA	NA	NA	NA	hypothetical protein	P1_1172_2210418_+
CCNA_02172	CCNA_02172	1237	56.2258	18.3016	-3.08638	-1.62592	1.59841e-11	5.89877e-10	6.4496e-08	NA	NA	NA	NA	NA	NA	NA	NA	NA	ABC-type transporter, permease component	P1_1237_2324863_+
CCNA_02173	CCNA_02173	1237	19.4638	5.90263	-3.28899	-1.71765	1.40342e-15	6.90554e-14	5.6628e-12	NA	NA	NA	NA	NA	NA	NA	NA	NA	ABC transporter ATP-binding protein	P1_1237_2324863_+
CCNA_02174	CCNA_02174	1237	16.4489	5.69545	-2.8428	-1.50731	2.2923e-17	1.27505e-15	9.24945e-14	NA	NA	NA	NA	NA	NA	NA	NA	NA	multidrug resistance efflux pump	P1_1237_2324863_+
CCNA_02201	CCNA_02201	1257	3.36069	5.80006	1.66688	0.73715	5.65674e-05	0.000964913	0.228249	NA	NA	NA	NA	NA	NA	NA	NA	NA	nucleoside 2-deoxyribosyltransferase	P1_1257_2350345_-
CCNA_02205	CCNA_02205	1261	3.47814	11.2229	3.25637	1.70327	9.51804e-17	5.14511e-15	3.84053e-13	NA	NA	NA	NA	NA	NA	NA	NA	NA	hypothetical protein	P1_1261_2354232_-
CCNA_R0053	CCNA_R0053	2518	1.99714	0.716497	-2.71851	-1.44282	5.04475e-05	0.000884098	0.203556	NA	NA	NA	NA	NA	NA	NA	NA	NA		P1_2518_2421905_-
CCNA_02312	CCNA_02312	1334	44.1682	16.2395	-2.74758	-1.45816	1.2658e-14	5.99772e-13	5.10752e-11	NA	NA	NA	NA	NA	NA	NA	NA	NA	TraB superfamily protein	P1_1334_2458404_-
CCNA_03966	CCNA_03966	2410	29.1423	10.4468	-2.79267	-1.48165	4.38151e-14	1.97838e-12	1.76794e-10	NA	NA	NA	NA	NA	NA	NA	NA	NA	hypothetical protein	P1_2410_2465215_+
CCNA_02378	CCNA_02378	1378	3.88318	14.5601	3.64966	1.86776	4.09887e-16	2.12587e-14	1.65389e-12	NA	NA	NA	NA	NA	NA	NA	NA	NA	SIMPL family protein	P1_1378_2521642_+
CCNA_02379	CCNA_02379	1379	13.4358	6.78918	-2.01371	-1.00986	2.14294e-06	4.89559e-05	0.00864674	GAACCTGTTTTGGGG	2523407-2523421	Direct	P1_1379_2523419_-	-2 to 13	NA	NA	NA	NA	hypothetical protein	P1_1379_2523419_-
CCNA_02380	panD	1379	23.753	7.43716	-3.19299	-1.67491	6.20942e-15	2.97897e-13	2.5055e-11	GAACCTGTTTTGGGG	2523407-2523421	Direct	P1_1379_2523419_-	-2 to 13	NA	NA	NA	NA	aspartate 1-decarboxylase PanD	P1_1379_2523419_-
CCNA_02409	CCNA_02409	1398	15.3918	6.75365	-2.25769	-1.17485	1.06529e-07	2.81972e-06	0.000429845	NA	NA	NA	NA	NA	NA	NA	NA	NA	hybrid sensor histidine kinase/receiver protein	P1_1398_2551997_+
CCNA_02413	CCNA_02413	1402	18.5929	30.3396	1.64143	0.714951	8.54674e-06	0.00017174	0.0344861	ATGCACGGAACGGGT	2559318-2559332	Direct	P2_1402_2559208_-	-124 to -110	P1_1402_2559354_-	23 to 37	NA	NA	acyl-CoA dehydrogenase	P1_1402_2559354_-;P2_1402_2559208_-;Pi_1402_2558195_-;Pi_1402_2558254_-;Pi_1402_2558267_-
CCNA_02415	CCNA_02415	1403	5.4832	64.5647	12.0109	3.58627	6.09355e-75	3.34101e-72	2.45875e-71	ATGCACGGAACGGGT	2559318-2559332	Direct	P1_1403_2559378_+	-60 to -46	NA	NA	NA	NA	Xre-family transcriptional regulator	P1_1403_2559378_+
CCNA_R0163	CCNA_R0163	2524	0.565914	3.38673	5.97684	2.57938	3.08977e-16	1.62446e-14	1.24672e-12	NA	NA	NA	NA	NA	NA	NA	NA	NA		P1_2524_2560117_-;P2_2524_2560042_-
CCNA_02433	CCNA_02433	1411	20.7745	9.10632	-2.2759	-1.18643	5.42981e-05	0.000935502	0.219093	NA	NA	NA	NA	NA	NA	NA	NA	NA	hypothetical protein	P1_1411_2575102_-;Pi_1411_2571934_-
CCNA_02517	CCNA_02517	1454	3.01578	26.6236	8.46181	3.08097	8.80006e-54	2.59805e-51	3.55083e-50	NA	NA	NA	NA	NA	NA	NA	NA	NA	hypothetical protein	P1_1454_2667090_+
CCNA_02523	CCNA_02523	1457	1.70121	4.09136	2.48752	1.31471	1.21246e-05	0.000235021	0.0489227	AAACCCTTTTTGGGT	2672194-2672208	Direct	P1_1457_2672303_+	-109 to -95	NA	NA	NA	NA	hypothetical protein	P1_1457_2672303_+
CCNA_02528	CCNA_02528	1458.1	14.3928	2.68656	-5.21766	-2.3834	2.73702e-33	3.89062e-31	1.10439e-29	NA	NA	NA	NA	NA	NA	NA	NA	NA	PlsY-like acyl-phosphate glycerol 3-phosphate acyltransferase	P1_1458.1_2676573_+
CCNA_02529	dprA	1458.1	3.66993	0.426429	-8.13534	-3.0242	7.67068e-10	2.51625e-08	3.09512e-06	NA	NA	NA	NA	NA	NA	NA	NA	NA	DNA recombination-mediator protein A, SMF family	P1_1458.1_2676573_+
CCNA_02554	CCNA_02554	1472	8.18707	4.71419	-1.72307	-0.784979	2.14835e-05	0.000402212	0.0866858	NA	NA	NA	NA	NA	NA	NA	NA	NA	hypothetical protein	P1_1472_2702239_+
CCNA_02577	CCNA_02577	1488	9.93035	17.4234	1.70847	0.772705	3.88582e-06	8.52954e-05	0.0156793	NA	NA	NA	NA	NA	NA	NA	NA	NA	phosphoribosylformylglycinamidine synthase, purS component	P1_1488_2727681_+;P2_1488_2727713_+;P3_1488_2727764_+;P4_1488_2727792_+
CCNA_03901	CCNA_03901	2389	0.460645	1.26039	3.03349	1.60098	3.7758e-05	0.000677173	0.152353	NA	NA	NA	NA	NA	NA	NA	NA	NA	hypothetical protein	P1_2389_2733645_+
CCNA_02597	CCNA_02597	1500	1.6905	3.88057	2.38447	1.25367	2.07798e-06	4.77561e-05	0.00838464	NA	NA	NA	NA	NA	NA	NA	NA	NA	hypothetical protein	P1_1500_2744920_-
CCNA_02602	CCNA_02602	1502	0.335883	2.84822	8.02857	3.00514	9.98347e-18	5.71889e-16	4.02833e-14	NA	NA	NA	NA	NA	NA	NA	NA	NA	LysR-family transcriptional regulator	P1_1502_2747660_+
CCNA_02603	CCNA_02603	1505	2.33439	14.9806	6.59256	2.72084	7.42176e-28	8.37785e-26	2.99468e-24	NA	NA	NA	NA	NA	NA	NA	NA	NA	hypothetical protein	P1_1505_2753841_-;P2_1505_2753826_-
CCNA_02661	CCNA_02661	1540	190.544	93.5361	-2.03617	-1.02586	7.45346e-11	2.64874e-09	3.00747e-07	GTGCCCGAGCCGGGG	2812484-2812498	Direct	P1_1540_2812857_+	-373 to -359	NA	NA	NA	NA	M16 family peptidase	P1_1540_2812857_+
CCNA_02669	CCNA_02669	1547.1	21.9503	11.2657	-1.92293	-0.943305	8.82552e-06	0.000176419	0.035611	NA	NA	NA	NA	NA	NA	NA	NA	NA	conserved hypothetical membrane protein	P1_1547.1_2824573_-;Pi_1547.1_2822731_-
CCNA_02672	CCNA_02672	1547	27.697	7.2349	-3.85601	-1.94711	8.70699e-21	5.66397e-19	3.51327e-17	NA	NA	NA	NA	NA	NA	NA	NA	NA	hypothetical protein	P1_1547_2825121_-;Pi_1547_2824887_-
CCNA_02728	CCNA_02728	1580	35.3976	16.7695	-2.10433	-1.07336	5.31344e-09	1.58085e-07	2.14397e-05	NA	NA	NA	NA	NA	NA	NA	NA	NA	hypothetical protein	P1_1580_2891064_+
CCNA_02731	CCNA_02731	1582	4.04141	7.24383	1.78199	0.83349	3.50403e-05	0.000634362	0.141388	NA	NA	NA	NA	NA	NA	NA	NA	NA	acetyltransferase	P1_1582_2895210_-
CCNA_02742	CCNA_02742	1591	1.33701	3.73941	2.81509	1.49318	9.5397e-09	2.75288e-07	3.84927e-05	TTCACCGCGCCGGGT	2906290-2906304	Direct	P1_1591_2906322_-	19 to 33	NA	NA	NA	NA	hypothetical protein	P1_1591_2906322_-
CCNA_03975	CCNA_03975	1591	0.324688	1.22699	3.50668	1.8101	4.21253e-05	0.000748504	0.169976	TTCACCGCGCCGGGT	2906290-2906304	Direct	P1_1591_2906322_-	19 to 33	NA	NA	NA	NA	hypothetical protein	P1_1591_2906322_-
CCNA_02743	CCNA_02743	1591	7.28051	29.9587	4.14494	2.05135	2.23179e-17	1.25965e-15	9.00528e-14	TTCACCGCGCCGGGT	2906290-2906304	Direct	P1_1591_2906322_-	19 to 33	NA	NA	NA	NA	TonB dependent receptor	P1_1591_2906322_-
CCNA_02755	CCNA_02755	1601	5.56957	12.034	2.12175	1.08525	1.79239e-09	5.59285e-08	7.23231e-06	NA	NA	NA	NA	NA	NA	NA	NA	NA	HipB-family transcriptional regulator	P1_1601_2919414_+
CCNA_02760	CCNA_02760	1604.1	7.43537	2.94832	-2.53983	-1.34473	7.38184e-16	3.72783e-14	2.97857e-12	NA	NA	NA	NA	NA	NA	NA	NA	NA	hypothetical protein	P1_1604.1_2923161_+;P2_1604.1_2923175_+;P3_1604.1_2923196_+;Pi_1604.1_2923679_+
CCNA_03976	CCNA_03976	1604.1	13.1035	2.80047	-4.64048	-2.21427	1.45934e-24	1.24465e-22	5.88844e-21	NA	NA	NA	NA	NA	NA	NA	NA	NA	hypothetical protein	P1_1604.1_2923161_+;P2_1604.1_2923175_+;P3_1604.1_2923196_+;Pi_1604.1_2923679_+
CCNA_02761	CCNA_02761	1604.1	8.9086	1.92029	-4.59841	-2.20113	6.25293e-28	7.49961e-26	2.52306e-24	NA	NA	NA	NA	NA	NA	NA	NA	NA	hypothetical protein	P1_1604.1_2923161_+;P2_1604.1_2923175_+;P3_1604.1_2923196_+;Pi_1604.1_2923679_+
CCNA_02762	CCNA_02762	1606	8.41783	1.18905	-6.89375	-2.78529	2.45476e-32	3.36478e-30	9.90496e-29	NA	NA	NA	NA	NA	NA	NA	NA	NA	DNA repair protein RadC	P1_1606_2924107_+
CCNA_02763	CCNA_02763	1607	15.4172	8.26453	-1.86041	-0.895619	8.39454e-06	0.000170467	0.033872	NA	NA	NA	NA	NA	NA	NA	NA	NA	bacteriophage P4 integrase	P1_1607_2924942_+
CCNA_02779	CCNA_02779	1614	60.2781	32.4617	-1.84806	-0.886012	8.60509e-07	2.09027e-05	0.00347215	NA	NA	NA	NA	NA	NA	NA	NA	NA	LysM family peptidoglycan binding protein	P1_1614_2936392_+;Pi_1614_2936654_+;Pi_1614_2937399_+
CCNA_02831	CCNA_02831	1645	51.7992	8.7124	-5.96032	-2.57539	1.69645e-51	4.06936e-49	6.84518e-48	TAACTAGTGGTGGGT	2984909-2984923	Direct	P1_1645_2985192_+	-283 to -269	NA	NA	NA	NA	hypothetical protein	P1_1645_2985192_+
CCNA_02832	CCNA_02832	1646	43.5339	22.2471	-1.95908	-0.970175	4.70044e-06	0.000101923	0.0189663	NA	NA	NA	NA	NA	NA	NA	NA	NA	microsomal dipeptidase	P1_1646_2985866_+
CCNA_02872	CCNA_02872	1667	0.78335	3.08648	4.22509	2.07898	7.55848e-10	2.50081e-08	3.04985e-06	NA	NA	NA	NA	NA	NA	NA	NA	NA	phage prohead protease	P1_1667_3023239_-
CCNA_02910	CCNA_02910	1696	29.317	65.7868	2.24055	1.16386	1.96912e-11	7.19759e-10	7.94539e-08	NA	NA	NA	NA	NA	NA	NA	NA	NA	TonB-dependent receptor	P1_1696_3069410_-
CCNA_02931	CCNA_02931	1707	3.39446	0.480391	-6.85382	-2.77691	1.58551e-08	4.47441e-07	6.39754e-05	NA	NA	NA	NA	NA	NA	NA	NA	NA	flgE-related flagellar hook protein	P1_1707_3091871_-
CCNA_02944	CCNA_02944	1718	14.1141	4.86334	-2.94386	-1.55771	2.59394e-09	7.90121e-08	1.04665e-05	NA	NA	NA	NA	NA	NA	NA	NA	NA	hypothetical protein	P1_1718_3103715_+;P2_1718_3103926_+
CCNA_03983	CCNA_03983	1728	3.38565	1.32925	-2.59483	-1.37564	8.86187e-08	2.37845e-06	0.000357576	NA	NA	NA	NA	NA	NA	NA	NA	NA	HicA-related toxin-antitoxin protein	P1_1728_3118694_+;P2_1728_3118708_+;P3_1728_3118730_+;Pi_1728_3118998_+;Pi_1728_3119009_+
CCNA_03984	CCNA_03984	1729	6.79285	16.5029	2.42087	1.27553	3.66816e-07	9.38559e-06	0.0014801	ATCATCGGATCGGGT	3119887-3119901	Direct	P1_1729_3119822_-	-79 to -65	NA	NA	NA	NA	hypothetical protein	P1_1729_3119822_-
CCNA_03022	CCNA_03022	1765	1.15034	3.40005	3.0311	1.59984	1.29996e-07	3.39404e-06	0.000524534	NA	NA	NA	NA	NA	NA	NA	NA	NA	PiuB-family transmembrane transporter	P1_1765_3180223_-
CCNA_03023	CCNA_03023	1765	3.07118	12.3557	4.07505	2.02682	3.83221e-12	1.50082e-10	1.5463e-08	NA	NA	NA	NA	NA	NA	NA	NA	NA	TonB-dependent receptor	P1_1765_3180223_-
CCNA_03032	CCNA_03032	1770	4.78456	8.74116	1.8537	0.890408	2.65935e-06	5.89977e-05	0.0107305	NA	NA	NA	NA	NA	NA	NA	NA	NA	leucyl aminopeptidase	P1_1770_3188065_-
CCNA_03066	CCNA_03066	1792	3.62301	10.7607	3.09202	1.62855	4.25524e-12	1.64966e-10	1.71699e-08	NA	NA	NA	NA	NA	NA	NA	NA	NA	GAF/PAS-family sensor histidine kinase	P1_1792_3219463_-;P2_1792_3219449_-;Pi_1792_3217571_-
CCNA_03081	CCNA_03081	1800	0.491326	4.04767	7.85169	2.973	2.92455e-19	1.84007e-17	1.18006e-15	NA	NA	NA	NA	NA	NA	NA	NA	NA	hypothetical protein	P1_1800_3229471_-
CCNA_03082	CCNA_03082	1801	3.4293	36.9152	10.5017	3.39255	6.50085e-56	2.07919e-53	2.62309e-52	NA	NA	NA	NA	NA	NA	NA	NA	NA	hypothetical protein	P1_1801_3230751_-;P2_1801_3230740_-;P3_1801_3230664_-;P4_1801_3230646_-
CCNA_03098	CCNA_03098	1814	8.6413	3.6715	-2.34925	-1.2322	4.49728e-09	1.34848e-07	1.81465e-05	NA	NA	NA	NA	NA	NA	NA	NA	NA	hypothetical protein	P1_1814_3249364_+
CCNA_03115	CCNA_03115	1826	34.2923	68.0888	1.99347	0.99528	1.51582e-09	4.80803e-08	6.11634e-06	NA	NA	NA	NA	NA	NA	NA	NA	NA	cobaltochelatase cobS subunit	P1_1826_3264578_+
CCNA_03119	CCNA_03119	1828.1	1.47681	5.68572	4.09018	2.03216	1.86362e-15	9.05387e-14	7.51969e-12	NA	NA	NA	NA	NA	NA	NA	NA	NA	hypothetical protein	P1_1828.1_3267934_-
CCNA_03129	ldpD	1836	25.8864	63.5045	2.47431	1.30703	6.58833e-18	3.83121e-16	2.65839e-14	NA	NA	NA	NA	NA	NA	NA	NA	NA	M23 family peptidoglycan-specific endopeptidase LdpD	P1_1836_3278692_-
CCNA_03141	CCNA_03141	1843	1.3725	4.64829	3.74446	1.90476	7.47584e-12	2.86923e-10	3.0165e-08	NA	NA	NA	NA	NA	NA	NA	NA	NA	phosphoserine phosphatase	P1_1843_3290421_+
CCNA_03168	CCNA_03168	1864	3.36874	6.11998	1.80015	0.848117	1.39857e-05	0.000268386	0.0564323	NA	NA	NA	NA	NA	NA	NA	NA	NA	hypothetical protein	P1_1864_3327748_-
CCNA_03169	CCNA_03169	1865	0.840054	11.779	14.9295	3.9001	1.51562e-49	3.42174e-47	6.11553e-46	NA	NA	NA	NA	NA	NA	NA	NA	NA	SH3 domain protein	P1_1865_3327890_+
CCNA_03182	CCNA_03182	1873.1	1.98688	4.17201	2.10065	1.07084	2.78104e-05	0.0005107	0.112215	NA	NA	NA	NA	NA	NA	NA	NA	NA	hypothetical protein	P1_1873.1_3344053_-;Pi_1873.1_3342315_-
CCNA_03184	CCNA_03184	1873	12.3502	30.7156	2.48456	1.31299	5.89072e-10	1.96596e-08	2.37691e-06	NA	NA	NA	NA	NA	NA	NA	NA	NA	acyl-CoA dehydrogenase	P1_1873_3345748_-
CCNA_03227	CCNA_03227	1903	18.6818	51.4945	2.74702	1.45787	3.31779e-14	1.53418e-12	1.33873e-10	NA	NA	NA	NA	NA	NA	NA	NA	NA	TonB-dependent receptor	P1_1903_3392151_-;Pi_1903_3392071_-
CCNA_03246	CCNA_03246	1909	3.4221	5.95295	1.76915	0.823054	4.50134e-05	0.000796135	0.181629	NA	NA	NA	NA	NA	NA	NA	NA	NA	hypothetical protein	P1_1909_3413590_-
CCNA_03249	CCNA_03249	1912	6.36667	15.9044	2.51902	1.33286	7.24409e-06	0.000148678	0.0292299	NA	NA	NA	NA	NA	NA	NA	NA	NA	TonB-dependent receptor	P1_1912_3418740_+;Pi_1912_3420342_+
CCNA_03255	CCNA_03255	1916	3.84688	1.04215	-3.71991	-1.89527	9.12202e-12	3.46637e-10	3.68074e-08	NA	NA	NA	NA	NA	NA	NA	NA	NA	PemK-family protein	P1_1916_3427074_-
CCNA_03257	cleE	1918	12.5737	24.2508	1.88462	0.914272	1.10212e-07	2.89721e-06	0.000444705	NA	NA	NA	NA	NA	NA	NA	NA	NA	two-component receiver protein CleE	P1_1918_3428389_+
CCNA_03258	CCNA_03258	1918	4.97635	8.90243	1.80634	0.853073	6.41327e-06	0.000134503	0.0258776	NA	NA	NA	NA	NA	NA	NA	NA	NA	hypothetical protein	P1_1918_3428389_+
CCNA_03265	CCNA_03265	1920	17.8539	7.32201	-2.4027	-1.26466	6.2327e-14	2.78152e-12	2.51489e-10	NA	NA	NA	NA	NA	NA	NA	NA	NA	CBS pair-family sensor histidine kinase/receiver domain protein	P1_1920_3431848_+;Pi_1920_3434486_+
CCNA_03283	CCNA_03283	1937	4.58035	16.3574	3.58523	1.84207	1.15845e-24	1.03399e-22	4.67436e-21	NA	NA	NA	NA	NA	NA	NA	NA	NA	TIM-barrel metal-dependent hydrolase	P1_1937_3453744_-
CCNA_R0188	CCNA_R0188	2561	1.74034	5.61571	3.13491	1.64843	1.77863e-12	7.41997e-11	7.17676e-09	NA	NA	NA	NA	NA	NA	NA	NA	NA		P1_2561_3462949_+
CCNA_03316	CCNA_03316	1957	16.0141	5.16648	-3.03752	-1.60289	3.01424e-11	1.09138e-09	1.21625e-07	NA	NA	NA	NA	NA	NA	NA	NA	NA	UDP-N-acetylglucosamine 4,6-dehydratase/UDP-D-quinovosamine 4-dehydrogenase	P1_1957_3491075_+
CCNA_03324	CCNA_03324	1962	9.09647	3.77826	-2.39997	-1.26302	1.04389e-09	3.36677e-08	4.21211e-06	NA	NA	NA	NA	NA	NA	NA	NA	NA	hypothetical protein	P1_1962_3506537_-;Pi_1962_3506503_-
CCNA_03327	CCNA_03327	1968	3.37458	20.0553	5.89315	2.55904	1.80405e-18	1.08186e-16	7.27933e-15	NA	NA	NA	NA	NA	NA	NA	NA	NA	hypothetical protein	P1_1968_3508655_+
CCNA_03991	CCNA_03991	2422	0.820654	2.30782	2.86999	1.52105	2.09424e-09	6.43015e-08	8.45025e-06	NA	NA	NA	NA	NA	NA	NA	NA	NA	hypothetical protein	P1_2422_3527972_-
CCNA_03348	CCNA_03348	1972	34.9815	17.8337	-1.99064	-0.993236	3.60176e-09	1.08847e-07	1.45331e-05	NA	NA	NA	NA	NA	NA	NA	NA	NA	hypothetical protein	P1_1972_3527996_+;P2_1972_3528025_+
CCNA_03396	CCNA_03396	2003	40.537	10.2828	-3.92602	-1.97307	5.88189e-24	4.70306e-22	2.37334e-20	NA	NA	NA	NA	NA	NA	NA	NA	NA	PDZ domain trypsin-like serine protease	P1_2003_3566836_+
CCNA_03407	CCNA_03407	2013	20.3948	9.19483	-2.17755	-1.12271	2.50793e-05	0.000464996	0.101195	TCAGTCATGACGCGT	3578817-3578831	Direct	P1_2013_3578625_-	-206 to -192	NA	NA	NA	NA	sodium export permease protein	P1_2013_3578625_-;Pi_2013_3576727_-;Pi_2013_3577687_-;Pi_2013_3577696_-
CCNA_03408	CCNA_03408	2013	17.4977	8.42568	-2.08943	-1.06311	5.58778e-06	0.000118486	0.0225467	TCAGTCATGACGCGT	3578817-3578831	Direct	P1_2013_3578625_-	-206 to -192	NA	NA	NA	NA	ABC transporter ATP-binding protein	P1_2013_3578625_-;Pi_2013_3576727_-;Pi_2013_3577687_-;Pi_2013_3577696_-
CCNA_03906	CCNA_03906	2392	48.7962	9.84823	-4.94906	-2.30716	8.25471e-13	3.52017e-11	3.33077e-09	TCAGTCATGACGCGT	3578817-3578831	Direct	P1_2392_3578875_+	-58 to -44	NA	NA	NA	NA	hypothetical protein	P1_2392_3578875_+
CCNA_03434	CCNA_03434	2028	4.32087	24.3246	5.40003	2.43297	8.46569e-29	1.08304e-26	3.41591e-25	GAACCCAAGGCGGGG	3597745-3597759	Direct	P1_2028_3597823_+	-78 to -64	NA	NA	NA	NA	two-component response regulator	P1_2028_3597823_+;Pi_2028_3598648_+
CCNA_03435	CCNA_03435	2028	11.2444	33.8021	3.0214	1.59522	7.56745e-19	4.6845e-17	3.05347e-15	GAACCCAAGGCGGGG	3597745-3597759	Direct	P1_2028_3597823_+	-78 to -64	NA	NA	NA	NA	peptidoglycan binding domain/FecR protein	P1_2028_3597823_+;Pi_2028_3598648_+
CCNA_03436	CCNA_03436	2028	5.98791	17.3055	2.92716	1.5495	2.55355e-08	7.05073e-07	0.000103036	GAACCCAAGGCGGGG	3597745-3597759	Direct	P1_2028_3597823_+	-78 to -64	NA	NA	NA	NA	CHASE sensor histidine kinase	P1_2028_3597823_+;Pi_2028_3598648_+
CCNA_03437	CCNA_03437	2029	1.06045	2.34021	2.14994	1.1043	4.74486e-05	0.000835357	0.191455	NA	NA	NA	NA	NA	NA	NA	NA	NA	hypothetical protein	P1_2029_3603431_-
CCNA_03438	CCNA_03438	2029	0.732412	3.72565	4.66876	2.22304	2.18409e-13	9.52563e-12	8.81282e-10	NA	NA	NA	NA	NA	NA	NA	NA	NA	hypothetical protein	P1_2029_3603431_-
CCNA_03444	CCNA_03444	2032	59.8919	108.89	1.81585	0.860642	6.8618e-06	0.00014269	0.0276873	NA	NA	NA	NA	NA	NA	NA	NA	NA	TonB-dependent receptor	P1_2032_3605938_+
CCNA_03503	CCNA_03503	2068	30.0322	11.135	-2.72849	-1.4481	1.93059e-20	1.23493e-18	7.78992e-17	TTCCCCGATCTAGGT	3661497-3661511	Direct	P2_2068_3661494_-	-17 to -3	P1_2068_3661505_-	-6 to 9	NA	NA	YceI-family periplasmic protein	P1_2068_3661505_-;P2_2068_3661494_-;Pi_2068_3658564_-;Pi_2068_3659596_-
CCNA_03513	coxC	2073.1	38.2168	82.4236	2.16403	1.11372	9.55859e-07	2.30729e-05	0.00385689	ATCCCCAATATGCGG	3672065-3672079	Direct	P1_2073.1_3671907_-	-172 to -158	NA	NA	NA	NA	cytochrome c oxidase subunit III coxC	P1_2073.1_3671907_-
CCNA_03517	coxA	2073	65.3533	275.414	4.22104	2.0776	4.29041e-38	7.48482e-36	1.73118e-34	TTGCTCAAAATGAGT	3676545-3676559	Direct	P1_2073_3676595_-	37 to 51	NA	NA	NA	NA	cytochrome c oxidase polypeptide I coxA	P1_2073_3676595_-;Pi_2073_3672713_-;Pi_2073_3675505_-
CCNA_03518	coxB	2073	26.0595	104.466	4.02583	2.00929	1.78248e-25	1.71029e-23	7.19231e-22	TTGCTCAAAATGAGT	3676545-3676559	Direct	P1_2073_3676595_-	37 to 51	NA	NA	NA	NA	cytochrome c oxidase polypeptide II coxB	P1_2073_3676595_-;Pi_2073_3672713_-;Pi_2073_3675505_-
CCNA_03519	CCNA_03519	2074	2.51693	1.36274	-1.82679	-0.869314	5.09366e-05	0.000888612	0.205529	TTGCTCAAAATGAGT	3676545-3676559	Direct	P1_2074_3676797_+	-252 to -238	NA	NA	NA	NA	PadR-family transcriptional regulator	P1_2074_3676797_+
CCNA_03547	ldpF	2090.1	3.27507	5.50316	1.68187	0.750065	1.15795e-05	0.000225594	0.0467232	NA	NA	NA	NA	NA	NA	NA	NA	NA	M23 family peptidoglycan-specific endopeptidase LdpF	P1_2090.1_3702049_+
CCNA_03578	CCNA_03578	2106	3.97141	1.9099	-1.97731	-0.983543	9.58093e-06	0.000188572	0.038659	NA	NA	NA	NA	NA	NA	NA	NA	NA	ATP-dependent DNA helicase recQ	P1_2106_3735005_+;Pi_2106_3736878_+
CCNA_03603	CCNA_03603	2122	24.1673	12.1955	-1.95461	-0.966879	1.72488e-06	4.03665e-05	0.00695991	NA	NA	NA	NA	NA	NA	NA	NA	NA	beta-lactamase family protein	P1_2122_3757062_+
CCNA_03659	CCNA_03659	2147	2.7344	5.71159	2.03717	1.02656	4.09594e-07	1.04107e-05	0.00165271	NA	NA	NA	NA	NA	NA	NA	NA	NA	N-(5'-phosphoribosyl)anthranilate isomerase	P1_2147_3821519_-;Pi_2147_3818454_-;Pi_2147_3820558_-;Pi_2147_3821166_-;Pi_2147_3821174_-
CCNA_03675	CCNA_03675	2157	27.288	11.947	-2.24634	-1.16758	1.00304e-12	4.23039e-11	4.04725e-09	NA	NA	NA	NA	NA	NA	NA	NA	NA	PAS-family sensor histidine kinase	P1_2157_3834296_+
CCNA_03679	CCNA_03679	2160	2.70529	6.33027	2.21984	1.15046	1.11963e-08	3.20683e-07	4.51771e-05	NA	NA	NA	NA	NA	NA	NA	NA	NA	PaaI thioesterase family protein	P1_2160_3843816_-;P2_2160_3843788_-;Pi_2160_3839489_-
CCNA_03680	CCNA_03680	2160	74.2089	134.749	1.82033	0.864202	1.52946e-07	3.96626e-06	0.000617137	NA	NA	NA	NA	NA	NA	NA	NA	NA	aminopeptidase N	P1_2160_3843816_-;P2_2160_3843788_-;Pi_2160_3839489_-
CCNA_03681	CCNA_03681	2160	22.3236	44.3582	1.98206	0.986997	2.31135e-06	5.24908e-05	0.00932629	NA	NA	NA	NA	NA	NA	NA	NA	NA	ABC transporter ATP-binding protein	P1_2160_3843816_-;P2_2160_3843788_-;Pi_2160_3839489_-
CCNA_03694	CCNA_03694	2169	4.96333	12.2173	2.50967	1.3275	4.14012e-05	0.000739059	0.167054	NA	NA	NA	NA	NA	NA	NA	NA	NA	AcoR-family transcriptional regulator	P1_2169_3860008_+
CCNA_03699	CCNA_03699	2172	44.2828	19.5289	-2.25921	-1.17582	4.44896e-07	1.12336e-05	0.00179516	NA	NA	NA	NA	NA	NA	NA	NA	NA	peptidase, M16 family	P1_2172_3865623_+
CCNA_03997	CCNA_03997	2424	116.842	67.1369	-1.74138	-0.800233	1.85448e-05	0.000352351	0.0748282	NA	NA	NA	NA	NA	NA	NA	NA	NA	amelogenin/CpxP-related protein	P1_2424_3952613_+
CCNA_03815	CCNA_03815	2249	5.67589	15.0106	2.66485	1.41405	9.33652e-11	3.28748e-09	3.76729e-07	NA	NA	NA	NA	NA	NA	NA	NA	NA	GumN superfamily protein	P1_2249_3979619_-
CCNA_03816	CCNA_03816	2250	118.767	271.473	2.28722	1.19359	2.19301e-12	8.95401e-11	8.8488e-09	NA	NA	NA	NA	NA	NA	NA	NA	NA	peptidyl-dipeptidase DCP	P1_2250_3981834_-
CCNA_03824	ubiB	2256	42.1783	13.6313	-3.07015	-1.61831	1.02327e-21	7.01307e-20	4.1289e-18	NA	NA	NA	NA	NA	NA	NA	NA	NA	2-polyprenylphenol 6-hydroxylase accessory protein UbiB	P1_2256_3989104_+
CCNA_03825	CCNA_03825	2258	17.4864	2.14534	-8.13702	-3.0245	2.54258e-49	5.42135e-47	1.02593e-45	NA	NA	NA	NA	NA	NA	NA	NA	NA	hypothetical protein	P1_2258_3992352_-;Pi_2258_3991462_-
CCNA_03826	CCNA_03826	2258	48.319	1.74431	-27.6204	-4.78766	2.21409e-127	2.12442e-124	8.93386e-124	NA	NA	NA	NA	NA	NA	NA	NA	NA	pyocin large subunit family protein	P1_2258_3992352_-;Pi_2258_3991462_-
CCNA_03839	CCNA_03839	2265	24.5846	8.21271	-2.97308	-1.57196	8.01331e-22	5.69539e-20	3.23337e-18	NA	NA	NA	NA	NA	NA	NA	NA	NA	acylamino-acid-releasing enzyme	P1_2265_4004224_+;Pi_2265_4005849_+;Pi_2265_4005960_+

## Sheet: Non-regulated with RtrC motif
Gene	Name	Operon no.	Operon regulated	Reporter regulation	Average CPM (EV)	Average CPM (rtrC++)	Fold-change	log2(fold-change)	p-value	FDR p-value	Bonferroni	RtrC motif	RtrC motif position (bp)	Reg. promoter #1	Relative motif position promoter #1	Reg. promoter #2	Relative motif position promoter #2	Reg. promoter #3	Relative motif position promoter #3	Product
CCNA_00055	CCNA_00055	23.1	NA	NA	27.6301	35.6021	1.27814	0.354044	0.153272	0.441669	1	TTCCTCAAGGTGGGT	58729-58743	P1-23.1-58608	-135 to -121	NA	NA	NA	NA	ferric uptake regulation protein
CCNA_00083	CCNA_00083	37	NA	NA	7.35761	4.58072	-1.56994	-0.650706	0.00167549	0.0184256	1	GTCACCAGGTAGAGT	88684-88698	P1-37-88713	16 to 30	NA	NA	NA	NA	phosphoglucomutase/phosphomannomutase
CCNA_00084	purH	38	NA	NA	19.8263	22.1889	1.11591	0.158214	0.5183	0.767748	1	GTCACCAGGTAGAGT	88684-88698	P1-38-88951	-267 to -253	NA	NA	NA	NA	phosphoribosylaminoimidazolecarboxamide formyltransferase/IMP cyclohydrolase
CCNA_00085	CCNA_00085	38	NA	NA	4.87887	4.72648	-1.00318	-0.00457719	0.979633	0.993213	1	GTCACCAGGTAGAGT	88684-88698	P1-38-88951	-267 to -253	NA	NA	NA	NA	dienelactone hydrolase-related protein
CCNA_00169	CCNA_00169	93	NA	NA	2.1466	4.28316	1.92202	0.942621	0.000163655	0.00251244	0.66035	AACTCCAATTCGAGT	181103-181117	P1-93-181379	-276 to -262	NA	NA	NA	NA	hypothetical protein
CCNA_00214	CCNA_00214	113	NA	NA	241.897	240.006	-1.00806	-0.0115878	0.951156	0.983245	1	GACGCCGATCTGGGC	231204-231218	Pi-113-231159	46 to 60	NA	NA	NA	NA	TonB-dependent receptor
CCNA_00275	CCNA_00275	154	NA	NA	4.24507	5.84283	1.34573	0.428388	0.0160755	0.105647	1	GAACCCGGTGCGGG...	289428-289441	P1-154-289527	87 to 101	NA	NA	NA	NA	transposase, DDE family
CCNA_00425	CCNA_00425	236	NA	NA	6.51501	6.43217	-1.02775	-0.0394837	0.852092	0.942272	1	GTTCCCAGGGAGGGG	435829-435843	Pi-236-435742	-101 to -87	NA	NA	NA	NA	hypothetical protein
CCNA_00451	CCNA_00451	249	NA	NA	15.5415	17.6827	1.14246	0.192138	0.344391	0.655315	1	GTACCTGATCCAGGT	458402-458416	Pi-249-458347	56 to 70	NA	NA	NA	NA	TonB-dependent receptor
CCNA_00627	CCNA_00627	350	CCNA_00628	NA	0.0493233	0.242436	3.8299	1.93731	0.0269816	#N/A	1	ATACTCATTTTGAGT	674169-674183	P1-350-673771	-412 to -398	NA	NA	NA	NA	hypothetical protein
CCNA_00631	cheW	351	CCNA_00629,CCNA_00630,CCNA_00632,CCNA_00633,CCNA_00634	NA	0.484954	1.16162	2.50109	1.32256	0.000428115	0.00587036	1	ATACTCATTTTGAGT	674169-674183	P1-351-674267	-98 to -84	P2-351-674275	-106 to -92	NA	NA	chemotaxis protein cheW
CCNA_R0113	CCNA_R0113	353	NA	NA	0	0.0643342	8.60935	3.10591	0.143762	#N/A	1	TTTCTAAAGGTGGGG	691759-691773	P1-353-691801	29 to 43	NA	NA	NA	NA
CCNA_00637	CCNA_00637	353	NA	NA	2.75838	3.8714	1.38804	0.473045	0.0757131	0.302438	1	TTTCTAAAGGTGGGG	691759-691773	P1-353-691801	29 to 43	NA	NA	NA	NA	tetratricopeptide repeat family protein
CCNA_00638	CCNA_00638	353	NA	NA	3.45639	4.38726	1.28687	0.363871	0.0971227	0.344826	1	TTTCTAAAGGTGGGG	691759-691773	P1-353-691801	29 to 43	NA	NA	NA	NA	heme:hemopexin-binding protein
CCNA_00639	CCNA_00639	353	NA	NA	3.27109	4.91177	1.4496	0.535653	0.00370222	0.0351711	1	TTTCTAAAGGTGGGG	691759-691773	P1-353-691801	29 to 43	NA	NA	NA	NA	heme:hemopexin-binding protein
CCNA_00640	CCNA_00640	354	NA	NA	1.06285	1.35332	1.23417	0.303539	0.327557	0.639128	1	AAACTCTACTTGAGT	692568-692582	P1-354-692172	-410 to -396	NA	NA	NA	NA	hypothetical protein
CCNA_00660	CCNA_00660	361	NA	NA	14.3335	14.9885	1.04044	0.0571908	0.787119	0.913218	1	TTTCTCATGTTGGGT	720003-720017	Pi-361-719648	-369 to -355	P1-361-719943	-74 to -60	NA	NA	transposase
CCNA_00661	CCNA_00661	361	NA	NA	1.73564	2.05134	1.1696	0.226018	0.315751	0.62754	1	TTTCTCATGTTGGGT	720003-720017	Pi-361-719648	-369 to -355	P1-361-719943	-74 to -60	NA	NA	transposase, HTH-Tnp1 superfamily
CCNA_00662	CCNA_00662	361	NA	NA	5.01656	5.76036	1.16686	0.222637	0.273635	0.590338	1	TTTCTCATGTTGGGT	720003-720017	Pi-361-719648	-369 to -355	P1-361-719943	-74 to -60	NA	NA	hypothetical protein
CCNA_00663	bapE	361	NA	NA	0.125858	0.251185	1.62709	0.702291	0.337897	#N/A	1	TTTCTCATGTTGGGT	720003-720017	Pi-361-719648	-369 to -355	P1-361-719943	-74 to -60	NA	NA	bacterial apoptosis endonuclease BapE
CCNA_00754	CCNA_00754	423	NA	NA	1.62561	0.519267	-3.04246	-1.60524	0.00842072	0.0658222	1	GAGCCCGGTGCGGGT	813454-813468	P1-423-813312	-156 to -142	NA	NA	NA	NA	Nodulin-21 / CCC1-related protein
CCNA_00782	CCNA_00782	443	NA	NA	22.3202	35.408	1.57566	0.655956	0.00198455	0.0212757	1	AACCACATTATGGGT	844273-844287	P1-443-844108	-179 to -165	NA	NA	NA	NA	aminobenzoyl-glutamate transport protein
CCNA_R0016	CCNA_R0016	2464	NA	NA	0.277555	0.109971	-2.42582	-1.27847	0.0848846	#N/A	1	AACCACATTATGGGT	844273-844287	P1-2464-844332	-59 to -45	NA	NA	NA	NA
CCNA_R0017	CCNA_R0017	2466	NA	NA	0.0933096	0.151617	2.11893	1.08334	0.202957	#N/A	1	AAACTCCGGACGAGG	900588-900602	P1-2466-900614	-26 to -12	NA	NA	NA	NA
CCNA_R0123	CCNA_R0123	484	CCNA_00848,CCNA_00849,CCNA_00850	NA	0.723056	0.492977	-1.60402	-0.681694	0.0791835	0.310108	1	GTCCCCGTTTTGAGG	921570-921584	Pi-484-921483	-101 to -87	Pi-484-921517	-67 to -53	NA	NA
CCNA_00851	CCNA_00851	484	CCNA_00848,CCNA_00849,CCNA_00850	NA	21.1346	11.5815	-1.82362	-0.866803	0.000170756	0.00260064	0.689001	GTCCCCGTTTTGAGG	921570-921584	Pi-484-921483	-101 to -87	Pi-484-921517	-67 to -53	NA	NA	periplasmic multidrug efflux lipoprotein precursor
CCNA_R0124	CCNA_R0124	2469	NA	NA	13.8461	9.95855	-1.37258	-0.456885	0.0425884	0.208908	1	AAACCCATTTCGGGT	938867-938881	P1-2469-938932	-65 to -51	NA	NA	NA	NA
CCNA_R0126	CCNA_R0126	2473	NA	NA	2.54943	2.41691	-1.01562	-0.0223542	0.929689	0.974712	1	GTGGTCAATATGGGT	1081286-1081300	P1-2473-1081336	37 to 51	NA	NA	NA	NA
CCNA_00998	mucR2	577	NA	Not regulated	34.698	22.5712	-1.54125	-0.624097	0.0153108	0.102019	1	GTGGTCAATATGGGT	1081286-1081300	P1-577-1081313	-27 to -13	NA	NA	NA	NA	ROS/MUCR transcriptional regulator MucR2
CCNA_01015	CCNA_01015	585	NA	NA	13.6184	10.6652	-1.26195	-0.335657	0.131771	0.403573	1	GCACCCGGCGCGGGT	1095126-1095140	P1-585-1095218	-92 to -78	P2-585-1095241	-115 to -101	P3-585-1095291	-165 to -151	multicopper oxidase PcoA
CCNA_01016	CCNA_01016	585	NA	NA	2.18216	1.63173	-1.26016	-0.33361	0.198442	0.497465	1	GCACCCGGCGCGGGT	1095126-1095140	P1-585-1095218	-92 to -78	P2-585-1095241	-115 to -101	P3-585-1095291	-165 to -151	copper resistance protein B
CCNA_01082	CCNA_01082	632	NA	NA	0.348362	0.213989	-1.78972	-0.839733	0.0740896	#N/A	1	ATCCCCCTAGTGGGG	1186876-1186890	P1-632-1186698	-192 to -178	NA	NA	NA	NA	hypothetical protein
CCNA_01084	CCNA_01084	633	CCNA_01083	NA	45.5217	69.2063	1.52969	0.613236	0.0010132	0.0122671	1	ATCCCCCTAGTGGGG	1186876-1186890	P1-633-1186885	-9 to 6	Pi-633-1186892	-16 to -2	NA	NA	hypothetical protein
CCNA_01140	CCNA_01140	667	NA	Upregulated	4.60809	5.79199	1.3127	0.392533	0.0488375	0.228305	1	AAACCCAATTCCGGT	1244975-1244989	P1-667-1244920	-69 to -55	NA	NA	NA	NA	PAS-containing EAL phosphodiesterase
CCNA_01141	recA	668	NA	Not regulated	24.0899	21.1146	-1.14619	-0.196848	0.294004	0.613034	1	AAACCCAATTCCGGT	1244975-1244989	P1-668-1245084	-109 to -95	P2-668-1245156	-181 to -167	Pi-668-1245181	-206 to -192	RecA protein
CCNA_01149	CCNA_01149	673	NA	NA	2.06562	2.75825	1.37925	0.463883	0.0360166	0.187629	1	ATAAACAGAATGAGG	1254002-1254016	P1-673-1254007	-9 to 6	NA	NA	NA	NA	TonB-dependent outer membrane receptor
CCNA_01185	CCNA_01185	696	NA	NA	0.857274	0.32836	-2.29393	-1.19782	0.00914634	0.070348	1	ATCCTCGGTTTGGGT	1304450-1304464	P2-696-1304483	20 to 34	NA	NA	NA	NA	hypothetical protein
CCNA_01186	CCNA_01186	697	NA	NA	31.6949	21.931	-1.45258	-0.538614	0.00110897	0.0132181	1	ATCCTCGGTTTGGGT	1304450-1304464	P1-697-1304672	-222 to -208	P2-697-1304678	-228 to -214	NA	NA	hypothetical protein
CCNA_01221	CCNA_01221	717.1	CCNA_01220	NA	27.7928	42.3221	1.51781	0.601993	0.00577208	0.0503483	1	ACACCCGTTTTGGGT	1348402-1348416	P2-717.1-1348142	-274 to -260	P1-717.1-1348168	-248 to -234	NA	NA	acyl carrier protein
CCNA_01779	CCNA_01779	1027	NA	NA	3.71977	6.37163	1.75808	0.814003	9.22986e-05	0.00148841	0.372425	TTCCCCAATACGGGG	1906894-1906908	P1-1027-1906818	-90 to -76	NA	NA	NA	NA	hypothetical protein
CCNA_01874	CCNA_01874	1082	NA	NA	3.72574	5.49104	1.4622	0.548145	0.00665705	0.0550641	1	GAACCCGGTGCGGG...	2012114-2012127	P1-1082-2012213	87 to 101	NA	NA	NA	NA	transposase
CCNA_01978	CCNA_01978	1142	CCNA_01977	NA	7.28797	9.37688	1.26954	0.344304	0.169692	0.464203	1	AAGCCCGTTTTGGGT	2121686-2121700	P1-1142-2121746	-60 to -46	NA	NA	NA	NA	methyltransferase
CCNA_02076	CCNA_02076	1180	NA	NA	14.9018	12.9569	-1.15362	-0.206171	0.342188	0.653146	1	GTCCAAAATATGGGT	2230023-2230037	P1-1180-2229904	-133 to -119	NA	NA	NA	NA	protein-L-isoaspartate O-methyltransferase
CCNA_02077	CCNA_02077	1180	NA	NA	15.2533	12.1496	-1.25922	-0.332527	0.131966	0.403573	1	GTCCAAAATATGGGT	2230023-2230037	P1-1180-2229904	-133 to -119	NA	NA	NA	NA	5'(3')-nucleotidase/polyphosphatase SurE
CCNA_02078	serS	1180	NA	NA	58.0707	43.5189	-1.33454	-0.416346	0.012293	0.0878594	1	GTCCAAAATATGGGT	2230023-2230037	P1-1180-2229904	-133 to -119	NA	NA	NA	NA	seryl-tRNA synthetase
CCNA_03896	CCNA_03896	2386	NA	NA	12.6241	10.4025	-1.20886	-0.273644	0.122552	0.389368	1	GTCCAAAATATGGGT	2230023-2230037	P1-2386-2230180	-157 to -143	NA	NA	NA	NA	hypothetical protein
CCNA_02332	cleC	1347	NA	NA	9.72335	11.2402	1.15605	0.209204	0.312868	0.62541	1	ATCGCCGATGCCGGC	2473554-2473568	P1-1347-2473898	-344 to -330	NA	NA	NA	NA	single domain receiver protein CleC
CCNA_02357	CCNA_02357	1365	NA	NA	20.0003	16.931	-1.17419	-0.231672	0.136989	0.41204	1	ATACCCATTTTGCGT	2501708-2501722	P1-1365-2501665	-57 to -43	NA	NA	NA	NA	methylmalonic acid semialdehyde dehydrogenase
CCNA_02358	CCNA_02358	1365	NA	NA	5.37436	5.88703	1.10502	0.144076	0.503592	0.760556	1	ATACCCATTTTGCGT	2501708-2501722	P1-1365-2501665	-57 to -43	NA	NA	NA	NA	FMN reductase
CCNA_02359	CCNA_02359	1365	NA	NA	6.56749	7.81189	1.21845	0.285049	0.10996	0.367693	1	ATACCCATTTTGCGT	2501708-2501722	P1-1365-2501665	-57 to -43	NA	NA	NA	NA	hypothetical protein
CCNA_02360	hfsL	1365	NA	NA	2.21376	3.22739	1.5354	0.618617	0.0208284	0.12852	1	ATACCCATTTTGCGT	2501708-2501722	P1-1365-2501665	-57 to -43	NA	NA	NA	NA	holdfast glycosyl transferase family 2 protein HfsL
CCNA_02361	CCNA_02361	1365	NA	Not regulated	4.9157	6.48264	1.29175	0.369329	0.0735977	0.297022	1	ATACCCATTTTGCGT	2501708-2501722	P1-1365-2501665	-57 to -43	NA	NA	NA	NA	polysaccharide biosynthesis protein
CCNA_02381	CCNA_02381	1380	NA	NA	0.259976	0.62487	2.21336	1.14624	0.00605918	0.0523619	1	GAACCTGTTTTGGGG	2523407-2523421	P1-1380-2523514	-107 to -93	NA	NA	NA	NA	hypothetical protein
CCNA_02382	ldpC	1380	NA	NA	1.66506	1.53068	1.00494	0.00710492	0.980223	0.993213	1	GAACCTGTTTTGGGG	2523407-2523421	P1-1380-2523514	-107 to -93	NA	NA	NA	NA	M23 family membrane peptidase LdpC
CCNA_02414	CCNA_02414	1402	CCNA_02413	NA	5.41997	4.66841	-1.13306	-0.180221	0.40958	0.697467	1	ATGCACGGAACGGGT	2559318-2559332	P2-1402-2559208	-124 to -110	P1-1402-2559354	23 to 37	NA	NA	DadA-related amino acid oxidase
CCNA_02506	CCNA_02506	1448	NA	NA	0.498882	0.502374	1.00488	0.00702679	0.984564	0.995494	1	ATACCTCAAAAGGGT	2656449-2656463	P1-1448-2656214	-249 to -235	NA	NA	NA	NA	transposase/integrase-related peptide
CCNA_02507	hfsE	1449	NA	Not regulated	6.19926	4.63	-1.30188	-0.380599	0.069923	0.289416	1	ATACCTCAAAAGGGT	2656449-2656463	P1-1449-2656618	-169 to -155	NA	NA	NA	NA	polyisoprenylphosphate hexose-1-phosphotransferase hfsE
CCNA_02508	hfsF	1449	NA	NA	1.79779	1.07256	-1.54367	-0.626366	0.066034	0.280352	1	ATACCTCAAAAGGGT	2656449-2656463	P1-1449-2656618	-169 to -155	NA	NA	NA	NA	oligosaccharide translocase/flippase hfsF
CCNA_02509	hfsG	1449	NA	NA	3.10493	1.97207	-1.52415	-0.608003	0.00855804	0.0664894	1	ATACCTCAAAAGGGT	2656449-2656463	P1-1449-2656618	-169 to -155	NA	NA	NA	NA	glycosyltransferase hfsG
CCNA_02510	hfsH	1449	NA	NA	1.54969	0.990511	-1.48037	-0.56596	0.0561707	0.251556	1	ATACCTCAAAAGGGT	2656449-2656463	P1-1449-2656618	-169 to -155	NA	NA	NA	NA	oligosaccharide deacetylase hfsH
CCNA_02653	CCNA_02653	1533	NA	NA	0.745207	0.654788	-1.09404	-0.129671	0.681139	0.861639	1	TTCCCCAAGCAGGGG	2806938-2806952	P1-1533-2807026	-88 to -74	NA	NA	NA	NA	hypothetical protein
CCNA_02705	cspC	1567	NA	NA	157.555	130.171	-1.20968	-0.274629	0.0961004	0.342464	1	AAGCCCATAGCGCGT	2862132-2862146	P1-1567-2862103	-43 to -29	NA	NA	NA	NA	cold shock protein CspC
CCNA_R0064	CCNA_R0064	2541	NA	NA	20.5272	15.8125	-1.29225	-0.369881	0.166067	0.45985	1	ACTCTCAGGTTGAGT	2867606-2867620	P1-2541-2867609	-11 to 4	NA	NA	NA	NA
CCNA_R0065	CCNA_R0065	2541	NA	NA	47.5781	32.4196	-1.46687	-0.552738	0.147149	0.429801	1	ACTCTCAGGTTGAGT	2867606-2867620	P1-2541-2867609	-11 to 4	NA	NA	NA	NA
CCNA_R0066	CCNA_R0066	2541	NA	NA	510796	355172	-1.43816	-0.524228	0.0749174	0.301082	1	ACTCTCAGGTTGAGT	2867606-2867620	P1-2541-2867609	-11 to 4	NA	NA	NA	NA
CCNA_R0067	CCNA_R0067	2541	NA	NA	21.2581	27.6793	1.29102	0.368511	0.0297441	0.165148	1	ACTCTCAGGTTGAGT	2867606-2867620	P1-2541-2867609	-11 to 4	NA	NA	NA	NA
CCNA_R0068	CCNA_R0068	2541	NA	NA	10.8594	12.2204	1.12677	0.172192	0.397532	0.690687	1	ACTCTCAGGTTGAGT	2867606-2867620	P1-2541-2867609	-11 to 4	NA	NA	NA	NA
CCNA_R0069	CCNA_R0069	2541	NA	NA	168809	93783.8	-1.79998	-0.847979	0.0111206	0.0809904	1	ACTCTCAGGTTGAGT	2867606-2867620	P1-2541-2867609	-11 to 4	NA	NA	NA	NA
CCNA_02759	CCNA_02759	1604	NA	NA	10.3402	11.7756	1.12686	0.172302	0.392124	0.685983	1	GAACTCAAGGCGGGG	2922105-2922119	P1-1604-2922245	-140 to -126	P2-1604-2922255	-150 to -136	NA	NA	methionine aminopeptidase
CCNA_03980	CCNA_03980	2415	NA	NA	0.118905	0.0792862	-1.47828	-0.563915	0.566947	#N/A	1	TAACTAGTGGTGGGT	2984909-2984923	P1-2415-2984834	-89 to -75	NA	NA	NA	NA	hypothetical protein
CCNA_02830	CCNA_02830	1644	NA	NA	1.93413	1.18115	-1.55759	-0.639315	0.0922679	0.335163	1	TAACTAGTGGTGGGT	2984909-2984923	P1-1644-2984967	-58 to -44	NA	NA	NA	NA	MPN domain protein
CCNA_02900	CCNA_02900	1689	NA	NA	6.13804	7.99006	1.32792	0.409166	0.0287544	0.16158	1	AAACCCGAAACCGGT	3056543-3056557	P1-1689-3056212	-345 to -331	NA	NA	NA	NA	N-acyl-L-amino acid amidohydrolase
CCNA_02901	CCNA_02901	1689	NA	Upregulated	0.470378	0.731815	1.58647	0.665819	0.0853287	0.323271	1	AAACCCGAAACCGGT	3056543-3056557	P1-1689-3056212	-345 to -331	NA	NA	NA	NA	methyl-accepting chemotaxis protein
CCNA_02922	CCNA_02922	1700	NA	NA	0.45779	0.183294	-2.56551	-1.35925	0.0097879	0.0738035	1	ATCCCCGGTCAAGGT	3082428-3082442	P1-1700-3082478	37 to 51	NA	NA	NA	NA	hypothetical protein
CCNA_02963	CCNA_02963	1729	CCNA_03984	NA	1.3461	2.99002	2.29922	1.20115	0.000117459	0.00187057	0.473947	ATCATCGGATCGGGT	3119887-3119901	P1-1729-3119822	-79 to -65	NA	NA	NA	NA	hypothetical protein
CCNA_02964	CCNA_02964	1730	NA	NA	15.6071	23.4556	1.49093	0.576213	0.00249163	0.0254862	1	ATCATCGGATCGGGT	3119887-3119901	P2-1730-3119851	37 to 51	NA	NA	NA	NA	thioredoxin-disulfide reductase
CCNA_02976	CCNA_02976	1736	NA	Upregulated	10.1045	8.23365	-1.20161	-0.264967	0.290621	0.611181	1	TTCCCCGGTTTGGGG	3131936-3131950	P1-1736-3131862	-88 to -74	NA	NA	NA	NA	MCP-signal associated domain protein
CCNA_02977	sigU	1737	NA	Not regulated	23.2878	21.801	-1.07765	-0.107887	0.583853	0.804193	1	TTCCCCGGTTTGGGG	3131936-3131950	P1-1737-3132046	-110 to -96	NA	NA	NA	NA	RNA polymerase ECF-type sigma factor sigU
CCNA_03028	CCNA_03028	1768	NA	NA	12.1233	15.4305	1.24553	0.316763	0.151852	0.439193	1	GAAGCCGGGTTGCGG	3184647-3184661	P1-1768-3184722	62 to 76	NA	NA	NA	NA	prephenate dehydratase
CCNA_03029	CCNA_03029	1768	NA	NA	5.92265	7.61315	1.27715	0.352924	0.111425	0.369408	1	GAAGCCGGGTTGCGG	3184647-3184661	P1-1768-3184722	62 to 76	NA	NA	NA	NA	3-deoxy-manno-octulosonate cytidylyltransferase
CCNA_03030	CCNA_03030	1769	NA	NA	80.8509	88.5974	1.09894	0.136113	0.494685	0.756283	1	GAAGCCGGGTTGCGG	3184647-3184661	P1-1769-3184755	-108 to -94	NA	NA	NA	NA	cytochrome c2
CCNA_03035	cpaH	1773	NA	NA	6.42557	6.46068	-1.00432	-0.00621233	0.977423	0.992869	1	GTCCCCAATTTGCGC	3197930-3197944	P1-1773-3197729	-215 to -201	NA	NA	NA	NA	TadC-related pilus assembly protein CpaH
CCNA_03036	cpaG	1773	NA	NA	6.14317	4.84952	-1.27325	-0.34852	0.138261	0.414891	1	GTCCCCAATTTGCGC	3197930-3197944	P1-1773-3197729	-215 to -201	NA	NA	NA	NA	TadB-related pilus assembly protein CpaG
CCNA_03037	cpaF	1773	NA	NA	14.4767	11.2747	-1.2843	-0.360979	0.232425	0.544409	1	GTCCCCAATTTGCGC	3197930-3197944	P1-1773-3197729	-215 to -201	NA	NA	NA	NA	pilus assembly ATPase CpaF
CCNA_03038	cpaE	1773	NA	NA	12.3615	9.3869	-1.31243	-0.392241	0.108529	0.364421	1	GTCCCCAATTTGCGC	3197930-3197944	P1-1773-3197729	-215 to -201	NA	NA	NA	NA	pilus assembly ATPase CpaE
CCNA_03039	cpaD	1773	NA	NA	7.9132	5.04789	-1.54808	-0.630479	0.00704837	0.0576794	1	GTCCCCAATTTGCGC	3197930-3197944	P1-1773-3197729	-215 to -201	NA	NA	NA	NA	pilus assembly protein CpaD
CCNA_03040	cpaC	1773	NA	NA	31.3728	22.5579	-1.38446	-0.469325	0.0162136	0.10601	1	GTCCCCAATTTGCGC	3197930-3197944	P1-1773-3197729	-215 to -201	NA	NA	NA	NA	outer membrane pilus secretion channel CpaC
CCNA_03041	cpaB	1773	NA	Not regulated	3.5711	2.22524	-1.54614	-0.628669	0.0251316	0.145263	1	GTCCCCAATTTGCGC	3197930-3197944	P1-1773-3197729	-215 to -201	NA	NA	NA	NA	pilus assembly protein CpaB
CCNA_03096	CCNA_03096	1812	NA	NA	5.29037	5.68385	1.09299	0.12828	0.534646	0.778442	1	ATAATCAATTCGGGG	3247725-3247739	P1-1812-3247684	-55 to -41	NA	NA	NA	NA	TonB-dependent receptor
CCNA_03191	CCNA_03191	1878	NA	NA	1.63393	2.45262	1.51926	0.603372	0.0233523	0.13934	1	GTCCTCGGATTGGGG	3353731-3353745	Pi-1878-3353664	-81 to -67	P1-1878-3353688	-57 to -43	NA	NA	PAS-family GGDEF/EAL family protein
CCNA_03198	cleD	1883	NA	Not regulated	4.44086	2.85468	-1.52397	-0.607837	0.0166029	0.107457	1	TTCCACCGGCCGGGT	3358747-3358761	P1-1883-3358604	-157 to -143	NA	NA	NA	NA	two-component receiver protein CleD
CCNA_03242	CCNA_03242	1907	NA	NA	3.75848	3.42704	-1.1112	-0.152112	0.496984	0.757817	1	TTCACCAATTCGGGT	3411345-3411359	P1-1907-3410946	-413 to -399	NA	NA	NA	NA	succinic semialdehyde dehydrogenase
CCNA_03243	CCNA_03243	1907	NA	NA	3.81903	3.16188	-1.16213	-0.216773	0.385494	0.680627	1	TTCACCAATTCGGGT	3411345-3411359	P1-1907-3410946	-413 to -399	NA	NA	NA	NA	NADP+-dependent gamma-glutamyl-gamma-aminobutyraldehyde dehydrogenase
CCNA_03244	CCNA_03244	1907	NA	NA	0.243776	0.275743	1.32207	0.402801	0.432477	#N/A	1	TTCACCAATTCGGGT	3411345-3411359	P1-1907-3410946	-413 to -399	NA	NA	NA	NA	GntR-family transcriptional regulator
CCNA_03248	CCNA_03248	1911	NA	NA	88.9549	86.5614	-1.02825	-0.0401857	0.831098	0.934833	1	TATATACTTTTGGGT	3415826-3415840	P1-1911-3415819	8 to 22	NA	NA	NA	NA	TonB-dependent receptor
CCNA_03268	dgrB	1925	NA	Upregulated	1.68533	1.83042	1.06438	0.0900142	0.693862	0.867441	1	AACCTCATTCTGGGT	3438259-3438273	P1-1925-3438213	-60 to -46	NA	NA	NA	NA	diguanylate receptor protein DgrB
CCNA_03269	CCNA_03269	1926	NA	Not regulated	0.246509	0.290041	1.08148	0.113006	0.81557	#N/A	1	AACCTCATTCTGGGT	3438259-3438273	P1-1926-3438217	43 to 57	P2-1926-3438263	-4 to 11	P3-1926-3438335	-76 to -62	glucokinase
CCNA_03409	CCNA_03409	2013	CCNA_03407,CCNA_03408	NA	3.90848	3.13749	-1.20797	-0.272581	0.279465	0.595641	1	TCAGTCATGACGCGT	3578817-3578831	P1-2013-3578625	-206 to -192	NA	NA	NA	NA	alpha/beta hydrolase family protein
CCNA_03410	ldpE	2013	CCNA_03407,CCNA_03408	NA	4.03713	4.18688	1.02925	0.041595	0.842447	0.938247	1	TCAGTCATGACGCGT	3578817-3578831	P1-2013-3578625	-206 to -192	NA	NA	NA	NA	M23 family peptidoglycan-specific endopeptidase LdpE
CCNA_R0191	CCNA_R0191	2028	CCNA_03434,CCNA_03435,CCNA_03436	NA	0	0	#N/A	#N/A	#N/A	#N/A	#N/A	GAACCCAAGGCGGGG	3597745-3597759	P1-2028-3597823	-78 to -64	NA	NA	NA	NA
CCNA_03500	CCNA_03500	2068	CCNA_03503	NA	6.08369	8.8016	1.45842	0.544406	0.00044869	0.00610664	1	TTCCCCGATCTAGGT	3661497-3661511	P2-2068-3661494	-17 to -3	P1-2068-3661505	-6 to 9	NA	NA	FAD/FMN-containing dehydrogenase
CCNA_03501	CCNA_03501	2068	CCNA_03503	NA	2.1636	1.72118	-1.20081	-0.264009	0.266085	0.5819	1	TTCCCCGATCTAGGT	3661497-3661511	P2-2068-3661494	-17 to -3	P1-2068-3661505	-6 to 9	NA	NA	SUA5 translation factor-related protein
CCNA_03502	CCNA_03502	2068	CCNA_03503	NA	17.883	10.8016	-1.65907	-0.730375	0.00769611	0.0612815	1	TTCCCCGATCTAGGT	3661497-3661511	P2-2068-3661494	-17 to -3	P1-2068-3661505	-6 to 9	NA	NA	YceI/cytochrome b561 periplasmic protein
CCNA_03504	CCNA_03504	2069	NA	NA	8.73541	13.8198	1.56923	0.65006	0.00611046	0.0523776	1	TTCCCCGATCTAGGT	3661497-3661511	P1-2069-3661597	-100 to -86	NA	NA	NA	NA	acyl-CoA dehydrogenase
CCNA_03514	ctaG	2073	CCNA_03517,CCNA_03518	NA	23.9145	39.8737	1.67213	0.741686	0.0338755	0.181331	1	TTGCTCAAAATGAGT	3676545-3676559	P1-2073-3676595	37 to 51	NA	NA	NA	NA	cytochrome c oxidase assembly protein ctaG
CCNA_03515	CCNA_03515	2073	CCNA_03517,CCNA_03518	NA	17.782	23.3703	1.31892	0.399358	0.231181	0.543007	1	TTGCTCAAAATGAGT	3676545-3676559	P1-2073-3676595	37 to 51	NA	NA	NA	NA	hypothetical protein
CCNA_03516	coxE	2073	CCNA_03517,CCNA_03518	NA	10.9511	14.7944	1.35822	0.441722	0.330671	0.642465	1	TTGCTCAAAATGAGT	3676545-3676559	P1-2073-3676595	37 to 51	NA	NA	NA	NA	protoheme IX farnesyltransferase coxE
CCNA_03520	CCNA_03520	2074	CCNA_03519	NA	0.702535	0.749787	1.05959	0.0835005	0.816338	0.928178	1	TTGCTCAAAATGAGT	3676545-3676559	P1-2074-3676797	-252 to -238	NA	NA	NA	NA	conserved hypothetical membrane protein
CCNA_03521	CCNA_03521	2074	CCNA_03519	NA	2.17339	2.84465	1.26138	0.335001	0.191912	0.488758	1	TTGCTCAAAATGAGT	3676545-3676559	P1-2074-3676797	-252 to -238	NA	NA	NA	NA	pectin lyase-related protein
CCNA_03548	CCNA_03548	2090.2	NA	NA	48.5669	53.7116	1.09947	0.136806	0.397979	0.691151	1	AAACACGGTTTGCGG	3704214-3704228	P2-2090.2-3704185	30 to 44	NA	NA	NA	NA	carboxy-terminal processing protease precursor
CCNA_03585	CCNA_03585	2110.1	NA	Upregulated	4.3538	6.95484	1.58915	0.668252	0.00190185	0.0206195	1	AAACCCGGATCGGGG	3740695-3740709	P1-2110.1-3740751	-56 to -42	NA	NA	NA	NA	chemotaxis receiver domain protein CheYIV
CCNA_03586	CCNA_03586	2110.1	NA	NA	5.29631	7.71797	1.47223	0.558005	0.00620111	0.0527713	1	AAACCCGGATCGGGG	3740695-3740709	P1-2110.1-3740751	-56 to -42	NA	NA	NA	NA	chemotaxis protein methyltransferase
CCNA_03604	CCNA_03604	2123	NA	NA	3.60337	2.15224	-1.65281	-0.724917	0.00169656	0.018604	1	AACCCAAATATGGGG	3762319-3762333	P1-2123-3762321	-12 to 3	NA	NA	NA	NA	hypothetical protein
CCNA_03605	CCNA_03605	2123	NA	NA	3.01304	2.03407	-1.45502	-0.541035	0.0704101	0.290413	1	AACCCAAATATGGGG	3762319-3762333	P1-2123-3762321	-12 to 3	NA	NA	NA	NA	hypothetical protein
CCNA_03607	CCNA_03607	2123	NA	NA	136.917	95.6134	-1.43234	-0.518378	0.00193901	0.0209632	1	AACCCAAATATGGGG	3762319-3762333	P1-2123-3762321	-12 to 3	NA	NA	NA	NA	ribonucleoside-diphosphate reductase alpha chain
CCNA_R0082	CCNA_R0082	2573	NA	NA	19.7295	15.3369	-1.28088	-0.357132	0.181816	0.479265	1	AACCTCAAAACAAGG,AACCCCGAATTCCGT	3792793-3792807,3797943-3797957	Pi-2573-3792654	-153 to -139	P1-2573-3797928	-29 to -15	Pi-2573-3798024	68 to 82
CCNA_R0083	CCNA_R0083	2573	NA	NA	52.844	31.5408	-1.67487	-0.744047	0.0464313	0.221133	1	AACCTCAAAACAAGG,AACCCCGAATTCCGT	3792793-3792807,3797943-3797957	Pi-2573-3792654	-153 to -139	P1-2573-3797928	-29 to -15	Pi-2573-3798024	68 to 82
CCNA_R0084	CCNA_R0084	2573	NA	NA	402165	241403	-1.66595	-0.736348	0.00913791	0.070348	1	AACCTCAAAACAAGG,AACCCCGAATTCCGT	3792793-3792807,3797943-3797957	Pi-2573-3792654	-153 to -139	P1-2573-3797928	-29 to -15	Pi-2573-3798024	68 to 82
CCNA_R0085	CCNA_R0085	2573	NA	NA	21.613	29.226	1.33892	0.421069	0.0365768	0.189554	1	AACCTCAAAACAAGG,AACCCCGAATTCCGT	3792793-3792807,3797943-3797957	Pi-2573-3792654	-153 to -139	P1-2573-3797928	-29 to -15	Pi-2573-3798024	68 to 82
CCNA_R0086	CCNA_R0086	2573	NA	NA	10.2275	11.9451	1.17871	0.237205	0.24712	0.561642	1	AACCTCAAAACAAGG,AACCCCGAATTCCGT	3792793-3792807,3797943-3797957	Pi-2573-3792654	-153 to -139	P1-2573-3797928	-29 to -15	Pi-2573-3798024	68 to 82
CCNA_R0087	CCNA_R0087	2573	NA	NA	168877	93774	-1.80089	-0.848714	0.0112066	0.0813063	1	AACCTCAAAACAAGG,AACCCCGAATTCCGT	3792793-3792807,3797943-3797957	Pi-2573-3792654	-153 to -139	P1-2573-3797928	-29 to -15	Pi-2573-3798024	68 to 82
CCNA_03817	CCNA_03817	2251	NA	NA	10.4185	10.0505	-1.01538	-0.0220165	0.912321	0.967797	1	GACCCAGAAATGGGT	3981702-3981716	P1-2251-3981937	-235 to -221	NA	NA	NA	NA	glutamate racemase
