# Supplementary material for: A cryptic transcription factor regulates Caulobacter adhesin development
Source: PLoS Genet. 2022 Oct 31;18(10):e1010481. doi: 10.1371/journal.pgen.1010481 (PMC9648850; doi:10.1371/journal.pgen.1010481)
Supplement: S4 Table — (XLSX) [file pgen.1010481.s012.xlsx]

## Sheet: PYE pellicle fitness
locusId	desc	Time0	Time0	Time0	Time0	Time0	16hr-1	16hr-2	16hr-3	16hr-4	16hr-5	24hr-1	24hr-2	24hr-3	24hr-4	24hr-5	36hr-1	36hr-2	36hr-3	36hr-4	36hr-5	48hr-1	48hr-2	48hr-3	48hr-4	48hr-5	72hr-1	72hr-2	72hr-3	72hr-4	72hr-5	96hr-1	96hr-2	96hr-3	96hr-4	96hr-5		Mean 16h	Mean 24h	Mean 36h	Mean 48h	Mean 72h	Mean 96h
CCNA_00001	ATP/GTP-binding protein	-0.784766	0.338016	-0.347701	0.163836	-0.0434869	-3.59907	-3.5763	-3.71302	-3.08546	-3.4924	-3.03847	-3.65242	-3.67579	-3.54006	-3.35205	-3.75186	-3.7214	-3.7366	-3.80019	-3.81919	-2.87123	-3.36281	-3.65367	-3.57498	-3.6518	-3.10127	-3.85312	-3.54835	-3.61871	-3.86063	-3.23655	-3.75743	-3.33793	-3.33116	-3.38613		-3.49325	-3.45176	-3.76585	-3.4229	-3.59642	-3.40984
CCNA_00002	septum formation protein Maf	-0.0974397	0.0636421	0.00389444	-0.0701521	0.0578083	-0.0416604	0.0534248	-0.24082	-0.0453532	0.0899802	0.145384	0.00843912	0.0412731	0.0383145	0.0217062	-0.0142883	-0.0405939	-0.0590485	0.0611409	-0.00798562	0.137962	0.0366064	0.0140145	-0.0594856	-0.034115	0.0204983	0.0029316	-0.116849	-0.0987627	-0.0512419	0.0424235	-0.046958	-0.126764	-0.0475609	0.0217445		-0.0368857	0.0510235	-0.0121551	0.0189964	-0.0486848	-0.0314229
CCNA_00003	shikimate 5-dehydrogenase	0.00362366	0.0853573	-0.0255418	0.00524962	-0.049169	-0.126459	0.133789	-0.0619915	-0.0308681	0.460062	0.250023	0.114268	0.338508	0.122667	0.0138094	0.132136	0.133006	0.104348	0.311666	0.244734	0.0685286	0.055072	0.0826277	0.0641841	-0.0439938	0.377718	0.364404	0.156807	0.257949	0.0759617	0.17339	0.41125	0.423304	0.185007	0.421728		0.0749064	0.167855	0.185178	0.0452837	0.246568	0.322936
CCNA_00006	enoyl-CoA hydratase	-0.250964	0.114669	0.0846412	-0.0960712	0.179252	-0.125286	-0.328706	-0.438188	-0.40114	-0.175719	-0.451069	-0.0317353	-0.364696	-0.0400328	-0.117425	0.0724723	-0.0221397	-0.247583	-0.174174	-0.249607	0.255727	-0.228624	0.200077	0.20629	0.223627	-0.500993	-0.568125	-0.392561	-0.489402	-0.547348	-0.831875	-0.804527	-1.01176	-0.56571	-0.90725		-0.293808	-0.200992	-0.124206	0.131419	-0.499686	-0.824224
CCNA_00009	alkylated DNA repair protein AlkB	0.0904264	-0.0663247	-0.119927	0.0527871	0.150037	-0.132976	-0.243959	-0.0719211	0.036629	-0.0539256	-0.1678	0.0328594	0.0703283	-0.104371	-0.569457	-0.314599	-0.366835	-0.209193	-0.186511	-0.287095	-0.502156	-0.470307	-0.556012	-0.249535	-0.63203	-0.40367	-0.275308	-0.520382	-0.274548	-0.260304	-0.410787	-0.376161	-0.54905	-0.270929	-0.391211		-0.0932306	-0.147688	-0.272846	-0.482008	-0.346842	-0.399628
CCNA_00011	chaperone protein DnaJ	0.0576905	-0.243665	-0.0446426	0.0109073	0.118559	-0.407675	-0.306601	-0.211735	-0.168813	-0.406218	-0.234986	0.0863706	-0.190529	0.138283	-0.360635	0.481193	0.319008	0.237366	0.385757	0.452223	0.727305	0.372622	0.641778	0.613682	0.670899	0.789949	0.202729	0.739519	0.859189	0.773262	0.492283	0.536784	0.739042	0.964803	0.877139		-0.300208	-0.112299	0.375109	0.605257	0.672929	0.72201
CCNA_00012	DNA mismatch repair protein MutS	0.178784	-0.0696429	-0.0324961	-0.107511	0.0260971	-0.104495	-0.12487	-0.150873	-0.112011	0.0864448	0.0022557	-0.0900943	-0.160918	-0.175571	0.0974126	-0.0907757	-0.0219127	-0.146289	-0.160594	-0.143965	-0.0164103	-0.229498	-0.046399	0.0560341	0.0215184	-0.0806596	-0.0431433	-0.132354	0.0031608	-0.049321	-0.0455231	-0.197274	-0.0512835	-0.00235639	0.123332		-0.0811607	-0.065383	-0.112707	-0.042951	-0.0604635	-0.0346212
CCNA_00014	molybdenum cofactor biosynthesis protein C	0.0325617	-0.211739	-0.151748	-0.000452872	0.196115	0.139827	-0.213807	-0.0487143	0.0602905	-0.0403084	-0.0784433	-0.104566	0.317197	-0.00446674	-0.0501488	-0.076354	0.127765	-0.0516844	-0.214095	-0.21873	0.143046	-0.12265	-0.126784	0.215823	0.0722879	0.22233	-0.154748	-0.118688	-0.0175584	-0.0195432	0.152412	0.074723	0.214485	-0.0737325	-0.190759		-0.0205426	0.0159144	-0.0866198	0.0363445	-0.0176416	0.0354258
CCNA_00015	molybdenum cofactor biosynthesis protein B	-0.263507	0.523478	0.342368	-0.254609	-0.189229	0.172339	0.171364	0.0260831	0.0682625	-0.0376908	0.00656548	-0.00862768	0.103004	0.525111	0.0258901	0.0656588	-0.528292	0.020116	-0.110437	-0.150854	0.0731666	0.489485	0.00785092	-0.0168459	0.136326	-0.189196	0.0799062	0.228327	-0.0893915	-0.0245448	0.151401	0.140392	-0.288459	0.287423	0.0534356		0.0800715	0.130389	-0.140762	0.137997	0.00102025	0.0688386
CCNA_00016	molybdopterin converting factor, large subunit	0.115214	-0.714707	0.346727	-0.400496	0.476536	0.0259358	0.151979	-0.130412	-0.299617	-0.12653	0.570999	-0.0761382	-0.339823	-0.536361	0.146195	-0.027062	0.232687	0.352339	-0.518253	0.771447	0.036064	-0.0370284	0.403257	0.173598	-0.305904	0.19079	-0.172332	0.309307	-0.400947	-0.0470706	-0.0375048	-0.273239	-0.386605	-0.210404	-0.183059		-0.0757289	-0.0470256	0.162232	0.0539973	-0.0240503	-0.218162
CCNA_00018	molybdenum cofactor biosynthesis protein A	-0.262973	0.0822588	0.113766	0.107353	0.0408149	0.0278344	-0.255703	-0.170534	-0.0244657	0.0895301	0.00339293	0.00223058	-0.0388607	-0.0711312	-0.0836471	0.0234732	-0.245867	-0.101971	-0.234996	0.154559	0.108943	-0.126923	-0.0836986	0.0328373	0.0071956	-0.115782	-0.0145478	-0.17531	-0.101751	-0.277229	-0.134326	-0.0616626	0.0905233	-0.112995	0.0320649		-0.0666675	-0.0376031	-0.0809605	-0.0123293	-0.136924	-0.0372791
CCNA_00019	molybdopterin-guanine dinucleotide biosynthesis protein A	0.0431167	-0.222956	-0.0765861	-0.0813277	0.2954	-0.539787	-0.375415	-0.372665	-0.0665081	-0.253811	-0.181781	-0.394775	0.0337724	0.0804622	-0.593589	-0.287617	-0.171221	-0.227669	-0.256776	-0.370482	-0.413862	-0.391948	-0.227876	-0.254802	-0.420488	-0.145334	-0.242885	-0.274895	-0.478868	-0.30213	-0.202682	-0.268575	-0.21138	-0.444853	-0.17822		-0.321637	-0.211182	-0.262753	-0.341795	-0.288822	-0.261142
CCNA_00020	hypothetical protein	-0.168208	0.411329	-0.216069	-0.0790002	0.0885718	-1.12303	-1.13178	-0.30983	0.0425869	-2.01714	-0.406303	-0.584679	-1.04109	-0.723999	-1.2383	-0.133518	-0.135566	-0.923397	-1.36467	-0.32037	-1.23363	-0.773179	-0.231072	0.0706132	-0.154101	-0.341817	-0.0588497	-0.34259	-0.111304	-0.467675	-0.363356	-0.78492	-0.444537	-0.686388	-0.404419		-0.907838	-0.798873	-0.575504	-0.464274	-0.264447	-0.536724
CCNA_00021	putative aerobic-type carbon monoxide dehydrogenase, large subunit CoxL	-0.054051	0.029487	0.0250155	0.0879135	-0.104474	-0.00815308	-0.137363	-0.0979648	-0.0917549	-0.234047	-0.0235955	0.0566782	-0.0186006	-0.141352	-0.000906356	0.0544766	-0.00228759	-0.101016	0.0856538	0.126651	0.0389025	-0.117448	-0.00858585	-0.0670675	0.0784944	0.0750654	-0.00135271	-0.0359624	0.0197999	0.0437713	-0.0621662	0.0709575	-0.125725	0.0453564	0.0307616		-0.113857	-0.0255552	0.0326955	-0.0151408	0.0202643	-0.0081631
CCNA_00022	putative aerobic-type carbon monoxide dehydrogenase, small subunit CoxS	0.0372148	-0.0974765	-0.174401	0.0144671	0.134763	0.235899	-0.183256	-0.249252	0.145335	-0.0963765	0.171332	0.0839925	0.0887719	-0.0910409	0.110619	-0.0606828	0.0727019	0.129	-0.038603	-0.0164003	0.0632834	-0.0684854	0.133945	0.237864	0.0768194	0.0128376	0.188061	0.0442733	-0.0717272	-0.0190045	0.0234693	-0.0083368	0.0234951	0.230609	0.0957021		-0.0295301	0.0727349	0.0172031	0.0886852	0.030888	0.0729878
CCNA_00023	putative periplasmic protein	0.163196	0.223508	-0.0412098	-0.136873	-0.146652	-0.309288	-0.034836	-0.421512	0.309881	-0.555787	-0.0527153	-0.19367	0.156576	-0.465903	-0.62592	-0.315977	0.202839	-0.133993	-0.0220868	-0.00708864	0.104425	-0.370756	-0.115048	-0.0281718	-0.113958	-0.477278	-0.141511	-0.108437	-0.344447	0.129671	-0.0386241	-0.0328918	-0.167728	0.00982723	-0.214325		-0.202308	-0.236327	-0.0552612	-0.104702	-0.188401	-0.0887485
CCNA_00024	uroporphyrin-III C-methyltransferase/Precorrin-2 dehydrogenase/Sirohydrochlorin ferrochelatase	0.141441	0.0594657	0.0612954	0.0516132	-0.0616972	-0.0934761	-0.415017	-0.192931	0.129971	-0.802221	-0.0276928	-0.0686864	-0.0934225	0.0846261	-0.385805	-0.142607	-0.5862	0.0261374	0.0436426	-0.0730572	-0.121972	-0.0652944	-0.0907374	-0.10249	-0.140959	0.0332411	-0.270469	-0.269476	-0.388085	-0.299039	-0.202056	-0.19498	-0.320519	-0.284421	-0.192965		-0.274735	-0.0981962	-0.146417	-0.104291	-0.238766	-0.238988
CCNA_00025	major facilitator superfamily transporter	-0.007102	0.103528	-0.101495	0.0165354	-0.015419	-0.158049	-0.0777544	-0.254958	-0.144518	-0.0885692	-0.135569	-0.192298	-0.0577902	-0.254533	-0.301177	-0.250598	-0.137239	-0.105995	-0.126717	-0.219202	-0.136347	-0.0659224	-0.0247811	-0.125741	-0.115572	-0.151183	0.0207653	-0.243257	-0.0884251	-0.185492	-0.0798318	-0.0876512	-0.0346922	-0.0548437	-0.1057		-0.14477	-0.188274	-0.16795	-0.0936728	-0.129518	-0.0725438
CCNA_00026	PAS-family sensor histidine kinase	0.125536	-0.0434038	0.0180609	-0.0698032	0.00947029	-0.295509	-0.252136	-0.141777	-0.144557	-0.295553	-0.0382939	-0.152255	-0.122416	-0.31149	-0.218271	-0.165136	-0.287963	-0.194954	-0.164398	-0.105126	-0.119108	-0.122375	-0.212374	-0.0519781	-0.136852	-0.0271147	-0.0332652	-0.0571203	-0.108511	-0.131906	-0.00827725	-0.113759	-0.0790547	-0.0675451	-0.216427		-0.225906	-0.168545	-0.183515	-0.128537	-0.0715834	-0.0970127
CCNA_00027	2OG-Fe(II) oxygenase	-0.0649732	-0.301653	0.166635	0.170323	0.0999951	-0.46943	0.0859157	-0.0101069	-0.0787268	-0.357044	-0.0221499	0.226471	-0.0434802	0.167219	0.0210795	-0.072794	-0.352241	-0.0057318	-0.255219	-0.102939	0.326184	0.165127	-0.503553	0.23768	-0.37405	-0.587614	-0.128819	-0.499427	-0.823327	-0.700524	-0.959839	-1.0826	-0.537701	-0.693628	-1.03262		-0.165878	0.069828	-0.157785	-0.0297225	-0.547942	-0.861278
CCNA_00028	TonB-dependent receptor	-0.0436396	0.251636	0.0142301	0.0383771	0.026418	0.205468	0.317507	0.139007	0.214823	0.0980124	0.166955	0.19025	0.131129	0.194949	-0.194947	0.142838	0.145378	0.079287	0.206227	0.131425	0.150219	0.0643032	0.239383	0.332635	0.135707	-0.0107115	-0.247805	0.120054	-0.0425558	-0.0634799	-0.907088	-0.338227	-0.0412736	-0.176671	-0.461196		0.194963	0.0976674	0.141031	0.184449	-0.0488996	-0.384891
CCNA_00029	lysine exporter protein	0.0466572	0.0304416	0.000365478	0.0433003	-0.0740329	0.144549	-0.290397	-0.355461	0.0322876	0.232851	-0.0538802	-0.235792	-0.154321	-0.283047	-0.340222	-0.104809	0.0288356	-0.0590468	0.117223	-0.212986	0.130589	-0.153624	-0.0169433	-0.0582704	-0.157074	0.0220535	-0.0413301	0.0809569	-0.0664249	-0.0196854	0.264748	0.0307029	0.148847	0.140565	0.0456843		-0.0472341	-0.213452	-0.0461566	-0.0510646	-0.00488603	0.126109
CCNA_00030	ribonuclease T2	0.0372001	-0.00641368	0.163612	-0.143252	-0.0450077	-0.276244	-0.284205	-0.0693996	-0.172298	0.241166	-0.0660208	-0.311093	-0.304434	0.096073	-0.30507	-0.0370506	-0.0937426	0.0531474	-0.111821	0.0467955	-0.12514	0.0116388	-0.0884299	0.00685158	-0.0878008	0.0818862	-0.0510109	-0.126279	-0.0177688	-0.187269	0.133839	0.144674	0.126455	0.207669	-0.0432497		-0.112196	-0.178109	-0.0285343	-0.056576	-0.0600882	0.113877
CCNA_00031	toxin protein VapC	-0.276201	0.0618073	0.0160293	0.0462281	0.227627	-0.489473	-0.505473	-0.567944	-0.363448	-0.885551	-0.335124	-0.514529	-0.546487	-0.299826	-0.76248	-0.0734168	-0.307358	-0.46047	-0.20446	-0.451752	-0.506887	-0.354663	-0.286502	-0.334101	-0.179146	0.138791	-0.0819932	0.0696204	-0.199418	-0.0325907	-0.0192187	-0.00277476	-0.211025	0.306874	-0.16327		-0.562378	-0.491689	-0.299491	-0.33226	-0.0211182	-0.017883
CCNA_00032	antitoxin protein VapB	0.147981	0.0432391	0.0661232	-0.342163	0.0968721	-0.704675	-0.0328499	-0.447586	-0.433196	-0.490269	-0.404716	-0.818239	-0.66807	-0.64521	-0.428107	-0.528758	-0.459958	-0.522402	-0.556476	-0.0437108	-0.381506	-0.573919	-0.452316	-0.513813	-0.544766	-0.422956	-0.3896	-0.239815	-0.330322	-0.398031	-0.362304	-0.323088	-0.281048	-0.0941829	-0.455535		-0.421715	-0.592868	-0.422261	-0.493264	-0.356145	-0.303232
CCNA_00035	tRNA pseudouridine synthase B	0.022083	-0.128453	-0.0918914	0.0190468	0.0594025	-0.965055	-0.623403	-0.487388	-0.375629	-0.523577	-0.0538413	-0.277435	-0.15638	-0.691847	-0.343258	-0.0972525	0.0734705	-0.292782	-0.144545	-0.373183	-0.294159	-0.161988	-0.0736705	-0.162948	-0.335568	-0.268237	-0.234453	-0.32973	-0.0784579	-0.523404	0.107896	-0.153149	-0.277811	-0.248346	-0.338675		-0.59501	-0.304552	-0.166858	-0.205666	-0.286856	-0.182017
CCNA_00036	ribosome-binding factor A	0.116039	-0.155414	-0.328435	0.00470982	0.266334	-0.636787	-0.5153	-0.573693	-0.435928	-1.5061	-0.627813	-1.02512	-1.10467	-0.860439	-0.632735	-0.497341	-0.602079	-0.589798	-0.488289	-0.706557	-0.342854	-0.33105	-0.43006	-0.297152	-0.276041	-0.213356	0.135128	-0.606055	-0.197195	-0.226301	0.306925	-0.0356036	-0.024518	0.314876	-0.285097		-0.733561	-0.850154	-0.576813	-0.335431	-0.221556	0.0553164
CCNA_00037	esterase lipase family protein	-0.0921108	-0.340243	0.334898	-0.186034	-0.0161802	-0.0784711	-1.47108	-0.399597	-0.0559476	-0.45975	-0.0565631	-0.194816	-0.268188	0.1527	-0.223194	0.249036	0.0271055	-0.259186	-0.219812	-0.453858	-0.175272	0.0465021	0.103616	-0.200349	0.177486	-0.0772531	0.0356512	-0.156046	0.214088	-0.0294702	-0.0140518	-0.172852	0.358422	0.357772	0.11543		-0.492969	-0.118012	-0.131343	-0.00960335	-0.00260601	0.128944
CCNA_00038	hypothetical protein	-0.0119017	0.237218	-0.103254	0.0659161	-0.250914	-0.488591	-0.402506	-0.344149	-0.549844	-0.616432	-0.405689	-0.215956	-0.781282	-1.15016	-0.611051	-0.593748	-0.679294	-0.428288	-0.549844	-0.620706	-0.578001	-0.779193	-0.625748	-0.959764	-0.739006	-0.504153	-0.533681	-0.661544	-0.682844	-0.557152	-0.705	-0.402553	-0.602368	-0.511655	-0.480957		-0.480305	-0.632828	-0.574376	-0.736342	-0.587875	-0.540507
CCNA_00039	conserved hypothetical protein	-0.211271	0.0689157	0.167865	0.0514359	-0.0962531	-0.405084	-0.207323	-0.369462	-0.4989	-0.629038	-0.0980462	-0.142716	-0.307274	-0.604317	-0.405741	-0.239599	-0.309453	-0.232524	0.0301558	-0.161967	-0.212709	-0.0441491	-0.256506	-0.108997	0.0224064	-0.15085	0.0195343	0.0449062	-0.227452	0.00441537	-0.0288014	-0.0579566	-0.06938	-0.0541669	-0.302839		-0.421961	-0.311619	-0.182677	-0.119991	-0.0618892	-0.102629
CCNA_00040	YcxB-like membrane protein	-0.0473615	-0.0743401	-0.108701	0.100818	0.0803194	-0.409136	-0.0826909	-0.145348	-0.249441	-0.265785	-0.235131	-0.121024	-0.348522	-0.565738	-0.550382	0.0452773	-0.216558	-0.192354	-0.193405	-0.0309416	-0.0815801	-0.134152	-0.234272	-0.137945	-0.0550687	0.0124799	-0.162435	-0.0223584	0.0447047	-0.102808	-0.0116198	0.0930731	0.0676394	0.113169	0.023883		-0.23048	-0.36416	-0.117596	-0.128603	-0.0460833	0.057229
CCNA_00044	ribosome maturation protein RimP	0.633531	-0.0705672	-0.0899434	-0.0673401	0.273473	-0.434072	-1.95361	-2.41153	-4.76729	-0.783706	-2.24421	-0.644888	-0.784211	-1.10015	0.504783	-1.10862	-0.68168	-1.33417	-1.13245	-1.10712	-1.66085	-1.17131	-1.29758	-0.39332	-0.869445	0.116503	-0.533522	-0.405001	-0.189308	-0.277017	0.798429	0.188589	-2.38609	0.795332	0.378944		-2.07004	-0.853736	-1.07281	-1.0785	-0.257669	-0.0449601
CCNA_00046	conserved hypothetical protein	-0.848468	0.186243	0.00938797	0.209229	0.228761	-0.0616795	-0.960566	-0.0966871	0.177424	-0.412021	-0.17706	0.127168	0.408819	-0.910594	0.0636759	-0.287431	0.0784657	0.570565	0.24257	-0.360308	-0.0885334	0.197938	-0.0359998	0.186374	-0.308886	0.317736	0.231374	0.20418	0.320702	-0.171663	0.240656	0.287448	0.327396	-0.128939	0.391081		-0.270706	-0.0975981	0.0487724	-0.00982139	0.180466	0.223528
CCNA_00047	tRNA m7-G46 methyltransferase	0.244268	0.640519	-0.298365	-0.0272148	-0.684603	0.3187	1.13438	-0.159201	0.604701	0.495727	-0.013744	0.247352	-0.515509	-0.112043	0.268	0.300674	0.317437	-0.0406006	0.248311	0.35657	1.05007	0.0595066	0.334325	-0.0706602	-0.0420057	0.362431	0.164526	0.238151	0.432679	0.345699	0.349402	0.238889	0.217763	0.123873	0.263138		0.478861	-0.0251888	0.236478	0.266247	0.308697	0.238613
CCNA_00049	HTH transcriptional regulator	-0.12878	-0.597933	0.0138561	-0.0660815	0.358597	-0.447217	-1.62274	0.264704	-0.40122	-0.894236	-1.10726	-0.764813	0.0170304	-0.318649	-0.149189	-0.237341	-0.696639	-0.345244	-0.473395	-0.480841	-0.0921768	-0.982788	-0.839178	-0.699801	-0.378426	-0.407883	0.17905	-0.477024	0.0357087	-0.438961	-0.370459	-0.475632	-0.240488	-0.295539	0.247007		-0.620143	-0.464576	-0.446692	-0.598474	-0.221822	-0.227022
CCNA_00050	apolipoprotein N-acyltransferase	0.0380626	-0.467892	0.255777	0.083158	-0.198577	-1.0452	-1.76677	-1.61754	-0.205436	-2.39295	-1.78848	-1.92121	-1.50382	-0.919612	-3.03709	-2.22953	-2.81317	-2.4198	-2.80306	-2.75518	-2.40785	-3.6129	-3.31457	-2.48181	-3.19889	-3.13161	-2.7702	-2.98786	-2.2603	-3.3611	-3.25101	-2.69541	-2.75485	-3.09559	-3.11924		-1.40558	-1.83404	-2.60415	-3.0032	-2.90222	-2.98322
CCNA_00051	magnesium and cobalt efflux protein CorC	-0.069897	0.0141847	0.0025037	-0.161741	0.241909	-0.425096	-0.147437	-0.244099	-0.432332	-0.156169	-0.349783	-0.225913	-0.225357	-0.331138	-0.801296	-0.19369	-0.32936	-0.294003	-0.211728	-0.139331	-0.282768	-0.370538	-0.233751	-0.431344	-0.343115	-0.252213	-0.165095	-0.252332	-0.301111	-0.35785	-0.364037	-0.201231	-0.240446	-0.228909	0.00516225		-0.281027	-0.386698	-0.233622	-0.332304	-0.26572	-0.205892
CCNA_00053	phosphate starvation-inducible protein PhoH	0.129611	-0.125234	0.0160814	0.0670747	-0.0653388	-0.508507	-0.150179	-0.311682	-0.237588	-0.00946418	-0.313596	-0.404688	-0.242047	-0.307507	-0.414969	-0.159149	-0.129419	-0.233997	-0.143615	-0.232674	-0.00111222	-0.185452	-0.30915	-0.0290123	-0.143364	0.0162659	0.0162983	0.0256045	-0.129424	-0.165861	-0.0422519	0.0379402	0.0226253	0.0569197	-0.0344693		-0.243484	-0.336561	-0.179771	-0.133618	-0.0474234	0.00815281
CCNA_00054	tRNA 2-methylthioadenosine synthase	-0.136102	0.0282155	0.128832	-0.104433	0.0309471	-0.618214	-0.299728	-0.249471	-0.172667	-0.226985	-0.345358	-0.497093	-0.323349	-0.321243	-0.459908	-0.281302	-0.148821	-0.285231	-0.224986	-0.21767	-0.107402	-0.146036	-0.181651	-0.0991327	-0.22222	0.0531898	0.0291502	-0.00640852	-0.0457505	-0.0253532	0.0882977	-0.0876287	-0.0788029	-0.099972	-0.0660489		-0.313413	-0.38939	-0.231602	-0.151288	0.000965562	-0.048831
CCNA_00056	ribosomal-protein-S18-alanine acetyltransferase	-0.0873226	0.0836772	-0.0272326	-0.0262644	0.0570377	-0.0794059	0.0498963	0.200043	0.0836786	-0.172669	-0.255445	-0.078064	-0.00252764	-0.128601	0.173431	-0.010827	-0.105599	0.0817049	-0.0668698	0.242569	-0.054421	-0.0204994	-0.0400425	0.0815375	0.0892494	-0.0992603	0.101709	0.0855336	0.0390186	-0.014084	0.02009	0.232635	0.108274	0.27755	0.179028		0.0163086	-0.0582413	0.0281956	0.0111648	0.0225834	0.163515
CCNA_00058	conserved hypothetical protein	-0.040903	-0.17146	-0.0863974	0.190203	-0.0366496	-0.201951	-0.489471	-0.163721	-0.61181	-0.545599	-0.327502	-0.339247	-0.347744	-0.490585	-0.549755	-0.0193767	-0.238496	-0.22679	-0.236726	-0.102805	-0.213799	-0.16443	-0.118395	-0.157985	-0.0130785	-0.151401	0.108713	0.0538863	-0.178612	-0.23442	-0.00775082	-0.0370077	-0.0698161	-0.0569658	0.152915		-0.40251	-0.410967	-0.164839	-0.133538	-0.0803667	-0.00372515
CCNA_00059	oxygen-insensitive NADH nitroreductase	-0.0664558	-0.195342	-0.269703	0.386785	0.0890761	-0.462692	0.0514094	0.348816	-0.0496167	0.391122	-0.134769	-0.0974866	-0.137352	-0.250623	-0.34785	0.00380495	-0.0950176	-0.135516	-0.0181858	-0.0869036	0.130309	0.339663	0.150665	0.00515767	0.0292996	0.0907549	0.15628	0.0315693	0.00740769	0.123048	0.177782	-0.0578568	0.179975	0.231509	0.17494		0.0558079	-0.193616	-0.0663636	0.131019	0.0818118	0.14127
CCNA_00061	cytochrome p450	-0.23534	-0.0936404	0.0825858	0.0654067	0.0784105	-0.248919	-0.267984	-0.0537133	-0.0872389	-0.107265	0.0643563	-0.140407	-0.0497733	-0.35806	-0.337864	-0.245744	0.0277658	-0.0415765	0.00617674	-0.135791	-0.107065	-0.0764695	0.00266228	-0.141187	-0.113857	-0.00892293	0.0563108	-0.0985853	0.0375351	-0.120325	-0.0399063	-0.0768995	-0.0228332	-0.0790552	-0.0932174		-0.153024	-0.16435	-0.0778339	-0.0871833	-0.0267974	-0.0623823
CCNA_00064	methyl-accepting chemotaxis protein	-0.0276545	-0.242983	0.349522	-0.296711	0.214459	0.229358	-0.049305	-0.0187697	0.190331	0.0378646	-0.0253042	-0.0652474	0.171557	0.11212	0.477245	0.256156	0.00408963	-0.263468	0.0147921	-0.0821652	-0.19409	-0.0867113	-0.0554833	0.0881549	0.0874009	0.0374351	0.299531	-0.0100998	0.127145	-0.0395907	-0.164658	0.128608	0.109052	0.073528	0.0866747		0.0778958	0.134074	-0.014119	-0.0321458	0.082884	0.0466408
CCNA_00065	S-adenosylmethionine-dependent methyltransferase	0.122254	-0.152015	0.0582853	-0.0341257	-0.0503004	-0.305709	-0.348016	-0.215046	-0.229218	-0.170538	-0.239691	-0.181335	-0.210482	-0.495452	-0.386407	-0.124322	-0.109522	-0.186824	-0.150908	-0.158064	-0.254901	-0.165795	-0.113132	-0.111413	-0.230954	-0.181995	0.0481733	-0.161217	0.039554	0.036074	-0.0574837	0.0183454	0.0162957	0.0494519	-0.103021		-0.253705	-0.302674	-0.145928	-0.175239	-0.0438821	-0.0152822
CCNA_00066	Rieske (2Fe-2S) domain protein	-0.535035	0.474575	-0.227528	0.0806191	0.101687	-0.347421	-1.77921	0.334707	-0.442766	-1.21654	-0.544525	-1.12329	-0.0119981	0.27949	-0.95691	-0.353028	-0.207135	-0.449738	-0.153849	-1.06938	0.139253	-0.487524	-0.348619	-0.334557	-0.515798	-0.590046	-0.280166	-0.371857	-0.119415	-0.293027	-0.30236	-0.256175	-0.444095	-0.140841	-0.130221		-0.690247	-0.471446	-0.446626	-0.309449	-0.330902	-0.254738
CCNA_00067	YciI-like protein	0.3438	0.361723	-0.274047	0.0185343	-0.414074	-0.389757	0.184847	0.0796296	0.255703	0.739919	0.519514	-0.202697	-0.244287	-0.133041	-0.244396	-0.0699128	-0.0675528	-0.19562	0.335574	-0.125586	0.546137	0.368638	0.412783	-0.377392	0.294839	0.209429	-0.00634847	-0.211412	0.00296752	-0.807496	0.152643	-0.314069	-0.250585	0.224415	0.678926		0.174068	-0.0609812	-0.0246195	0.249001	-0.162572	0.0982659
CCNA_00073	HemY domain membrane protein	0.367974	-0.401449	0.25377	-0.240531	-0.0390465	-0.0136687	-0.439623	0.0109878	0.152804	-0.153851	-0.526682	-0.349214	-0.291391	-0.0354845	-0.103874	-0.391081	-0.253064	-0.437496	-0.0348959	-0.0884349	-0.0683049	-0.508703	-0.281827	-0.327478	-0.515525	-0.389781	0.018174	-0.230119	-0.250607	-0.286001	0.000297026	-0.386558	0.0904055	-0.270418	-0.276765		-0.0886703	-0.261329	-0.240994	-0.340368	-0.227667	-0.168608
CCNA_00074	multifunctional fatty acid oxidation complex subunit alpha FadJ	-0.0328486	-0.0242619	0.0214239	-0.0176205	0.0366631	-0.320508	-0.228095	-0.153176	-0.292022	-0.221095	-0.215123	-0.277912	-0.205305	-0.276417	-0.312019	-0.215851	-0.262816	-0.259134	-0.470109	-0.348742	-0.147394	-0.295602	-0.153031	-0.481738	-0.330378	-0.332147	-0.259442	-0.338072	-0.275064	-0.338176	-0.21132	-0.313215	-0.284895	-0.249839	-0.390848		-0.242979	-0.257355	-0.31133	-0.281629	-0.30858	-0.290023
CCNA_00075	3-ketoacyl-CoA thiolase	-0.0984911	-0.114723	0.00738603	0.145044	0.0318329	-0.158305	-0.238615	-0.232996	-0.120679	-0.413196	-0.120048	-0.145776	-0.0817197	-0.250457	-0.169288	-0.295617	-0.259528	-0.157023	-0.378002	-0.178614	-0.242374	-0.0591794	-0.181373	-0.236963	-0.224752	-0.246444	-0.304783	-0.146487	-0.143471	-0.276602	-0.133415	-0.123627	-0.184141	-0.14741	-0.234189		-0.232758	-0.153458	-0.253757	-0.188928	-0.223558	-0.164557
CCNA_00076	hypothetical protein	-0.105073	0.100298	-0.234156	0.041952	0.320338	0.428572	0.632155	-0.387231	0.343624	-0.522198	0.309038	-0.180642	0.164243	0.269375	0.335776	-0.00844446	0.0661847	-0.603282	-0.113521	-0.348969	-0.0349787	-0.029856	-0.00774825	-0.15021	-0.414975	0.0264681	-0.125663	-0.249582	-1.28572	-0.86411	-0.418675	-0.489484	0.415627	-0.361778	-0.0218663		0.0989844	0.179558	-0.201606	-0.127554	-0.499721	-0.175235
CCNA_00077	acyl-CoA dehydrogenase, long-chain specific	-0.0577723	-0.0454983	0.0911533	-0.0564157	0.138828	-0.134978	0.233537	-0.0353619	0.0471579	0.0222523	-0.152751	0.00448341	-0.0370665	0.0642064	-0.190125	0.0325668	-0.0628336	-0.0935762	-0.132512	0.0104275	-0.16073	-0.181327	-0.110335	-0.0114653	-0.0258203	-0.172278	0.0533735	0.12078	-0.209128	0.0275134	-0.123734	0.141352	-0.214453	0.0908561	-0.0892974		0.0265215	-0.0622507	-0.0491854	-0.0979355	-0.0359479	-0.0390553
CCNA_00078	acyl-CoA dehydrogenase	0.0731697	-0.131195	0.111291	-0.0524606	-0.0568147	-0.327543	-0.397055	-0.112306	-0.247807	-0.107386	-0.0961042	-0.228186	-0.185566	-0.152036	-0.253097	-0.0757049	-0.196952	-0.137337	0.00033056	-0.124269	-0.116454	-0.041659	-0.130919	-0.0311229	-0.0692404	0.0228454	0.0140025	0.00568998	-0.049932	-0.0269476	0.210653	-0.0237331	0.0510497	0.00307661	-0.0365414		-0.238419	-0.182998	-0.106786	-0.0778792	-0.00686836	0.0409009
CCNA_00079	MerR-family transcriptional regulator	-0.151542	-0.536518	-0.129536	0.267946	0.228376	-0.382733	-0.595949	-1.15753	-0.52559	-0.0990738	0.164261	-0.300574	-0.471309	-0.302838	-0.389141	-0.287454	-0.450328	-0.151704	-0.285002	-0.545108	-0.208417	-0.1761	-0.00539506	-0.338493	-0.346191	-0.363909	-0.0826801	-0.0772396	-0.274874	-0.0174933	-0.317434	-0.00283988	0.0870825	-0.139498	0.13052		-0.552176	-0.25992	-0.343919	-0.214919	-0.163239	-0.0484337
CCNA_00080	LexA-related transcriptional repressor	0.0193596	-0.0775509	-0.361635	0.440972	-0.0189157	-0.867404	-2.99851	0.617124	-0.0539978	0.00917502	-0.201037	-0.0202216	-0.149364	-0.171379	-0.678488	-0.0191822	0.198836	-0.326361	-0.495894	-1.12365	-0.846692	-0.549987	-0.60722	-1.16763	-0.873764	-3.0262	-3.2183	-3.36811	-3.61201	-1.73068	-3.44812	-5.24578	-4.82044	-4.11875	-4.26682		-0.658723	-0.244098	-0.353249	-0.809059	-2.99106	-4.37998
CCNA_00081	hypothetical protein	-0.285943	-0.333454	0.43279	-0.0874698	0.2964	0.192627	0.297551	-1.28474	-0.740926	0.485035	-0.569405	-0.737712	-0.765766	-1.05405	-0.0178088	-0.692779	-0.300895	-0.646039	-0.204336	-0.216883	-0.468478	-0.314083	-0.679605	-0.501229	0.0704664	-0.13569	-0.160595	0.401103	-0.459048	-0.0564993	-0.529978	0.0896346	-0.0464168	-0.156114	-0.126609		-0.210091	-0.628949	-0.412186	-0.378586	-0.082146	-0.153897
CCNA_00083	phosphoglucomutase/phosphomannomutase	0.154241	0.0906465	0.00406538	-0.257352	-0.0142374	-0.460625	-0.684281	-0.158258	-0.295895	-0.229951	-0.370914	-0.226744	-0.241971	-0.392642	-0.192269	-0.162687	-0.377953	-0.442917	-0.214743	-0.192389	-0.472911	-0.193799	-0.22916	-0.311147	-0.430853	-0.330021	-0.402364	-0.200838	-0.216547	-0.220688	-0.579469	-0.117312	-0.320878	-0.313399	-0.266474		-0.365802	-0.284908	-0.278138	-0.327574	-0.274092	-0.319506
CCNA_00084	phosphoribosylaminoimidazolecarboxamide formyltransferase/IMP cyclohydrolase	0.134929	-0.123507	-0.0118798	0.0656633	0.0375019	0.151224	0.0994246	-0.0826433	0.267915	0.113606	0.117571	-0.0356039	-0.041355	0.18324	0.108661	-0.0203578	-0.101865	-0.0544136	-0.00373552	-0.00731807	-0.0402792	-0.120006	-0.337235	-0.154418	-0.114923	0.074336	-0.278284	-0.0784813	0.00796741	-0.233443	-0.278061	-0.273749	-0.0826719	0.499201	-0.510552		0.109905	0.0665026	-0.0375381	-0.153372	-0.101581	-0.129166
CCNA_00085	dienelactone hydrolase-related protein	0.296373	0.132298	0.0698285	-0.399499	-0.0738831	-0.0373807	-0.307961	0.219083	-0.0541184	0.19745	0.0484983	-0.0776273	-0.338064	0.220585	-0.105365	0.218288	0.03567	-0.0928239	-0.153376	-0.0697175	0.288859	0.0788003	0.247281	0.132835	0.00522677	0.24657	0.343911	0.264818	0.210627	0.00266792	-0.082756	0.197127	0.227501	0.379496	0.24476		0.0034146	-0.0503947	-0.0123918	0.150601	0.213719	0.193226
CCNA_00086	NAD-specific glutamate dehydrogenase GdhZ	-0.915756	-0.611646	0.141484	0.220742	-0.131786	-1.47934	-2.43024	-1.85329	-2.37377	-1.50188	-1.25813	-2.42416	-1.99825	-1.84057	-2.63746	-2.24435	-2.35407	-2.4588	-1.97636	-2.46891	-1.62879	-2.24242	-2.55292	-2.11048	-1.95742	-1.68135	-2.0174	-2.26715	-2.32566	-2.50454	-2.32841	-2.14264	-0.909137	-2.07739	-1.88001		-1.9277	-2.03171	-2.3005	-2.09841	-2.15922	-1.86752
CCNA_00087	conserved membrane spanning protein	0.015493	-0.0207493	0.104392	0.0528626	-0.264197	-0.0409126	0.227642	-0.0940895	-0.114492	-0.228857	-0.0126384	-0.124053	-0.168808	-0.236124	-0.236412	-0.141065	0.0249771	-0.0502719	-0.0377943	-0.0121666	-0.0760575	-0.182029	0.000994104	-0.0969404	-0.0789795	-0.0363498	-0.0579214	-0.231264	-0.0686089	-0.086017	-0.066628	-0.05628	0.0648342	0.0387755	-0.0983502		-0.0501418	-0.155607	-0.0432641	-0.0866025	-0.0960322	-0.0235297
CCNA_00088	HerA helicase-related ATPase	0.0494246	0.0405161	0.0789671	0.0883066	-0.187804	-0.13941	-0.513495	0.118944	-0.346707	-0.307937	-0.320001	-0.32901	-0.148567	-0.293391	-0.206799	-0.0156463	-0.0882286	-0.150052	-0.169219	-0.319547	-0.202518	-0.189656	-0.199157	-0.241024	-0.467296	-0.165703	-0.192061	-0.00305412	-0.174963	-0.422097	-0.345226	-0.348253	-0.187657	-0.140373	-0.120531		-0.237721	-0.259554	-0.148539	-0.25993	-0.191576	-0.228408
CCNA_00089	MHYT/PAS-family GGDEF/EAL protein	-0.076025	0.150141	-0.00378038	-0.0140852	-0.00432186	-0.0880011	-0.0184261	-0.141658	0.0262117	-0.122231	0.0137351	-0.131828	-0.0676833	-0.0398824	-0.0888272	0.109159	0.00349329	0.00351534	0.0485598	0.0910962	0.0832181	0.0823883	0.0566869	0.18662	-0.0331218	0.106004	0.156238	0.0520676	0.0872537	0.136096	0.335783	0.261727	0.156478	0.177035	0.223514		-0.068821	-0.0628972	0.0511648	0.0751583	0.107532	0.230907
CCNA_00090	UDP-glucose 4-epimerase	0.0139352	-0.095828	0.0119468	-0.00479397	-0.0168882	0.126699	0.343456	0.00501902	-0.2017	-0.136249	0.00556846	0.0386288	-0.154699	0.0258158	0.106907	-0.0517673	0.0380365	-0.00979698	-0.145116	0.0695709	-0.031558	-0.0566575	-0.0840439	0.045526	-0.10077	-0.0168725	0.0525802	0.0689841	0.0236292	-0.106348	-0.0846073	0.0587901	-0.0743568	-0.157393	0.139649		0.0274452	0.0044442	-0.0198146	-0.0455006	0.00439451	-0.0235837
CCNA_00091	transporter, drug/metabolite exporter family	0.0321368	-0.0994938	-0.0616528	0.052469	0.00894809	-0.258786	-0.174129	-0.173533	-0.226993	-0.15172	-0.175238	-0.185739	-0.296117	-0.295997	-0.19882	-0.363193	-0.171268	-0.196217	-0.125222	-0.23501	-0.162789	-0.198949	-0.309522	-0.206659	-0.22715	-0.20708	-0.217227	-0.244782	-0.243684	-0.190712	-0.144855	-0.105727	-0.0587985	-0.0602279	-0.0704662		-0.197032	-0.230382	-0.218182	-0.221014	-0.220697	-0.0880149
CCNA_00092	short chain dehydrogenase	0.440298	-0.206009	0.0413662	-0.29902	0.00500921	-0.916943	-0.192029	-0.0690967	0.0669337	0.369528	-0.532641	-0.40627	-0.254746	0.0479366	0.205463	-0.070313	-0.140276	-0.0142741	-0.142573	0.24828	0.210776	-0.177688	0.192828	-0.0640572	0.106396	-0.335229	-0.0687056	-0.0311746	0.257853	-0.198838	0.124719	0.118105	-0.0259872	0.0254871	-0.224477		-0.148321	-0.188051	-0.0238312	0.0536509	-0.0752188	0.00356927
CCNA_00094	WecG/TagA-family glycosyltransferase HfsJ	0.195272	-0.0563045	-0.0640425	-0.108078	-0.0172139	-0.95086	-0.687625	-0.833456	-0.666189	-0.670775	-1.44068	-0.991164	-0.949794	-1.19883	-1.11177	-0.311242	-0.501329	-0.673249	-0.699063	-0.799082	-0.629662	-0.984879	-0.507999	-1.19672	-0.987755	-0.945654	-0.975624	-1.42025	-1.01307	-1.35549	-1.26236	-0.766884	-0.875148	-1.18552	-0.975817		-0.761781	-1.13845	-0.596793	-0.861403	-1.14202	-1.01315
CCNA_00095	quinone oxidoreductase	0.00833812	0.0381092	0.0819781	0.147858	-0.347454	-0.133362	-0.130843	-0.0852094	0.0128966	-0.359079	0.142888	-0.162561	-0.133096	0.0623778	-0.211179	0.216872	0.195526	0.124376	0.204645	0.137318	-0.0541953	0.249986	0.0522763	0.0212551	-0.000493221	0.0873534	0.0358095	0.155817	0.00568268	0.0614055	-0.00654085	0.157647	0.0727981	0.13147	0.0611027		-0.139119	-0.060314	0.175747	0.0537659	0.0692136	0.0832954
CCNA_00096	L-asparaginase	0.153142	-0.264898	-0.0633964	0.101665	-0.0213059	0.277361	-0.307913	0.11012	0.21523	0.0264224	-0.0807597	-0.0228766	-0.0348724	-0.0435287	0.0556493	0.10053	0.174207	0.0588552	0.123211	0.150632	-0.152484	-0.0176018	-0.0703996	-0.0614331	0.141398	-0.119143	-0.080798	-0.118979	0.0430273	0.106131	0.122426	-0.0208212	-0.0518487	0.00487935	0.0269795		0.0642441	-0.0252776	0.121487	-0.0321041	-0.0339524	0.0163231
CCNA_00097	conserved hypothetical protein	-0.468968	-0.251305	-0.0935063	0.401574	0.263024	-0.305788	-0.466327	-0.183943	-0.307237	-0.364374	-0.0117005	-0.00816487	-0.172198	-0.809357	-0.204218	-0.319918	-0.5039	-0.598496	-0.176717	-0.0810411	-0.0462947	-0.146241	-0.188651	-0.00866789	-0.230646	-0.0825853	-0.2081	-0.146787	-0.594689	-0.223946	0.122617	-0.110721	-0.0760809	-0.290579	-0.156579		-0.325534	-0.241128	-0.336015	-0.1241	-0.251221	-0.102268
CCNA_00098	hypothetical protein	-0.20178	0.43135	-0.176203	-0.19531	0.155766	-0.293703	-0.392161	-0.26699	-0.225653	-0.477039	-0.371344	-0.362758	-0.2677	0.00159883	-0.285504	-0.157578	-0.081379	-0.410749	-0.301845	0.161588	-0.300515	-0.35643	-0.4971	-0.212901	-0.104604	-0.154396	-0.285407	-0.141671	-0.192069	-0.252746	-0.193431	-0.128322	-0.16906	-0.113613	-0.0377408		-0.331109	-0.257141	-0.157992	-0.29431	-0.205258	-0.128433
CCNA_00099	FtsZ-binding protein FzlC	-0.344481	0.0537046	0.258976	0.257208	-0.0725403	-0.303819	-0.137529	-0.22129	-0.820226	0.184716	0.085719	-0.11344	-0.184784	0.0030611	0.0602392	-0.223471	0.117462	-0.47329	0.364271	-0.125528	-0.348387	0.168166	0.0579031	-0.443358	0.230182	0.383742	-0.139956	-0.0575901	-0.139428	0.123425	-0.241946	0.826038	0.552791	0.60625	0.491821		-0.25963	-0.029841	-0.0681111	-0.0670988	0.0340387	0.446991
CCNA_00101	16S rRNA m5C methyltransferase RsmB	0.0561067	-0.0375484	-0.144848	-0.117346	0.0832221	-0.372101	-0.131233	-0.366445	-0.22899	-0.157103	-0.574865	-0.123658	-0.00765793	-0.317169	0.169648	-0.0903987	-0.342698	-0.0828987	0.058785	-0.127703	-0.052787	0.0166734	-0.00348122	-0.286892	-0.0580698	0.0312208	0.227033	-0.0613651	0.0213458	-0.103035	-0.061979	-0.0371058	0.0887838	-0.181676	-0.0173481		-0.251174	-0.17074	-0.116983	-0.0769113	0.02304	-0.041865
CCNA_00103	gamma-glutamyltranspeptidase	-0.00385245	-0.0460125	-0.0208398	-0.0706728	0.12808	0.0334648	-0.0315339	0.0713357	-0.0620154	-0.0157287	-0.113749	-0.0901325	-0.016272	0.038826	-0.0651139	0.0284807	0.0321729	-0.0142134	-0.0455465	0.11585	-0.0188981	0.014255	-0.0240765	-0.0724169	-0.01031	-0.0158774	-0.0177381	0.0261656	-0.0844821	0.0816748	0.0576225	0.0425372	0.0529675	-0.0257603	0.0190889		-0.000895489	-0.0492883	0.0233487	-0.0222893	-0.00205144	0.0292911
CCNA_00104	orotidine 5'-phosphate decarboxylase	-0.66489	0.399701	0.305054	-0.296952	0.37695	-0.57821	-0.641539	-2.19902	0.145915	0.428405	0.00843616	0.0184804	0.325258	0.160138	0.162566	-0.992106	-0.175031	-0.951084	-0.425822	0.155372	-0.0201432	0.0729373	-0.48294	-0.0803105	-0.187657	-0.570299	-0.55037	-1.53326	-2.24879	-0.822314	-1.33462	-1.86988	-1.86667	-1.50485	-1.31105		-0.568889	0.134976	-0.477734	-0.139623	-1.14501	-1.57741
CCNA_00105	MarC family integral membrane protein	-0.281938	0.0841738	0.404782	0.224618	-0.45355	0.190508	0.484144	0.352804	-0.159046	-0.0920214	-0.173675	0.202909	-0.168881	0.236048	0.0097048	0.118833	-0.0533108	0.559926	0.688498	0.104715	0.00522294	0.0898501	0.222149	0.500049	0.380337	0.256106	-0.0995327	0.234474	-0.450866	-0.128771	-1.93651	-1.47232	-0.689851	-0.703307	-1.95323		0.155278	0.0212212	0.283732	0.239522	-0.037718	-1.35104
CCNA_00108	lon endopeptidase-related protein	0.439046	-0.727725	-0.214238	-0.105971	0.463968	-0.380402	0.0823638	0.349801	-0.757609	-0.644871	0.047797	-0.239307	0.241621	-0.101827	-0.158003	0.123111	-0.132213	0.122658	0.0236192	0.433448	-0.533077	-0.371219	0.00581368	-0.284212	0.118513	0.0420612	0.173935	-0.2813	0.0379058	0.0541833	-0.0873358	0.0885608	-0.136372	0.423146	0.0749694		-0.270143	-0.0419436	0.114125	-0.212836	0.00535702	0.0725936
CCNA_00109	thioredoxin	-0.255013	-0.110275	0.13118	0.0938087	-0.0243864	-0.0603065	-0.19235	0.0239647	0.231804	-0.620824	-0.366939	0.160214	-0.15091	-0.182765	-0.263671	0.0812667	-0.402591	-0.0231874	0.0786091	0.0249863	0.00244083	-0.123396	-0.136984	0.0693327	0.179711	0.102951	0.130986	0.127225	0.109203	-0.327885	0.341226	0.138448	-0.0187482	0.0989838	0.038476		-0.123542	-0.160814	-0.0481834	-0.00177917	0.0284961	0.119677
CCNA_00111	conserved hypothetical protein	0.105099	-0.269171	0.320233	-0.182783	-0.0117562	-0.278933	0.063509	-0.169066	-0.222726	0.032145	-0.234488	0.147274	0.00647927	0.13926	0.00673586	-0.107902	0.00998846	-0.0578351	0.110257	-0.0884604	0.106932	-0.0617914	0.0831624	0.173934	0.108765	0.00421089	0.104733	0.0332383	0.0374239	0.0473274	0.383139	0.26375	-0.0765195	-0.0536995	0.0769792		-0.115014	0.0130523	-0.0267905	0.0822004	0.0453867	0.11873
CCNA_00112	glyoxalase family protein	-0.127338	0.252506	-0.102478	-0.0464469	0.10807	0.141094	0.148402	-0.0142124	0.144196	-0.27942	0.187285	-0.243677	0.13212	-0.138034	0.0375934	0.168049	-0.268558	0.0285374	-0.138189	0.239211	0.132758	-0.257778	-0.00445908	0.166193	-0.310278	0.0752926	0.0373313	-0.038346	0.0413568	-0.229714	-0.0399209	-0.0413855	0.237594	0.020036	-0.106602		0.0280119	-0.00494241	0.00581019	-0.0547128	-0.022816	0.0139444
CCNA_00113	hypothetical protein	-0.497342	-0.265245	-0.157649	0.584792	0.0917485	-0.249708	0.223203	0.216536	-0.303397	-1.24807	-0.169978	-0.191069	0.0452884	-0.620552	-1.16176	0.144379	0.432976	-0.443425	0.136263	0.154666	-0.384272	-0.260464	0.103296	-0.0329211	-0.304927	0.0267279	-0.0616409	0.294638	-0.170539	-0.183207	-0.130559	-0.342454	0.0869915	-0.119881	0.379094		-0.272287	-0.419614	0.0849719	-0.175857	-0.0188042	-0.0253619
CCNA_00114	MarR/EmrR-family transcriptional regulator	0.0317928	-0.0323958	-0.11749	0.0561199	-0.0451507	-0.0273072	-0.429817	0.18428	0.538725	-0.219717	0.18481	-0.167859	-0.141234	0.0678905	-0.534803	-0.0266112	0.0452722	0.216097	0.0884255	0.0803819	-0.487831	-0.0655905	-0.35891	-0.106303	-0.123981	-0.0347864	0.0860828	-0.287992	-0.206203	-0.21614	-0.148557	-0.0493853	-0.105638	0.0170053	-0.215392		0.0092328	-0.118239	0.0807131	-0.228523	-0.131808	-0.100393
CCNA_00115	TolB protein	-0.00124175	-0.0723652	0.116552	-0.00326571	-0.0292825	-0.0624791	-0.0472706	-0.105118	-0.0971099	0.0553922	-0.0876726	-0.147706	-0.143309	-0.0679207	0.0663544	-0.0708461	0.00463032	-0.0271476	-0.0567876	-0.0838604	-0.0278199	-0.0774362	0.0262135	-0.086858	-0.10249	-0.116069	0.0695324	-0.0433648	0.0130831	-0.0229517	0.0319347	0.0152502	-0.01659	0.0596161	0.131743		-0.0513172	-0.0760509	-0.0468023	-0.0536782	-0.0199541	0.0443908
CCNA_00118	porphyrin biosynthesis protein	-0.0474214	-0.0148168	-0.025944	-0.0270525	0.106998	0.0283784	-0.0713506	-0.0994952	-0.0264647	0.107321	0.00949817	-0.0318023	0.00938197	-0.0797339	-0.146427	-0.00936169	0.00072088	-0.024869	0.0901722	-0.0488186	0.102738	0.0444754	0.158963	0.0242713	0.0475822	0.0766341	0.0842408	0.0615742	0.113469	0.0897393	0.0478287	0.0532298	-0.00771759	0.0335034	0.154148		-0.0123222	-0.0478167	0.00156875	0.0756061	0.0851314	0.0561985
CCNA_00119	conserved hypothetical protein	-0.540098	-0.0413006	-0.137962	-0.000560956	0.36016	0.135123	0.0747884	-0.24079	0.151884	-0.162482	-0.207164	-0.281051	0.0102494	0.129083	0.124156	0.0613833	-0.00521243	0.144173	0.125904	-0.259577	-0.500941	-0.125757	0.0584284	-0.304983	-0.131043	0.075426	0.198066	-0.193912	-0.142654	-0.44317	-0.0354599	-0.103045	0.0152973	-0.135845	-0.01898		-0.00829527	-0.0449452	0.0133342	-0.200859	-0.101249	-0.0556065
CCNA_00120	putative acetyltransferase	0.152974	0.117749	-0.00651115	-0.466564	0.0429103	-0.198418	-0.149185	0.0697798	-0.151596	-0.109423	-0.350399	-0.602438	-0.0420505	-0.317151	0.130334	0.0327475	-0.275542	-0.165852	-0.3264	-0.232614	-0.329112	-0.211751	-0.380844	-0.147088	-0.0986939	-0.259536	-0.17257	-0.249567	-0.150547	-0.0473362	-0.121235	-0.18943	-0.268376	-0.145217	-0.371062		-0.107768	-0.236341	-0.193532	-0.233498	-0.175911	-0.219064
CCNA_00122	conserved hypothetical protein	-0.489119	0.150889	0.237784	0.057947	0.109295	0.455493	0.761727	0.0666359	0.261638	-0.273417	0.320966	0.265228	0.68036	0.250984	0.31133	0.00895131	-0.343678	-0.01852	-0.0605076	0.390236	0.265975	0.115006	0.208373	-0.198216	-0.00982234	0.235933	0.266996	0.202432	0.551581	0.129108	0.446283	0.116312	0.294469	0.179715	-0.0528073		0.254415	0.365774	-0.0047036	0.0762631	0.27721	0.196794
CCNA_00123	3-hydroxyacyl CoA dehydrogenase	0.0568444	-0.0236793	0.176003	-0.0899917	-0.219541	0.233558	-0.631387	-0.0708708	-0.18902	-0.0955524	-0.156151	-0.0826582	0.0519942	-0.172672	0.134008	-0.0131765	-0.0725852	0.0805481	-0.0328516	0.014028	0.0636623	0.0133025	0.221389	0.0556377	-0.0392116	-0.149832	-0.07419	-0.0837185	0.0857846	0.0580053	0.17012	0.065949	-0.0958702	-0.0233721	0.11105		-0.150654	-0.0450956	-0.00480744	0.062956	-0.0327902	0.0455754
CCNA_00124	conserved hypothetical protein	-0.0853077	0.0981587	0.0802411	0.0490372	-0.0961385	-0.367689	-0.253436	-0.0907875	-0.115557	-0.313124	-0.137812	-0.16347	-0.193127	-0.604946	-0.250748	-0.339287	-0.439256	-0.297961	-0.231228	-0.283908	-0.204022	0.118899	-0.0471216	-0.334413	-0.223773	0.161022	0.208422	0.100405	0.132151	0.0901278	0.0880093	0.183431	0.1817	0.0826548	0.198546		-0.228119	-0.270021	-0.318328	-0.138086	0.138426	0.146868
CCNA_00125	amino acid efflux permease	0.0951191	-0.883627	-0.0873741	0.108912	0.120981	0.105579	0.508058	0.958753	0.522371	1.36589	-0.0752059	0.618001	0.885576	0.319703	0.337599	0.0195707	0.512641	0.402783	0.00905591	0.0965699	0.362019	0.534458	-0.117421	0.252661	0.0653426	0.323323	0.522583	0.356537	0.101838	0.841464	0.811088	0.165518	-0.00315727	0.641224	0.560042		0.692131	0.417134	0.208124	0.219412	0.429149	0.434943
CCNA_00126	glutathione S-transferase	-0.0636601	-0.0818862	0.032806	0.0284993	0.0615304	-0.122883	-0.112988	-0.115556	-0.253438	-0.349813	-0.140427	-0.0708107	0.156065	0.151727	-0.247963	-0.150209	-0.115562	0.102661	-0.0627143	0.185528	0.0948305	-0.0599752	-0.0262724	-0.0854649	0.114023	0.0571097	0.0408738	-0.0259083	-0.0168573	-0.0366912	-0.0175236	0.0723337	-0.141478	0.143883	-0.0268427		-0.190936	-0.0302816	-0.00805907	0.00742813	0.00370535	0.00607448
CCNA_00127	KTSC domain protein	-0.147204	-0.0155656	0.036794	0.187266	-0.119842	-0.090487	0.159859	-0.160327	-0.0868175	0.0844176	0.112475	-0.107365	-0.16567	-0.00955165	-0.0897546	-0.152317	-0.198641	0.0560995	-0.0884876	0.0184172	0.0379067	-0.0257968	-0.0199214	-0.0124063	0.0686362	0.0259095	0.0598612	0.0619173	-0.100829	-0.00751151	0.0868928	0.0488027	0.0884486	0.151378	0.0454808		-0.0186711	-0.0519731	-0.0729857	0.00968369	0.00786949	0.0842005
CCNA_00128	argininosuccinate synthase	-0.0495559	0.0393534	0.0436949	0.108463	-0.112565	-0.236994	-0.415517	-0.187176	-0.20662	-0.13503	-0.236897	-0.141168	-0.167789	-0.0805989	-0.531493	-0.241732	-0.190884	-0.259007	-0.272977	-0.189405	-0.162528	-0.135592	-0.218152	-0.178238	-0.151225	-0.078065	-0.11556	-0.175873	-0.119647	-0.173784	-0.00291164	-0.0753681	0.00870839	-0.128102	-0.0582724		-0.236268	-0.231589	-0.230801	-0.169147	-0.132586	-0.0511892
CCNA_00131	Rrf2 family protein	-0.430657	0.120172	0.220455	0.153922	0.0164675	0.150462	-0.0178529	0.426371	-0.33962	-0.355552	-0.0754109	-0.230534	-0.267772	0.0457597	-0.635794	0.117833	0.36749	-0.2803	0.218262	0.300945	-0.381713	-0.510622	-0.34809	-0.286789	-0.0628194	-0.637922	-0.571893	-0.241234	-0.244854	0.0325663	-0.840414	-0.602691	-0.217562	-0.0128902	-0.321476		-0.0272386	-0.23275	0.144846	-0.318007	-0.332667	-0.399006
CCNA_00132	ketoacyl reductase hetN	-0.0181931	-0.0982694	-0.119851	0.146907	0.0355925	-0.059824	0.096908	-0.134694	-0.262032	-0.386529	0.0316002	0.0510378	0.00260064	-0.0679262	0.155712	0.0514003	0.0377569	-0.163582	-0.0934246	0.137102	-0.0738712	0.0368422	0.107424	-0.00669928	-0.0596441	0.0341627	-0.0480878	0.0335765	-0.100769	-0.149102	-0.0374901	0.127382	0.0946076	-0.0420999	-0.0996607		-0.149234	0.0346049	-0.00614952	0.000810413	-0.0460439	0.00854777
CCNA_00133	radical SAM family enzyme	0.160768	-0.185345	0.0553404	0.138984	-0.197802	0.113686	-0.205401	-0.303879	0.107894	-0.0861055	-0.106353	-0.0766103	-0.075625	-0.41883	-0.12571	-0.0420204	-0.0195874	0.0924689	0.0653806	0.132906	0.0310029	0.0961258	-0.0825455	-0.182367	0.0121521	0.0394131	-0.048845	0.131829	-0.124006	0.00851244	0.0359003	0.0622313	-0.0902401	0.116971	-0.0416313		-0.0747612	-0.160626	0.0458296	-0.0251264	0.00138072	0.0166462
CCNA_00134	surface protein	0.567863	-0.591076	-0.360692	0.0901175	0.142452	0.481185	-0.730121	0.409887	0.320772	-0.340795	-0.629392	0.535443	-0.148537	-0.14415	-0.219147	0.264481	0.272659	-0.676836	0.223552	0.119875	-0.728035	0.111218	0.466302	-0.58228	-0.250408	-0.444616	-0.0239698	-0.713806	-0.00926651	0.126403	-0.880868	-0.537761	-0.904697	-0.931344	-0.590448		0.0281859	-0.121156	0.040746	-0.196641	-0.213051	-0.769024
CCNA_00135	trypsin-like peptidase	-0.16043	0.123075	-0.105009	0.239565	0.252604	0.40073	-0.143524	0.133321	-0.0527344	0.139773	-0.137633	0.154033	0.523531	-0.00124779	1.01587	0.467414	0.500668	0.47247	0.351324	0.0171123	-0.625191	-0.292978	0.0383284	-0.367674	-0.0434703	-0.375557	-0.250747	0.228664	-0.151027	-0.431228	-0.486659	-0.265541	-0.387269	-0.480617	-0.233598		0.095513	0.310911	0.361798	-0.258197	-0.195979	-0.370737
CCNA_00136	AmpG protein	-0.164015	-0.552322	-0.338172	0.541285	-0.862407	-1.46825	-0.86336	-0.983175	-0.683878	-3.30126	-1.2089	-0.860616	-1.3073	-0.0836279	-1.35024	0.129363	-1.42545	-1.11923	-0.484869	-0.584515	-1.04453	-1.05519	-1.57042	-0.679104	-1.20122	-1.17139	-0.568846	-1.21167	-0.969105	-1.02762	-0.860437	-1.01883	-1.80004	-1.4396	-1.0769		-1.45998	-0.962135	-0.696941	-1.11009	-0.989725	-1.23916
CCNA_00137	hybrid two-component histidine kinase/receiver protein ShkA	0.42242	0.0569458	0.0906948	-0.277077	-0.0585367	0.421349	0.167462	0.652435	0.0606479	0.013775	0.98148	1.26065	1.15303	0.728701	1.1746	2.76848	2.41759	2.65506	2.84874	3.20685	2.91095	2.21277	2.32724	2.59815	2.60607	2.30589	2.32691	1.62718	2.97957	2.88068	2.6974	2.05477	2.72652	2.64782	3.24834		0.263134	1.05969	2.77934	2.53103	2.42404	2.67497
CCNA_00138	TonB-dependent receptor	0.0578752	0.0070424	0.0417267	-0.214308	0.145305	0.158704	-0.134211	-0.00155243	0.029591	0.207218	0.108855	0.0242483	-0.0482883	-0.00458708	-0.156644	0.0622929	0.0759504	0.0136283	0.0224044	0.110406	0.0572412	0.0362308	0.0680508	0.135871	0.116398	0.0414797	0.102862	0.060983	0.0226045	0.2134	0.153809	0.0593922	0.0758674	0.176239	0.0757446		0.0519501	-0.0152834	0.0569363	0.0827583	0.0882658	0.108211
CCNA_00139	magnesium chelatase subunit ChlI-like ATPase	0.593566	0.248391	-0.487802	-0.489787	0.15882	-0.402068	0.263531	-0.693506	-0.0829942	-0.119223	-0.545873	-0.461103	-0.785751	-0.00619424	-2.34391	-0.573802	-0.219769	-0.734764	-0.380713	-0.486455	-0.0473266	-0.216577	-0.431751	-0.573482	-0.240009	-0.17226	-0.228566	-0.722414	-0.447605	-0.588679	-0.350243	-0.566485	-0.1621	0.140947	-0.120102		-0.206852	-0.828566	-0.479101	-0.301829	-0.431905	-0.211596
CCNA_00141	tetratricopeptide repeat family protein	0.0262687	-0.152227	-0.103535	0.0512953	0.092883	0.297944	0.276581	0.221572	0.377147	0.101379	0.205452	0.37932	0.377216	0.5854	0.47076	0.194466	0.0637704	-0.00345027	0.18306	0.269359	-0.018662	-0.022375	-0.0414497	0.0556932	0.0139244	0.0413519	-0.0436931	0.100663	-0.0910018	0.184148	0.0662558	-0.139671	-0.110556	-0.00459884	0.0465184		0.254925	0.403629	0.141441	-0.00257383	0.0382935	-0.0284103
CCNA_00143	ribosomal RNA small subunit methyltransferase I	0.00787693	0.0375574	0.120985	0.036309	-0.172866	0.451033	0.234372	0.289998	0.174467	0.198329	0.175793	0.547641	0.372095	0.273525	0.418709	0.448876	0.336594	0.571865	0.55928	0.519133	0.47987	0.244477	0.269763	0.120194	0.371572	0.377159	0.26061	0.244924	0.129522	0.414873	0.532317	0.149682	0.169369	0.505566	0.480888		0.26964	0.357553	0.48715	0.297175	0.285418	0.367564
CCNA_00144	oxygen-independent coproporphyrinogen-III oxidase	-0.147272	-0.00245776	0.0318008	0.0343954	0.152563	-0.132446	-0.119367	0.143367	0.00670463	0.194257	-0.294264	-0.053985	-0.188977	-0.307884	0.166511	0.305568	0.325505	0.26872	0.19194	0.00879476	0.495818	0.523038	0.463734	0.569416	0.605832	0.441406	0.398019	0.474426	0.454356	0.428342	0.517457	0.278862	0.397341	0.580958	0.58942		0.0185032	-0.13572	0.220106	0.531568	0.43931	0.472808
CCNA_00146	glutathione S-transferase	-0.16568	-0.276867	0.237552	0.102175	0.0479893	-0.387257	-0.393037	-0.615686	-0.763547	0.360013	0.0340679	0.476955	-0.434073	-0.034158	0.217665	-0.198555	-0.135551	0.109358	-0.488371	-0.00328559	-0.210368	-0.0184803	-0.0767651	0.280949	-0.540235	-0.304963	0.0909264	-0.0596895	0.192385	0.17349	0.0362366	-0.0714019	-0.235523	-0.052219	-0.275697		-0.359903	0.0520913	-0.143281	-0.11298	0.0184299	-0.119721
CCNA_00148	conserved hypothetical protein	0.162974	-0.137925	0.0353798	-0.105814	-0.0296187	-0.173813	-0.372503	0.11017	0.294851	-0.352148	-0.328774	-0.187574	-0.181063	0.131768	-0.429786	-0.138107	-0.483315	-0.412696	-0.402379	-0.703503	-0.0249976	-0.335191	-0.33167	-0.593411	-0.329008	-0.302711	-0.657928	-0.153378	-0.482982	-0.626995	-0.659107	-0.150765	-0.0962098	-0.239839	-0.465538		-0.0986886	-0.199086	-0.428	-0.322856	-0.444799	-0.322292
CCNA_00150	PDZ domain family protein	0.162313	-0.087155	-0.0221031	-0.144354	0.159734	0.00151079	-0.0232508	0.037914	0.224758	-0.485906	-0.0127508	-0.131468	-0.0469137	0.00824042	-0.674402	-0.152389	-0.107994	-0.179318	-0.088225	-0.168428	0.0952893	0.0282505	0.0783433	0.226646	-0.131383	0.0695519	0.0965521	0.1095	0.0582855	0.220871	0.222908	0.176432	0.160355	0.031878	0.102478		-0.0489949	-0.171459	-0.13927	0.0594291	0.110952	0.13881
CCNA_00151	ribonuclease PH	0.044545	-0.102248	-0.0743567	0.103046	0.121278	-0.168884	-0.121014	-0.409654	-0.187372	-0.0936485	-0.375913	-0.287865	-0.145768	-0.0396383	-0.394628	0.0982898	-0.200645	-0.109737	-0.0290325	-0.10426	0.202133	0.0208688	0.233025	-0.0284594	0.307156	0.348924	0.358482	-0.0551359	0.395425	-0.0600257	0.363102	0.370725	0.298754	0.341227	0.371961		-0.196115	-0.248762	-0.0690769	0.146945	0.197534	0.349154
CCNA_00152	winged helix-turn-helix transcription repressor HrcA	0.0687006	0.0114467	-0.0106764	-0.195722	0.0668491	-0.264016	-0.264186	-0.130011	-0.409345	-0.266181	-0.198134	-0.217734	-0.188703	-0.00532005	-0.519768	-0.149678	-0.145348	-0.0751217	-0.197833	-0.148546	-0.159474	-0.0763972	-0.0553739	-0.0412135	-0.0155025	-0.142215	-0.1542	-0.219469	-0.19261	-0.0645179	-0.302702	-0.339164	-0.205574	-0.183665	-0.198593		-0.266748	-0.225932	-0.143305	-0.0695923	-0.154602	-0.24594
CCNA_00154	conserved hypothetical membrane protein	-0.0930544	-0.0794524	0.137139	0.0572499	-0.00140176	0.216788	0.240732	-0.229584	-0.0968596	0.00854739	0.0213092	-0.131768	0.127364	0.0717001	0.0591415	-0.150035	-0.152083	-0.190779	-0.0971243	0.0516986	0.194615	-0.0861913	0.229933	-0.0163729	-0.0214325	-0.0735352	0.00349575	-0.00687578	0.016612	-0.133173	0.164177	-0.0446559	-0.26303	-0.0811225	-0.15914		0.0279247	0.0295494	-0.107665	0.0601102	-0.0386953	-0.0767543
CCNA_00156	ArsR-family transcriptional regulator	-0.798475	-0.757069	0.166532	0.10258	0.688751	0.511051	0.90081	0.616464	0.301881	0.161217	0.745094	0.00510541	0.358153	0.710514	0.420605	0.809183	0.24788	0.236312	0.407798	0.217907	0.293495	-0.224155	0.363204	0.0225282	0.190733	0.2025	0.330504	0.154309	0.191626	0.426173	0.154005	0.588439	0.439841	0.201476	0.252786		0.498284	0.447894	0.383816	0.129161	0.261022	0.327309
CCNA_00157	glyoxalase family protein	0.148076	-0.0483915	-0.0402358	-0.037301	0.0911526	0.0721898	-0.0240936	-0.158363	-0.160163	0.390164	0.15003	0.28717	-0.00922971	0.0357752	0.251272	0.10371	0.0614786	-0.0274375	-0.204199	-0.112346	0.0424488	0.193277	0.075566	0.108348	-0.0239941	-0.0316132	0.0230967	0.0248328	0.075928	-0.0200736	-0.140004	0.0603187	0.0127384	-0.0558936	-0.0937165		0.0239469	0.143003	-0.0357589	0.0791293	0.0144342	-0.0433114
CCNA_00158	DNA replication and repair protein recF	-0.238756	0.168859	0.0307782	0.104711	-0.0745583	0.0936137	-0.154878	0.0844597	0.121134	-0.273291	0.332606	0.111777	0.183276	0.108664	0.0989785	0.0103023	0.2111	0.105617	0.203079	0.204754	0.255943	0.273353	0.174825	0.0782047	0.377441	0.161502	0.302848	0.298041	0.255039	0.377406	0.263777	0.169225	0.0620591	0.287306	0.159357		-0.0257921	0.16706	0.14697	0.231953	0.278967	0.188345
CCNA_00160	methyl-accepting chemotaxis protein	0.105232	-0.105711	0.0481871	-0.0519572	0.0665669	0.0656457	0.142557	0.179078	-0.144964	-0.0734828	-0.0520695	-0.0447518	-0.0632058	-0.124626	-0.302486	-0.0836678	-0.155659	-0.112434	0.0926014	-0.100919	-0.0743909	-0.184327	-0.0631859	-0.0677077	-0.0155455	0.0123874	0.00361085	-0.0693261	-0.0626029	-0.0955386	0.00448761	-0.0271068	-0.0309239	-0.08679	-0.057696		0.033767	-0.117428	-0.0720157	-0.0810314	-0.0422939	-0.0396058
CCNA_00162	conserved hypothetical protein	-0.0404511	0.0243872	0.0729385	-0.0450399	-0.0475705	0.0380889	0.0994768	-0.136808	0.10823	0.191337	-0.0648175	-0.188065	-0.144616	-0.168198	-0.0396686	-0.187421	-0.258847	-0.288101	-0.154291	-0.150223	-0.123135	-0.112219	-0.186907	-0.191497	-0.188283	-0.0679915	-0.0784774	-0.160739	-0.254264	-0.241574	-0.119076	-0.292193	-0.153949	-0.0821376	-0.180585		0.0600648	-0.121073	-0.207777	-0.160408	-0.160609	-0.165588
CCNA_00163	exopolysaccharide transport family protein	-0.0119939	0.08039	-0.0601554	0.0707053	-0.0732102	0.13153	-0.054688	0.0450958	0.110525	-0.00785565	-0.0276414	0.116261	0.0461618	0.117349	0.0162693	-0.0742052	-0.116614	-0.0731751	-0.0434402	-0.126038	-0.11652	0.00984524	0.013877	-0.00275715	0.0361242	0.0201211	-0.0224794	0.023707	-0.135191	0.0330389	-0.0195999	0.0266301	-0.104354	-0.00331782	-0.0920143		0.0449214	0.0536798	-0.0866945	-0.0118861	-0.0161607	-0.0385312
CCNA_00164	O-antigen polymerase	0.237263	0.00128815	-0.102234	-0.107518	-0.0471015	0.124854	-0.193056	-0.164706	0.150041	-0.0130497	0.0522531	-0.083372	-0.0807246	0.0159971	0.0993756	-0.130097	-0.116363	-0.0255264	-0.0513922	-0.0857547	0.0681935	-0.0950816	-0.0667294	-0.00586723	-0.0784606	-0.0906756	-0.0172574	-0.0636858	-0.00562163	-0.0140064	-0.0589362	-0.125338	-0.255813	-0.182502	-0.167277		-0.0191833	0.000705843	-0.0818267	-0.0355891	-0.0382494	-0.157973
CCNA_00165	polyisoprenylphosphate hexose-1-phosphotransferase pssY	-0.0754666	-0.155347	0.0248769	-0.135102	0.241253	0.003028	-0.00683918	0.0888451	-0.126506	-0.00198479	0.0242739	0.178718	-0.0766168	0.0815261	-0.186041	-0.0214664	-0.0690069	0.0360281	0.0259552	0.000491891	-0.03444	-0.0084463	0.0801121	-0.0130542	-0.097456	0.158769	0.0534319	-0.0496258	0.0828516	0.0818278	0.115255	0.0181208	0.039811	0.0282263	0.11557		-0.00869133	0.00437189	-0.00559963	-0.0146569	0.065451	0.0633966
CCNA_00166	putative transglutaminase-like cysteine proteinase	-0.0959098	0.0197754	-0.028981	-0.0302685	0.17441	0.10885	-0.0491216	0.1116	0.150805	0.201578	0.200654	0.0301313	-0.14106	-0.0166105	-0.0771338	0.101469	0.139623	0.0308148	0.0390686	-0.12781	0.133304	0.00402377	0.0574456	0.0665723	-0.0271664	0.178133	0.241696	-0.0767751	0.0118188	-0.136568	-0.024659	0.110218	0.0767868	-0.0416638	-0.0411992		0.104742	-0.000803844	0.0366329	0.0468358	0.0436609	0.0158965
CCNA_00167	metallophosphatase family protein	-0.00369503	0.0705703	-0.0182181	0.0665377	-0.0988627	0.0464616	0.113271	0.0596076	-0.0242451	0.266493	0.11492	0.129806	0.13634	0.0668055	-0.235872	0.0779585	0.00435229	0.108406	0.0595519	0.0429822	0.00923598	0.144798	-0.147299	-0.0268459	0.106713	-0.15315	0.0452719	0.0136018	-0.100049	-0.0538074	-0.0486237	0.0233453	-0.134362	0.0887688	-0.116773		0.0923178	0.0423998	0.0586502	0.0173204	-0.0496266	-0.037529
CCNA_00168	polysaccharide export protein	-0.0137038	0.162095	-0.0594887	0.0250231	-0.0879366	0.131619	-0.0904009	-0.148331	-0.0824241	0.0985117	-0.196968	-0.293086	0.0527985	-0.0265698	0.016023	-0.161031	-0.170024	-0.229721	-0.105095	-0.0828914	-0.11536	-0.194278	-0.222831	-0.136661	-0.0916232	-0.0840787	-0.180373	-0.23955	-0.224311	-0.289912	-0.210452	-0.35205	-0.29536	-0.142189	-0.12849		-0.0182051	-0.0895604	-0.149752	-0.152151	-0.203645	-0.225708
CCNA_00169	hypothetical protein	0.0605273	0.0509494	0.22454	-0.176559	-0.126305	-0.0338824	-0.145734	0.233276	-0.0769518	0.123006	0.0915376	-0.0877886	-0.0778684	-0.0791295	-0.125861	0.0167724	0.100401	0.0329879	-0.0276456	-0.147864	-0.0509867	0.161208	0.110741	0.0370344	-0.178109	0.0461687	-0.123992	-0.110178	0.0811888	-0.0289195	0.0759717	-0.148496	-0.0352338	0.138257	0.132748		0.0199429	-0.0558221	-0.00506966	0.0159776	-0.0271465	0.0326494
CCNA_00170	TonB-dependent receptor	0.0367695	-0.0518774	0.0369096	0.00527226	-0.0333753	0.172071	0.0543478	-0.0738512	0.111802	-0.0750193	0.0721037	-0.017699	0.0612877	0.00677124	0.044095	0.0664034	0.0493979	0.0612789	0.00620864	0.0366247	-0.0142398	0.0476116	0.000634839	0.0357112	-0.00854922	0.0380284	0.092566	0.0793119	0.036343	0.090443	0.0222995	0.0218346	0.093159	-0.00297923	0.0223886		0.03787	0.0333117	0.0439827	0.0122337	0.0673385	0.0313405
CCNA_00172	type II secretion pathway protein D	-0.179437	0.0253711	-0.293009	0.0728387	0.30732	-0.259746	-0.0813516	0.160006	-0.242938	0.0559009	-0.254705	-0.0451022	0.381515	0.269247	-0.0387557	0.0532195	-0.0349894	-0.0375576	0.241084	0.077283	-0.230378	-0.129897	-0.0764818	0.0332418	0.110789	0.053334	0.0692999	0.0435577	-0.0762786	-0.112137	-0.000680272	-0.0933445	-0.00903983	-0.034217	-0.0157312		-0.0736257	0.0624397	0.0598079	-0.0585451	-0.00444484	-0.0306026
CCNA_00173	type II secretion pathway protein E	-0.102919	0.170465	0.157595	-0.375602	0.231322	-0.0540306	0.61379	-0.264462	-0.263264	0.32093	0.484059	-0.0143025	0.41905	0.151105	0.4413	0.0185116	-0.0487388	-0.259343	0.249337	-0.052535	0.260987	0.117459	0.410644	-0.0851051	0.123159	-0.0365363	0.397601	0.0906249	0.214422	0.0398435	0.190501	0.119394	-0.365071	0.446261	0.500938		0.0705926	0.296242	-0.0185536	0.165429	0.141191	0.178404
CCNA_00174	type II secretion pathway protein F	-0.111042	-0.342576	0.0738849	0.233037	-0.0149133	0.0901038	-0.302322	0.324094	0.324008	-0.386898	-0.214408	0.136959	0.226978	-0.0925353	-0.250908	0.0423344	0.155419	0.0482467	0.0553149	-0.156649	-0.0294336	-0.0191483	0.289818	-0.0709904	0.227095	0.00990564	-0.105015	-0.00716617	0.0423759	0.0160365	-0.0984808	0.0646239	0.12922	-0.100622	-0.0434167		0.00979716	-0.0387827	0.0289334	0.0794681	-0.00877269	-0.00973505
CCNA_00175	type II secretion pathway protein G	-0.202363	-0.263927	0.114072	0.0731812	0.137957	-0.083074	0.0414987	-0.0353619	0.0281652	0.336191	0.0670892	-0.0173013	-0.131842	-0.308394	-0.115866	-0.0874443	-0.275902	-0.0121068	-0.0683393	-0.44523	-0.334314	-0.0265704	-0.0703083	-0.227498	0.114003	-0.107992	-0.0232041	-0.0615311	-0.194181	-0.264761	-0.0747435	-0.0362934	0.0552339	0.0787643	0.019662		0.0574839	-0.101263	-0.177804	-0.108938	-0.130334	0.00852465
CCNA_00176	type II secretion pathway protein H	0.292707	0.0487433	-0.0107149	-0.0371308	-0.0882864	-0.179652	-0.16564	-0.617164	-0.592559	0.0787711	-0.871238	-0.36829	-0.27589	-0.606978	-0.407062	-0.317589	-0.548074	0.176502	-0.495766	-0.499187	-0.265156	-0.039962	-0.686305	-0.436053	-0.182778	-0.424907	-0.490578	-0.320476	-0.227291	-0.418207	-0.401732	-0.0927803	-0.539885	-0.302503	-0.515408		-0.295249	-0.505892	-0.336823	-0.322051	-0.376292	-0.370462
CCNA_00178	type II secretion pathway protein J	-0.11325	0.0144886	0.0629204	-0.0644144	0.0593517	-0.0120271	-0.0256242	-0.180622	0.0259844	-0.0232611	0.25902	-0.0117545	0.0879918	0.182615	0.0798809	-0.0238548	-0.0137057	0.284126	0.0967065	0.118362	0.0675185	0.0780023	0.132621	0.039918	-0.0100086	-0.0691008	0.0897285	-0.019458	0.182685	0.0193984	0.187133	0.0336134	0.125806	0.152243	0.163034		-0.0431099	0.119551	0.0923267	0.0616103	0.0406505	0.132366
CCNA_00179	type II secretion pathway protein K	0.122336	0.0536052	-0.0906712	0.000964619	-0.134097	-0.124772	-0.385791	0.0615401	0.12127	-0.149843	0.0525131	-0.026443	0.0263766	0.242645	-0.300387	0.201821	0.164109	0.182551	-0.0475529	0.0448698	0.0592916	0.141552	-0.0476488	0.0163747	0.00375108	0.222645	-0.0513945	-0.0911401	0.0988727	-0.0750385	0.0993935	0.319896	-0.0402476	0.0961273	0.0600049		-0.0955194	-0.0010589	0.10916	0.0346642	0.020789	0.107035
CCNA_00180	type II secretion pathway protein L	0.100325	0.0651155	0.0537584	-0.0820634	-0.109206	0.149568	0.0987531	0.23836	0.227251	0.0656644	0.191182	0.136303	0.224343	0.00239765	0.393671	0.0156812	0.00156474	0.0638764	0.170107	-0.0384782	0.0089944	-0.00545628	0.165409	0.0376727	0.185306	0.097599	-0.0831285	0.0182738	0.146513	0.00925899	0.00551248	0.0764809	0.0967054	0.0618943	0.116739		0.155919	0.18958	0.0425503	0.0783853	0.0377033	0.0714663
CCNA_00181	type II secretion pathway protein M	-0.257435	-0.46756	0.00449472	0.576342	-0.0402904	0.501189	0.804789	0.101982	0.600407	0.475156	-0.0802471	0.303248	-0.559949	0.466903	0.237234	0.369666	0.560775	0.0498793	0.408897	-0.0812151	-0.373619	-0.392215	0.303093	0.407777	0.223698	-0.0954723	-0.0625971	0.0202725	-0.0972286	0.329188	-0.180204	0.0563679	0.221411	0.0180721	-0.0309436		0.496705	0.0734376	0.2616	0.0337468	0.0188324	0.0169407
CCNA_00182	type II secretion pathway protein N	0.358778	0.00421419	-0.184285	-0.0320269	-0.11465	0.278282	-0.349131	0.0828431	0.443357	-0.733098	-0.360849	0.420354	-0.389278	0.448606	0.203171	-0.289715	-0.309177	0.0735726	-0.0881262	0.00439596	-0.162108	-0.393818	-0.267035	-0.163754	-0.00720153	-0.0381126	-0.0407723	-0.156552	0.117254	0.100821	0.775431	-0.074657	0.262524	0.154041	0.27589		-0.0555495	0.0644007	-0.12181	-0.198784	-0.00347223	0.278646
CCNA_00183	type II secretory pathway, prepilin signal peptidase	-0.297811	0.263063	0.120628	0.469948	-0.293529	0.180111	-0.208885	0.133056	0.124759	-1.88505	-0.194934	0.0570286	0.112284	0.237688	-0.608175	0.151171	-0.011056	0.142965	0.279632	0.276681	-0.0207063	0.0307033	0.330285	0.44511	0.0772267	0.105475	0.319451	0.0726944	0.448479	0.0463946	0.432239	0.372943	0.268239	-0.245137	-0.308671		-0.331202	-0.0792216	0.167879	0.172524	0.198499	0.103923
CCNA_00184	hypothetical protein	0.187432	0.060454	-0.259064	-0.0109665	-0.0878099	-0.0709448	-0.234399	0.443575	-0.0308681	0.115323	0.155203	0.145184	0.25756	-0.0210363	0.22329	0.248205	0.0372764	-0.065405	0.0798294	0.252198	-0.105739	0.202193	-0.021735	0.0855381	-0.110735	0.176306	0.155845	0.0621944	0.0696463	0.10192	0.0465779	0.170332	-0.0185395	0.0665796	0.110373		0.0445372	0.15204	0.110421	0.00990455	0.113183	0.0750646
CCNA_00185	TonB-dependent receptor	-0.0724671	-0.0293971	-0.0105229	0.00589727	0.0866629	0.121302	0.0411772	-0.0360818	0.0452261	0.100685	0.037228	0.00601439	0.185029	0.00843839	-0.0608878	-0.0345229	-0.098621	0.0408876	0.0183214	0.0852581	0.0395686	0.035064	-0.000166769	0.0965689	-0.00625029	-0.0738378	0.00316528	-0.0130723	0.0693273	0.0469173	0.0919854	-0.000553508	0.0451454	0.0232818	-0.0112257		0.0544618	0.0351644	0.00226464	0.0329569	0.00649995	0.0297267
CCNA_00186	guanine-hypoxanthine permease	0.00903736	-0.123152	0.239665	-0.33943	0.18502	-0.032469	-0.296044	0.134919	0.0178026	0.0798309	-0.0969123	0.0995194	-0.00165668	0.295178	-0.0115251	-0.106484	-0.0686122	-0.116221	0.158877	0.00612929	-0.0126906	-0.0232801	0.0763412	0.127003	-0.163049	-0.0120913	-0.168032	0.127211	-0.074884	-0.178315	-0.249692	-0.19779	-0.330538	-0.127977	0.0579968		-0.0191921	0.0569206	-0.0252623	0.000864774	-0.0612224	-0.1696
CCNA_00187	NUP-family purine nucleoside permease	0.0760687	-0.0570849	0.037599	0.00256123	-0.225549	-0.127841	0.233946	-0.0251581	0.0519811	-0.285303	0.0766933	-0.145921	0.0156607	-0.106564	0.128011	0.138812	-0.0623565	-0.01852	-0.0632287	-0.0756529	0.0128645	0.0751151	-0.0917089	-0.0339333	0.0251482	-0.0616832	-0.067831	-0.0489492	0.151248	0.0740106	0.0474636	0.0166877	0.0618046	0.133341	-0.0394948		-0.0304749	-0.00642391	-0.0161892	-0.00250287	0.00935898	0.0439603
CCNA_00188	ABC transporter ATP-binding protein	-0.0796098	0.372657	0.110035	-0.159546	-0.120457	-0.310132	-0.493931	0.0777786	-0.0190222	-0.113348	0.0762072	-0.0559166	-0.217709	-0.100236	0.283596	-0.0446439	-0.133769	0.0505959	0.211237	-0.0699775	0.219677	0.233531	0.088528	-0.0510633	0.0986873	0.126527	0.0971936	-0.174975	0.221212	0.00336777	0.231854	-0.110913	-0.0085914	0.234742	0.0584505		-0.171731	-0.0028116	0.00268869	0.117872	0.054665	0.0811084
CCNA_00190	acyl-CoA hydrolase	0.343837	0.322848	-0.33629	-0.466906	0.335375	0.468967	0.0288677	0.0348617	0.0988788	-0.0972181	-0.553574	0.445389	0.00963044	-0.520318	-0.276943	-0.283701	-0.24455	-0.0746899	-0.610498	-0.304431	-0.516143	-0.694687	-0.722013	-0.814392	-0.789035	-1.07772	-0.652886	-0.974194	-1.05912	-0.666428	-0.771068	-1.1529	-1.97487	-1.254	-0.735366		0.106871	-0.179163	-0.303574	-0.707254	-0.886071	-1.17764
CCNA_00191	N-acetylglutamate synthase domain protein	0.128684	-0.289679	-0.079127	0.0646679	0.0899989	0.414999	0.198818	-0.0970668	0.405811	-0.344621	0.0650387	0.0411697	0.0083493	0.0323229	-0.387995	-0.0519328	0.117235	-0.103823	0.266942	0.248076	0.158262	-0.0526118	0.2192	0.0494281	0.0874803	0.0893526	-0.0138338	0.125336	0.103103	0.0869557	0.109954	0.0897195	-0.0255528	-0.0136431	-0.042398		0.115588	-0.0482229	0.0952996	0.0923516	0.0781827	0.0236159
CCNA_00192	long-chain-fatty-acid--CoA ligase	0.0609159	-0.0213475	-0.0601764	0.154053	-0.00107344	0.158934	0.254763	0.113155	0.363055	0.194409	0.165971	0.155832	0.320215	0.27656	0.438154	0.158924	0.16926	0.0678313	0.146433	0.0206977	0.179903	-0.040697	0.099391	0.0918694	0.0862429	0.0618618	0.245613	0.268208	0.285743	0.282247	0.582929	0.0663147	0.211167	0.192187	0.241176		0.216863	0.271346	0.112629	0.0833418	0.228734	0.258755
CCNA_00193	3-isopropylmalate dehydrogenase	0.0249773	-0.0188017	0.0436468	-0.0628685	-0.0517572	0.205975	-0.298652	0.107261	-0.105616	0.164281	-0.0317067	0.146064	-0.00602551	-0.150921	0.058666	-0.0389806	-0.127694	0.0217263	0.0138453	-0.0297465	0.0683039	-0.00442631	0.0107394	0.0817804	0.00232492	0.0346268	0.0322501	0.0664935	0.0711087	0.0436173	-0.144449	-0.109816	0.104006	0.0683613	0.0571983		0.01465	0.00321541	-0.03217	0.0317445	0.0496193	-0.00493991
CCNA_00194	Antibiotic biosynthesis monooxygenase family protein	-1.75995	0.306958	0.949997	-1.15196	0.74121	0.296302	1.11423	2.14154	0.873949	-0.403749	0.310961	0.616422	1.66893	1.47997	0.566889	0.445721	0.689681	1.50035	1.39989	0.439151	0.467413	0.392842	1.15039	0.567238	1.03885	0.536349	-0.052461	0.883333	-0.329659	0.718365	0.894825	0.76472	0.130953	1.24423	0.465867		0.804456	0.928636	0.89496	0.723347	0.351185	0.700119
CCNA_00195	3-isopropylmalate dehydratase small subunit	-0.570751	0.224059	-0.0674302	-0.0515163	0.453876	0.0397752	-0.282675	0.0695359	0.597593	-0.0506541	-0.347693	0.169711	-0.154263	-0.272423	-0.00706564	-0.0560062	0.0316729	0.208903	-0.169727	0.256095	0.272236	0.0224979	-0.0463067	0.00684906	0.0987955	-0.0347316	0.073976	-0.22067	0.423277	-0.321091	0.0292558	-0.25707	-0.178348	0.110428	-0.0558747		0.0747149	-0.122347	0.0541877	0.0708144	-0.0158479	-0.0703217
CCNA_00196	3-isopropylmalate dehydratase large subunit	-0.0235558	0.00197491	0.0862536	0.0109845	-0.0893686	-0.013976	-0.188221	-0.127449	-0.0544497	0.342309	-0.0776655	-0.0730165	-0.00968128	0.0473559	-0.0472194	-0.0577562	-0.0687952	-0.00879033	-0.02634	0.0531797	-0.0184179	-0.101814	-0.144295	0.0297952	0.131706	-0.120343	-0.0693513	0.0065475	-0.00356024	-0.0105926	-0.237342	-0.131669	0.104078	-0.147636	-0.00447992		-0.00835731	-0.0320454	-0.0217004	-0.0206052	-0.0394599	-0.0834096
CCNA_00199	TadG/vWA-family protein	0.0980626	-0.0242103	-0.00589763	0.015145	-0.00206874	0.00291494	0.074642	0.032898	0.0657206	-0.0993149	-0.136781	0.112626	-0.0680576	0.0125415	0.0352597	-0.0922596	0.0279644	-0.0180955	0.0385582	0.00551387	-0.192422	-0.149841	0.0433844	-0.112702	-0.189495	-0.249948	0.0526668	-0.128733	-0.076262	-0.265867	-0.184691	-0.0490399	-0.176952	-0.136027	-0.226936		0.0153721	-0.00888224	-0.00766373	-0.120215	-0.133629	-0.154729
CCNA_00200	2OG-Fe(II) oxygenase superfamily protein	0.115687	-0.149123	0.155347	-0.0252843	-0.118777	0.0709276	-0.328453	-0.222936	0.251517	-0.241893	0.0935139	0.0604325	0.0486745	-0.127987	0.00578246	0.0959494	0.0889803	0.0833797	0.0189163	0.0185903	0.0496725	0.276548	0.0901613	0.123314	0.0942468	0.114193	0.272703	0.0949697	0.0870028	0.17003	0.208712	0.217229	0.207044	0.166824	0.0204009		-0.0941674	0.0160832	0.0611632	0.126788	0.14778	0.164042
CCNA_00201	outer membrane protein	-0.121545	0.124706	-0.00664249	0.12872	-0.164468	0.0210509	-0.417614	0.149409	-0.117577	0.0807533	0.127931	0.0517405	0.193691	0.0264226	0.166017	-0.101589	-0.00398502	-0.0748816	0.145578	-0.306469	0.0278951	0.129143	-0.0955643	0.234796	-0.0440663	-0.0889755	-0.0556707	-0.185558	-0.171732	0.0999039	0.150742	0.0932099	-0.0662852	0.184687	0.147932		-0.0567955	0.11316	-0.0682693	0.0504408	-0.0804063	0.102057
CCNA_00202	DesA-family fatty acid desaturase	0.0693571	-0.0422572	0.273976	-0.117508	-0.165902	0.273682	0.348339	-0.156573	0.171899	0.113858	0.382231	0.11061	0.587773	-0.0233568	0.340724	0.142281	0.229644	0.268016	0.17953	0.155006	0.404912	0.337095	0.279577	-0.0293453	0.045826	0.298897	0.213957	0.599	0.271531	0.40147	0.673029	0.78218	0.730036	0.308647	0.663413		0.150241	0.279596	0.194895	0.207613	0.356971	0.631461
CCNA_00203	sterol desaturase family protein	0.0793357	-0.125332	0.147285	0.159155	-0.332634	-0.0592373	0.0756763	-0.153706	0.222272	-0.169139	-0.1835	0.268492	-0.266903	0.0180592	-0.0781065	-0.0141818	-0.0199523	-0.0521248	0.0834063	-0.0796331	-0.140534	-0.220019	-0.140476	0.0390755	-0.0976719	-0.0648478	0.0659792	-0.0464245	-0.013805	0.0129573	-0.091109	0.0221224	0.0309775	0.00947254	0.0291092		-0.0168267	-0.0483917	-0.0164971	-0.111925	-0.00922816	0.00011453
CCNA_00204	glutathione-regulated potassium-efflux system protein kefB	0.0501729	0.0210793	0.0161001	0.0450447	-0.0797934	0.1563	0.0769291	0.191359	0.103074	0.086487	-0.0347456	0.0126596	0.153094	0.201462	0.0303929	-0.0985609	0.0692189	-0.0468578	0.0207015	0.110303	0.0575319	0.0826616	-0.0735491	0.12933	0.0111414	-0.0687678	0.0630551	0.0319172	-0.208971	-0.143768	0.0485029	0.0204876	0.026	-0.00251543	0.17076		0.12283	0.0725726	0.0109609	0.0414232	-0.0653069	0.0526469
CCNA_00205	NAD(P)H-quinone reductase	-0.0999024	-0.146246	0.0685513	0.035691	0.059623	0.302342	0.393987	0.371848	-0.105343	0.195147	0.216928	0.155231	0.0856693	0.0502457	0.14895	0.311447	0.372387	0.363304	0.215445	0.107007	0.395392	0.490626	0.400539	0.521805	0.464044	0.49647	0.644514	0.471742	0.551871	0.419717	0.585504	0.397525	0.484819	0.558692	0.662101		0.231596	0.131405	0.273918	0.454481	0.516863	0.537728
CCNA_00206	succinyl-CoA:3-ketoacid-coenzyme A transferase subunit A	0.175725	-0.0818149	0.0583873	-0.107068	0.0348911	-0.377194	-0.128183	-0.265784	0.161275	-0.188128	-0.26784	-0.110651	-0.131885	-0.25214	-0.0321974	-0.290803	-0.402467	-0.407559	-0.234557	-0.314039	-0.274209	-0.467234	-0.372176	-0.539824	-0.454857	-0.576463	-0.752512	-0.604088	-0.739984	-0.707147	-0.713606	-0.666402	-0.607716	-0.636551	-0.576904		-0.159603	-0.158943	-0.329885	-0.42166	-0.676039	-0.640236
CCNA_00207	succinyl-CoA:3-ketoacid-coenzyme A transferase subunit B	0.321747	0.177169	-0.0221553	0.314122	-0.077702	0.409722	-0.429439	-1.01477	0.541204	0.862943	0.210519	0.0363719	0.151264	0.382568	0.774556	0.0884456	0.158438	-0.245794	0.686676	-0.0798683	-0.468649	-0.646549	-0.98994	0.0707916	-0.596286	0.185838	-0.911382	0.0114139	-0.363175	-0.519687	-1.34674	0.344074	-1.63503	-0.92622	-0.209073		0.073932	0.311056	0.121579	-0.526127	-0.319398	-0.754598
CCNA_00208	type 1 glutamine amidotransferase (GATase1)-like domain protein	-0.204434	0.209904	-0.111836	-0.0403667	0.199554	-0.228782	0.0489003	0.207413	-0.249346	0.162598	0.0991183	-0.0296841	-0.0250387	0.10257	-0.539295	-0.0287965	0.0342973	0.144844	0.00410487	0.168619	0.483973	0.217205	0.10581	-0.0219415	0.144711	0.282146	0.0905604	-0.0899827	0.243251	0.239813	-0.0346884	0.245377	0.0680282	0.194415	0.370685		-0.0118436	-0.0784659	0.0646138	0.185952	0.153157	0.168763
CCNA_00209	undecaprenyl-phosphomannose:protein mannosyltransferase	-0.0611644	-0.179539	0.0101885	0.129846	0.110589	-0.252398	-0.425222	-0.194632	-0.447972	-0.355247	-0.59322	-0.616933	-0.39279	-0.511153	-0.429706	-0.364885	-0.58915	-0.449384	-0.432082	-0.497234	-0.0289605	0.0310412	-0.148416	-0.173776	-0.0858695	0.562441	0.812139	0.652791	0.384792	0.34445	0.551898	0.366699	0.485102	0.506409	0.239564		-0.335094	-0.50876	-0.466547	-0.0811962	0.551323	0.429934
CCNA_00210	TonB-dependent receptor	0.0130432	-0.0801329	0.0641545	0.031578	-0.0265534	-0.00526198	-0.174559	-0.216586	-0.204513	-0.324585	0.534895	0.554563	0.688281	0.779134	0.557841	2.17798	2.12352	2.35109	2.27547	2.3609	1.93168	2.18882	2.18054	2.99388	2.46834	2.06423	2.24781	1.97615	2.73509	2.42654	2.94121	2.06661	1.95865	2.08862	2.92074		-0.185101	0.622943	2.25779	2.35265	2.28997	2.39517
CCNA_00213	ribosomal-protein-alanine acetyltransferase	-0.275277	-0.0210862	0.530787	0.0931384	-0.640722	0.21033	1.11191	-0.251724	0.210117	-0.238826	-0.598666	0.470028	0.282602	0.803676	0.582983	-0.41702	-0.123166	-0.0603042	-0.375727	0.360425	-0.0879851	-0.00751133	-0.0875587	-0.371063	-0.262016	-0.709952	-0.393237	0.0510505	-0.072197	0.0399666	-0.352417	0.0545603	-0.796348	-0.23333	-0.399589		0.208361	0.308125	-0.123158	-0.163227	-0.216874	-0.345425
CCNA_00214	TonB-dependent receptor	0.0210351	-0.172327	0.12253	-0.0497797	0.0545281	0.237264	0.0826045	0.037503	0.0775538	-0.057716	0.0120321	0.189073	0.112586	0.167871	0.132963	0.174863	0.0382258	0.132176	0.0657615	0.0647643	0.0977502	0.00259626	0.134448	-0.0165687	0.104045	0.0931167	0.0882988	-0.000253894	0.0661029	0.0301387	0.0351847	0.0379799	0.0536074	0.0971215	0.125039		0.0754419	0.122905	0.0951581	0.0644542	0.0554806	0.0697866
CCNA_00215	SapC surface layer protein	-0.182725	-0.0275164	0.102635	0.137119	-0.0700598	0.0817565	0.145448	0.0677166	0.369539	0.113415	0.311281	0.24946	0.373711	0.196781	0.365709	0.492693	0.37074	0.580552	0.483824	0.432886	0.494377	0.635439	0.59828	0.424011	0.649017	0.761825	0.530086	0.506418	0.800645	0.445345	0.513211	0.57149	0.537318	0.448635	0.43769		0.155575	0.299388	0.472139	0.560225	0.608864	0.501669
CCNA_00218	conserved hypothetical protein	0.0350775	-0.119963	0.0795925	-0.00336444	0.0954179	0.0945908	0.144383	-0.18042	-0.0143588	0.0491759	-0.155456	0.045459	0.136861	0.380626	0.0383059	-0.0433635	0.0856961	0.119801	-0.0571199	0.00738173	0.0718745	-0.00987657	0.175313	-0.153691	-0.0457207	0.185885	0.0477546	-0.0675781	-0.110996	-0.0800414	0.0775615	-0.0582349	0.0208439	-0.249918	0.0122906		0.0186741	0.0891592	0.0224791	0.00757995	-0.00499514	-0.0394915
CCNA_00220	thiol-disulfide isomerase and thioredoxin	-0.0818002	-0.09578	0.0252713	0.221053	-0.0410886	0.379163	0.396229	0.325085	-0.364849	0.430673	0.173185	0.388004	0.345839	0.098316	0.819817	0.157575	0.364919	0.0601875	0.15624	0.381108	0.15424	0.230306	0.269512	0.212402	0.0479647	0.138196	0.0716579	0.0637648	0.115833	0.149378	0.0978979	0.139562	0.356143	0.43272	0.151903		0.23326	0.365032	0.224006	0.182885	0.107766	0.235645
CCNA_00221	hypothetical protein	-0.569199	-0.386604	0.419095	-0.0516014	0.282815	0.423045	0.168744	0.556088	0.69139	-0.523727	0.186072	0.250596	0.321504	0.291276	0.297422	0.261858	0.203267	0.243979	-0.0219994	0.304269	0.476473	0.383718	0.184907	0.284637	-0.00856878	0.190203	-0.0314768	0.278103	0.217805	0.273583	0.503312	0.0832787	0.173839	0.184747	0.217674		0.263108	0.269374	0.198275	0.264233	0.185643	0.23257
CCNA_00223	esterase lipase Family protein	-0.291975	0.073184	-0.114248	0.151336	0.132104	-0.000285448	0.346866	0.144114	0.387696	0.0813478	0.103021	0.0152239	0.165583	0.168979	0.127536	0.156146	0.118084	-0.167302	0.238259	0.0699613	0.0573652	0.167797	0.248946	0.158364	0.00246811	0.0124323	0.145147	-0.145721	-0.0345184	-0.0626978	0.0711503	-0.0470173	0.190406	0.121042	0.119934		0.191948	0.116069	0.0830297	0.126988	-0.0170717	0.0911028
CCNA_00224	TonB-dependent receptor protein	-0.0691435	-0.0394582	0.0146313	0.0706489	0.00926131	0.149237	0.00931084	0.163504	-0.00548721	-0.0314767	0.0677594	-0.00196853	0.168696	0.109969	0.0885794	-0.0022499	0.0589214	-0.0094751	0.10074	0.0416914	0.0194242	0.050194	-0.0597094	-0.0612045	-0.00703803	-0.199877	-0.0869687	-0.0611244	-0.136705	-0.0425405	-0.0208713	-0.111748	-0.007756	0.0252255	-0.154165		0.0570175	0.0866072	0.0379255	-0.0116668	-0.105443	-0.053863
CCNA_00227	methyltransferase	0.143575	0.225952	0.167567	-0.443751	-0.0274645	1.22056	0.814524	0.189969	0.361597	-0.647335	-0.173261	0.951764	-0.183116	0.315795	-0.160813	0.327282	0.255864	-0.168314	0.378462	0.353235	-0.0561448	-0.0890383	-0.0176342	-0.329373	0.22226	-0.295806	0.163537	0.40882	0.0192362	0.362298	-0.0151494	0.284568	0.0571965	-0.419325	-0.143796		0.387862	0.150074	0.229306	-0.0539862	0.131617	-0.0473012
CCNA_00228	putative membrane spanning protein	-0.112568	0.050182	-0.0998626	-0.0970022	0.295715	-0.0901081	-0.162714	0.0742091	0.332551	0.0865134	0.113311	0.0572765	0.0396754	0.0668661	0.0236601	0.0539821	0.0368795	0.0799639	-0.0704333	-0.121898	-0.0188981	0.00997735	-0.0434147	-0.0457447	-0.0500538	-0.0800885	-0.00135271	-0.10534	-0.178657	-0.142223	-0.0439384	-0.0386975	-0.0699791	-0.108523	-0.138575		0.0480903	0.0601578	-0.00430107	-0.0296268	-0.101532	-0.0799427
CCNA_00229	CAAX amino terminal protease family protein	0.011911	0.105588	0.0321082	-0.206488	-0.0380984	0.27114	-0.187649	-0.200232	0.364293	-0.0533107	0.138844	0.0959286	0.16371	0.370878	0.00438738	-0.111069	0.14316	-0.078429	0.125632	-0.0975545	0.0330335	-0.00176236	0.167583	-0.258812	0.00826656	-0.146187	-0.00135271	0.102861	0.0476915	0.00750317	-0.106554	0.196678	-0.0345082	0.0153175	-0.171262		0.0388483	0.15475	-0.00365206	-0.0103383	0.00210332	-0.0200658
CCNA_00230	ribosomal large subunit pseudouridine synthase B	0.324093	-0.154495	0.0838206	-0.148146	-0.0664245	0.105672	-0.0683785	-0.0570331	0.353161	1.0413	0.0404828	0.453091	0.332154	0.555879	0.418698	0.203866	-0.08206	0.220475	-0.09673	0.2585	0.161012	0.329609	-0.0627833	-0.46819	0.388583	0.0108848	0.258515	-0.0915495	0.214558	-0.162318	0.258604	0.0250826	-0.0594128	0.141317	0.141569		0.274945	0.360061	0.10081	0.069646	0.0460181	0.101432
CCNA_00232	hypothetical protein	0.0451452	-0.259771	-0.197508	0.518295	-0.253265	-0.0964013	0.194634	0.137784	0.0367261	-0.638259	0.478423	-0.144592	-0.100841	-0.284821	-0.471461	-0.337668	-0.432263	-0.148924	0.0796033	-0.128291	-0.408988	-0.608796	-0.425627	-0.740814	-0.376317	-0.734594	-0.567074	-0.48598	-0.156085	-0.643916	-0.684634	-0.584501	-0.0929034	-0.508836	-0.762809		-0.0731032	-0.104659	-0.193509	-0.512109	-0.51753	-0.526737
CCNA_00233	UDP-N-acetylglucosamine 4,6-dehydratase	-0.0841911	0.154984	-0.178629	-0.100955	0.278552	-3.96036	-4.63407	-3.96089	-4.56001	-8.34354	-3.44198	-3.73891	-3.78274	-4.16594	-3.93965	-4.25472	-3.21669	-5.15691	-4.39465	-4.63049	-3.39967	-5.18439	-5.89415	-3.69848	-5.0833	-4.46063	-5.35366	-5.53248	-6.08121	-5.26551	-4.87564	-5.09701	-4.0585	-3.99456	-3.63462		-5.09177	-3.81384	-4.33069	-4.652	-5.3387	-4.33207
CCNA_00234	WecE-family cell wall biogenesis enzyme	0.0548453	-0.0433634	-0.0660926	0.075445	-0.0194427	-2.99512	-4.83833	-4.30923	-3.81941	-4.68106	-3.0995	-3.44141	-2.59962	-3.47684	-5.13016	-3.90885	-3.04226	-3.26559	-3.83072	-3.8292	-2.38408	-4.09217	-5.04775	-3.52975	-3.66751	-4.29672	-4.19387	-4.5437	-3.97815	-4.4238	-4.39814	-4.93951	-3.43938	-3.36305	-3.85134		-4.12863	-3.5495	-3.57532	-3.74425	-4.28725	-3.99828
CCNA_00235	hypothetical protein	-0.12496	-0.0489947	-0.161044	0.230247	0.159631	-0.0961729	0.110002	-0.436534	0.450185	0.420829	-0.512899	-0.215841	0.0552731	0.0266019	-0.24265	-0.188872	-0.227239	0.160754	-0.279742	0.153986	-0.301676	-0.374434	-0.111406	-0.240354	-0.15448	0.0532965	-0.12054	-0.240644	-0.43275	0.233049	-0.0401999	-0.0900873	-0.0650348	-0.208928	0.409484		0.0896619	-0.177903	-0.0762226	-0.23647	-0.101518	0.00104671
CCNA_00236	conserved hypothetical protein	0.138831	-0.0778396	-0.288323	0.0152777	0.238601	0.0710277	-0.192749	0.167948	-0.135874	0.138776	0.09485	0.260909	0.288247	0.348179	0.295841	-0.0415043	0.0537806	0.169171	0.283368	0.373974	0.25514	0.149572	0.0784173	-0.00773637	0.168142	0.108976	0.367904	-0.218413	0.153256	0.224293	0.555717	0.0451462	-0.242197	-0.0594765	0.0605365		0.00982558	0.257605	0.167758	0.128707	0.127203	0.0719453
CCNA_00237	two-component response regulator chvI	0.000614147	-0.0350067	-0.0159277	0.130605	-0.121386	-0.58979	-0.336773	-0.44368	-0.14751	-0.243934	-0.210404	-0.446945	-0.391989	-0.506471	-0.131338	0.22137	0.218003	0.25175	0.0769567	0.0172849	0.260898	0.0772742	-0.0692213	0.655831	0.380182	0.170031	0.173693	0.0702629	0.154186	0.0555194	0.492465	-0.0271035	0.00804148	0.47843	0.0807579		-0.352337	-0.337429	0.157073	0.260993	0.124738	0.206518
CCNA_00238	two-component sensor histidine kinase chvG	0.204103	-0.0735319	-0.0837022	0.040073	0.0832187	-0.476356	0.408528	-0.522031	-0.582717	0.0689899	0.296287	-9.31243e-05	-0.107773	-0.460961	0.0459975	0.291013	0.383874	0.313825	0.304434	0.265562	0.507051	0.797884	0.471027	0.941981	0.752664	0.568626	0.696349	0.361494	0.524773	0.857385	0.956479	0.804583	0.749706	1.00119	0.696024		-0.220717	-0.0453086	0.311742	0.694121	0.601725	0.841597
CCNA_00240	PTS system, IIA component	0.238511	-0.541495	-0.457363	0.252771	0.280795	-0.456046	-0.442336	-0.887604	-0.196783	-1.20629	-0.877225	-1.27781	-1.1968	-1.18451	-0.966408	-0.22131	0.501814	0.126652	-0.270506	0.033358	0.163418	0.0433455	0.0178896	0.663991	0.62485	0.607098	0.183922	-0.267	0.37867	0.344616	0.545129	0.649081	0.842559	0.442187	0.730986		-0.637811	-1.10055	0.0340015	0.302699	0.249461	0.641988
CCNA_00243	hypothetical protein	-0.233283	0.259208	-0.179493	0.103663	0.0727618	-0.100422	0.0977933	-0.326331	-0.172585	0.354991	-0.00244224	0.160002	-0.0617799	-0.107104	0.0442747	-0.0115177	-0.0601732	-0.11847	-0.160146	0.0245933	-0.0578956	-0.271305	-0.121285	-0.242643	-0.160998	-0.238684	-0.358542	-0.0839399	-0.39324	-0.284337	-0.198272	-0.240781	-0.0221967	-0.236685	-0.411912		-0.0293106	0.00659012	-0.0651427	-0.170825	-0.271749	-0.221969
CCNA_00244	HAD superfamily phophatase	-0.057255	0.146849	0.107806	-0.259455	0.103709	-0.074282	-0.0418548	0.0919635	-0.230635	-0.0335842	-0.272971	-0.361696	0.0757319	-0.15112	-0.080807	-0.00963988	-0.0683948	0.0972996	-0.130262	-0.00775509	-0.292864	-0.113844	-0.277498	-0.0282396	-0.0819971	-0.226246	-0.12304	-0.0776819	0.0780236	-0.0724054	-0.0898621	-0.184504	-0.106139	-0.0294558	0.103084		-0.0576785	-0.158172	-0.0237504	-0.158888	-0.0842699	-0.0613755
CCNA_00245	pterin-4-alpha-carbinolamine dehydratase	0.556747	-0.213994	-0.88206	0.585495	-0.357835	-0.165696	0.260361	-0.405004	-1.84771	0.0264681	-0.26388	0.603134	-0.568337	0.380242	-0.449637	0.171578	-0.00517594	-0.00295051	0.398928	0.223223	0.106612	0.321356	0.564503	0.495744	0.566128	0.713097	0.000364104	0.014718	0.180856	0.50373	0.47844	-0.101837	-0.572194	0.421428	0.0789158		-0.426316	-0.0596954	0.157121	0.410869	0.282553	0.0609505
CCNA_00246	cyclohexanol dehydrogenase	0.0464734	-0.374324	-0.0932923	0.241576	-0.12637	-0.0768287	0.725492	0.311929	-0.326059	0.242972	0.0176426	0.148421	0.154315	0.203493	0.136291	0.0782996	0.204881	0.0945283	0.103318	0.0196595	-0.0902773	0.218745	0.0753035	0.0502798	0.0461732	-0.239838	0.168129	0.230548	0.250459	0.0768339	0.123854	0.120692	-0.0545355	0.173853	0.0330614		0.175501	0.132033	0.100137	0.0600448	0.0972263	0.0793849
CCNA_00247	two-component receiver protein SpdR	0.0168351	-0.224743	-0.313161	0.292052	0.153994	0.0965786	0.0116938	-0.179131	0.362744	0.383671	0.422062	0.277792	-0.0531197	0.160547	-0.239509	-0.129101	-0.350472	0.236609	-0.0917577	0.375988	-0.372527	-0.0482002	0.736854	-0.617596	-0.240554	-0.180456	0.031739	0.188154	0.0414236	-0.322995	-0.701797	0.360347	-0.402249	-0.551646	-0.38227		0.135111	0.113555	0.00825324	-0.108404	-0.0484269	-0.335523
CCNA_00248	sensor histidine protein kinase	0.00218833	-0.0675745	-0.12592	0.00470929	0.108805	0.138127	-0.0503913	0.119504	0.27968	-0.0595269	0.238053	-0.168444	-0.0619076	-0.0832509	-0.0413517	0.00509	0.24513	-0.144614	0.142582	-0.136498	-0.225921	-0.0640928	0.232839	-0.27751	0.00565353	-0.0143802	-0.157128	-0.110092	-0.255383	-0.162447	-0.129703	-0.022675	0.106707	-0.0382418	-0.0781639		0.0854786	-0.0233803	0.0223379	-0.0658062	-0.139886	-0.0324153
CCNA_00249	SCO1/SenC family protein	0.0276593	0.168701	-0.142962	-0.0497458	0.00181245	-0.214733	-0.32378	0.0221634	-0.101798	0.0241155	-0.0370481	0.0623159	-0.000371037	0.102295	-0.155858	-0.332108	-0.155797	0.117513	-0.0320223	-0.0948022	0.018938	0.0257732	-0.0127152	-0.0249255	0.135447	0.0625318	0.0839693	0.0389684	0.00069502	-0.0187461	0.0529055	-0.037083	-0.157517	0.131587	-0.169736		-0.118807	-0.00573326	-0.0994431	0.0285036	0.0334837	-0.0359687
CCNA_00250	poly(3-hydroxyalkanoate) depolymerase	0.0415747	0.0385318	0.0213736	-0.143328	0.0285343	0.152162	0.104116	0.0838637	0.0623263	-0.197157	0.0649276	0.00904671	0.245407	0.223268	0.20786	0.234413	0.339844	0.214635	0.273002	0.294764	0.444457	0.306411	0.470733	0.43013	0.529312	0.131247	-0.215508	0.151837	-0.169602	0.0618921	-0.52604	-0.387547	-0.469373	-0.212819	-0.548227		0.0410623	0.150102	0.271332	0.436208	-0.00802682	-0.428801
CCNA_00251	zinc metalloprotease	-0.293997	0.357238	-0.121013	-0.0988059	0.170599	0.162381	-0.0510905	-0.0319276	-0.1419	0.339104	0.368868	0.258333	0.322452	0.340462	0.0109315	0.262254	0.0887971	0.225543	0.198325	0.183828	0.304625	0.322679	0.390985	0.643918	0.452218	0.257705	0.25825	0.0264799	0.296992	0.203066	0.0445519	0.213196	0.307208	0.536313	0.241736		0.0553133	0.260209	0.191749	0.422885	0.208498	0.268601
CCNA_00252	multimodular transpeptidase-transglycosylase PbpX	0.152398	0.16067	-0.000803682	0.00110892	0.0876693	-0.170487	-0.855673	-0.349132	0.143009	-0.253188	-0.266435	-0.154014	0.297149	0.348937	0.324669	0.431063	0.0999633	0.0926428	0.34302	0.251059	0.726522	0.277468	0.317948	0.672082	0.379165	-0.0141481	0.0558584	-0.264373	0.3875	0.269053	0.273737	0.210992	0.382041	0.305752	0.360098		-0.297094	0.110061	0.24355	0.474637	0.0867782	0.306524
CCNA_00253	aspartate-semialdehyde dehydrogenase	0.0298391	0.113097	0.107572	-0.174621	-0.0286358	-0.0820431	0.180954	0.344667	-0.515536	0.199872	0.0296116	0.0262954	-0.524986	-0.232636	-0.245894	-0.381632	-0.347721	-0.267881	-0.875388	-0.471579	-0.786547	-0.653014	-0.878642	-0.900628	-0.852964	-0.519947	-0.785466	-0.79545	-0.626233	-0.704523	-0.526659	-0.659487	-0.287869	-0.322729	-0.553835		0.0255829	-0.189522	-0.46884	-0.814359	-0.686324	-0.470116
CCNA_00254	RarD family membrane permease	-0.136225	0.0298098	0.029568	0.0383384	0.00513742	0.0935142	0.100076	-0.131656	-0.11379	0.137381	-0.0531542	0.0807535	0.135557	0.225903	-0.118348	0.156991	0.0975515	0.221411	-0.031661	0.120442	0.134387	0.0436944	0.162473	0.158053	0.249902	-0.0142847	0.267454	-0.0992333	0.100313	-0.0245235	-0.0593809	0.0138851	-0.0843017	-0.0382582	-0.0362509		0.0171051	0.0541423	0.112947	0.149702	0.0459452	-0.0408613
CCNA_00255	esterase	-0.650968	1.30633	-0.365663	-0.486606	-0.552177	-0.997755	-2.56993	-3.25154	-3.23529	-0.94548	-2.04362	-1.95405	-3.48795	-1.21841	-2.69284	-2.27818	-1.71303	-2.2329	-2.57285	-2.13654	-2.74712	-2.79145	-2.22932	-1.70403	-3.25083	-3.27949	-3.2328	-3.41298	-2.56219	-3.03991	-3.22826	-3.94068	-2.67812	-1.74437	-3.47795		-2.2	-2.27937	-2.1867	-2.54455	-3.10547	-3.01387
CCNA_00256	pyridoxine kinase	-0.0724718	0.0645362	-0.107847	-0.0236478	-0.00533943	-0.121979	0.148366	-0.219807	-0.157926	0.245666	0.334699	0.055315	0.177893	0.141693	0.0695369	0.870981	1.00583	0.893673	1.12892	0.643117	0.729424	0.672892	1.02367	0.903676	0.609946	0.914049	0.938388	0.281328	1.04058	0.499304	1.14927	0.982067	0.890731	1.06725	0.91922		-0.021136	0.155827	0.908504	0.787922	0.734729	1.00171
CCNA_00259	hypothetical protein	-0.149217	0.0374624	-0.0439385	-0.0875777	0.184256	-0.0963675	-0.0907835	0.357569	0.0569881	0.470403	-0.151698	0.0472753	-0.0782725	0.195576	0.191355	0.0430822	-0.235702	-0.0347935	0.16715	-0.162431	0.0977449	0.00414318	0.125004	-0.0954496	-0.0701865	0.0115011	0.228828	0.0465448	-0.158747	0.132325	0.302584	0.054851	-0.0728586	0.00398527	0.170962		0.139562	0.0408473	-0.0445388	0.0122512	0.0520903	0.0919046
CCNA_00260	glutathione S-transferase	0.217129	-0.143933	-0.0592149	-0.128753	-0.0451597	0.0924538	-0.241017	0.419901	-0.00769387	-0.376881	0.0758391	0.0522835	-0.07712	0.056017	-0.0702502	-0.142046	-0.0817793	-0.0895797	-0.00497904	-0.167031	0.0941422	-0.00398332	-0.169088	0.0216371	-0.0520733	-0.0726479	-0.0649212	0.0432674	-0.109465	-0.157471	-0.00409079	-0.104592	-0.172638	-0.381832	-0.256107		-0.0226474	0.00735389	-0.097083	-0.0218731	-0.0722475	-0.183852
CCNA_00262	ketopantoate reductase panE/ApbA family protein	-0.0308877	0.0495674	-0.0311412	-0.126345	0.095157	-0.4527	0.157258	0.338049	0.106959	0.0930299	-0.211733	-0.462598	0.0257895	0.405224	-0.60218	-0.00404263	-0.11087	-0.0211836	0.340639	0.442984	0.206765	-0.0915515	-0.0253943	-0.0558739	-0.148662	0.199605	-0.0838951	-0.201642	0.0882802	0.0755424	0.0997051	0.152688	0.108583	-0.206115	0.052807		0.0485192	-0.169099	0.129505	-0.0229433	0.015578	0.0415337
CCNA_00263	hypothetical protein	0.228969	0.0154196	-0.0626951	-0.122948	0.0383395	0.051523	0.379002	-0.21387	-0.0700999	0.0716206	0.145615	-0.0644737	-0.0524573	0.0466928	0.415239	0.134001	-0.0441684	-0.130402	-0.29207	0.0697216	-0.0824663	-0.0612227	0.0796298	0.0486477	-0.0315515	0.111546	-0.0675335	-0.0495201	-0.102087	-0.127265	0.0792904	0.049644	-0.107347	0.091276	-0.0454817		0.0436351	0.0981232	-0.0525837	-0.0093926	-0.0469719	0.0134764
CCNA_00264	C4-dicarboxylate transport protein	-0.928062	0.622654	0.324769	-0.426304	0.0053632	-0.999838	-0.769797	0.272009	-3.05924	-3.66222	-0.941289	-0.518187	-3.29332	-2.44497	-1.94884	-2.05959	-1.39843	-1.0246	-1.1176	-1.93323	-1.11894	-2.08544	-3.43431	-1.65803	-1.59563	-2.60622	-2.5683	-1.90195	-2.73453	-0.972003	-3.47917	-3.40277	-3.48537	-3.04806	-3.49953		-1.64382	-1.82932	-1.50669	-1.97847	-2.1566	-3.38298
CCNA_00266	3-ketoacyl-CoA thiolase	-0.125691	1.07263e-05	-0.0426496	-0.0479841	0.153591	0.331879	0.129944	0.152455	0.12565	0.463263	0.442499	0.307622	0.275485	0.527258	0.356986	0.109009	0.141208	0.0389308	0.191325	0.247157	0.266472	-0.0124678	0.169858	0.0940517	0.269635	0.106262	0.0845287	0.1744	0.1258	0.0873465	0.130911	0.083047	0.00935371	0.0438633	-0.064131		0.240638	0.38197	0.145526	0.15751	0.115667	0.0406089
CCNA_00267	MutT-like protein	-0.0221273	0.0980036	0.195176	-0.1199	-0.118553	0.0980057	0.173254	0.0464026	0.210484	0.16591	0.385124	0.281113	0.297356	0.348628	0.425524	0.396628	0.287685	0.487671	0.414051	0.438876	0.507907	0.626158	0.359538	0.436033	0.405078	0.409574	0.342467	0.348231	0.380855	0.339467	0.434872	0.353958	0.590892	0.427978	0.570607		0.138811	0.347549	0.404982	0.466943	0.364119	0.475661
CCNA_00270	Recombination protein recR	0.334634	-0.165196	0.0339295	-0.125477	-0.0388909	0.17201	-0.00468504	0.231756	0.353609	0.212308	0.0537591	0.221111	0.481166	0.0687089	0.236659	-0.0617002	0.0921885	0.0839254	0.137684	-0.0457824	0.060889	0.241785	-0.0303789	0.162581	0.0684638	0.166253	-0.103813	-0.129682	0.140332	0.237339	0.115453	0.106984	0.0165399	0.244899	0.0918537		0.193	0.212281	0.041263	0.100668	0.0620858	0.115146
CCNA_00271	hypothetical protein	-0.306115	0.110521	0.0301119	0.166815	-0.0206572	0.276767	-0.263215	0.13963	0.570582	0.172989	0.224932	0.24717	-0.160941	0.0743137	-0.521079	0.39533	-0.113415	0.265038	0.375193	-0.33769	-0.0318358	0.349962	-0.0169433	-0.25187	0.203777	0.26873	0.364639	0.0824995	0.255404	-0.0345853	0.182926	0.0205378	0.184418	0.098917	0.0620484		0.179351	-0.0271208	0.116891	0.050618	0.187338	0.109769
CCNA_00272	RmuC family protein	0.039729	0.115933	-0.0991458	-0.0489411	-0.00744998	0.297113	0.180604	-0.0694377	-0.0380007	-0.0704172	0.175393	0.18348	0.236957	-0.079757	0.120938	-0.0288909	-0.0460636	0.0473795	-0.0126416	-0.0455049	-0.104105	0.0741561	0.0523519	-0.0828103	0.0378641	-0.0337868	-0.0687095	0.0259495	-0.0653741	-0.0528398	0.0309677	-0.191305	0.0417185	0.125744	0.0951141		0.0599723	0.127402	-0.0171443	-0.00450863	-0.0389521	0.0204479
CCNA_00274	conserved hypothetical protein	-0.216828	0.0960324	0.0866339	0.0991199	-0.0848186	-0.013486	0.114906	0.0542867	-0.530163	-0.343053	-0.417738	-0.344501	-0.0402581	-0.283643	0.20892	0.0798354	-0.239398	-0.220424	-0.19508	0.0349144	0.270723	0.214547	-0.14636	0.247189	-0.024053	-0.279015	-0.139833	-0.142563	-0.06207	0.0168787	0.0822163	-0.0205765	-0.12749	-0.065916	-0.562069		-0.143502	-0.175444	-0.10803	0.112409	-0.121321	-0.138767
CCNA_00276	conserved hypothetical protein	0.133702	-0.251493	0.397561	-0.0740726	-0.243348	-0.71547	0.599553	-0.761075	0.755212	0.917896	0.448581	-0.276861	-0.0969247	0.318615	0.0246232	0.0363458	-0.0634982	-0.201134	-0.0681783	-0.273127	0.106033	0.163196	0.389978	0.182017	-0.0682211	0.152923	-0.0551875	-0.197172	-0.569086	0.171663	0.0491923	0.203298	0.061912	-0.0906392	-0.0992916		0.159223	0.0836066	-0.113918	0.154601	-0.0993718	0.0248943
CCNA_00278	glutaminase	0.0782849	-0.0967122	-0.0475793	0.170343	-0.0826299	0.307455	-0.0048048	0.107239	0.21398	0.160999	0.205291	0.285916	0.165369	0.373597	0.294623	0.162627	0.484357	-0.00330676	0.0940054	0.29929	0.0682201	0.0372229	0.124032	-0.230908	0.10047	-0.0389826	0.00232014	0.0786603	0.132527	-0.0432722	0.185028	0.0586485	-0.0345931	0.0321231	0.000153845		0.156974	0.264959	0.207395	0.0198075	0.0262506	0.0482721
CCNA_00279	NAD(P)H-quinone reductase	0.206644	-0.365052	0.352804	-0.0994321	-0.168825	-0.312952	-0.21867	-0.0573136	0.461624	-0.754965	-0.377639	-0.270106	-0.181965	-0.24769	-0.377447	-0.227417	-0.490751	-0.198156	-0.644216	-0.920464	-0.391078	-0.678342	-0.117354	-0.283937	-0.302688	-0.16468	0.0980807	-0.162131	-0.190209	-0.80813	0.209384	0.0424106	-0.371016	0.326005	-0.361445		-0.176455	-0.29097	-0.496201	-0.35468	-0.245414	-0.0309322
CCNA_00280	tRNA pseudouridine synthase A	0.496738	0.104791	-0.312538	-0.433249	0.0538102	0.122953	-0.216493	-0.375772	0.202625	-0.928798	0.304647	-0.292851	0.281393	-0.271955	-0.0113493	0.0524796	-0.301611	-0.259546	-0.25993	0.180058	0.0821004	-0.220457	-0.618232	0.14169	-0.0152235	0.452925	-0.328012	-0.229304	-0.489188	-0.277159	-0.393229	-0.728468	-0.316707	-0.518864	-0.591384		-0.239097	0.00197723	-0.11771	-0.126025	-0.174148	-0.509731
CCNA_00284	pyrimidine 5'-nucleotidase family protein	0.397628	-0.0310183	-0.0346706	0.0977746	-0.277751	0.140864	-0.857947	-0.326704	0.270181	0.450888	0.457232	0.403715	0.0345694	0.246682	-0.120064	-0.241884	0.114712	-0.523851	-0.141177	-0.00726142	-0.459868	-0.223931	-0.612023	0.139447	-0.375626	0.138961	0.0162963	-0.159584	-0.387097	-0.0194045	-0.278616	-0.314295	0.0308213	-0.328219	-0.194569		-0.0645437	0.204427	-0.159892	-0.3064	-0.0821656	-0.216976
CCNA_00285	acetylglutamate kinase	-0.175768	0.00343276	0.0938691	0.0231545	0.146935	-0.149824	0.0679213	0.250764	-0.120427	-0.0425636	0.0158902	0.191187	0.292558	-0.129158	0.177289	0.216394	0.239828	0.183682	0.0460532	0.336277	-0.00343135	0.112643	0.126839	0.162604	0.295381	0.190596	0.104278	-0.0423952	0.0260538	0.122478	-0.00377663	-0.015866	0.364125	0.301409	-0.0107325		0.00117418	0.109553	0.204447	0.138807	0.080202	0.127032
CCNA_00286	two-component receiver domain protein LovR	-0.427585	0.222789	-0.101282	0.112753	0.351342	0.455605	0.18069	0.296033	0.151806	-0.0855841	0.217079	-0.0206012	0.147156	0.375442	0.188943	-0.0768958	0.181807	-0.00346326	-0.120306	-0.033297	-0.0103581	-0.253682	-0.15573	-0.0677376	-0.111798	0.0189644	-0.262264	0.0804246	0.0256625	0.171854	-0.00216405	0.202385	0.696715	0.172346	0.0857032		0.19971	0.181604	-0.0104311	-0.119861	0.00692824	0.230997
CCNA_00287	photosensory histidine protein kinase LovK	-0.186955	-0.0148435	0.177069	-0.0380975	0.0158885	0.193525	-0.0497915	0.110439	0.388808	0.218653	0.177071	0.179631	0.167973	0.193652	0.149758	0.345199	0.200452	0.286138	0.344561	0.183264	0.291177	0.369005	0.279502	0.303331	0.322568	0.383847	0.48856	0.318872	0.280811	0.458553	0.650475	0.339299	0.331419	0.37543	0.448388		0.172327	0.173617	0.271923	0.313117	0.386129	0.429002
CCNA_00288	ABC-type sulfate transport system, periplasmic component	0.215626	-0.175675	-0.127371	-0.00328845	0.0212537	0.0548232	-0.0964151	-0.0702644	0.0503863	0.260918	0.0492579	-0.195574	0.16376	0.0865786	-0.0995913	-0.134414	0.0494909	-0.00954656	0.0357134	-0.0614775	-0.143658	0.0137046	0.0210705	0.0594356	-0.0607954	-0.076031	-0.119592	-0.0795199	-0.169063	-0.078907	-0.291279	-0.456961	-0.158101	-0.183606	-0.337088		0.0398897	0.000886308	-0.0240467	-0.0220486	-0.104623	-0.285407
CCNA_00289	hypothetical protein	0.0159808	-0.216686	0.00486407	0.0740315	0.00808327	0.190632	0.656703	0.314179	-0.136502	0.404859	-0.2212	-0.1888	-0.119794	0.185537	0.2892	-0.162867	0.390956	0.32965	-0.0418537	0.0970498	0.0415891	0.269238	0.336795	0.0529524	-0.3114	0.157242	0.353839	0.00438957	0.45938	-0.169828	0.245861	0.0764258	0.178594	0.0799873	0.26947		0.285974	-0.0110115	0.122587	0.0778349	0.161005	0.170068
CCNA_00290	autotransporter protein	-0.0609928	0.0320502	-0.0772218	0.0846071	-0.00062493	-0.306613	-0.263063	-0.295057	-0.280583	-0.503347	-0.681575	-0.361255	-0.508253	-0.256938	-0.340408	-0.567607	-0.479622	-0.521093	-0.410466	-0.519645	-0.54919	-0.589067	-0.606375	-0.416985	-0.532318	-0.536462	-0.480586	-0.621222	-0.551843	-0.637426	-0.391364	-0.618647	-0.580825	-0.353614	-0.555866		-0.329733	-0.429686	-0.499686	-0.538787	-0.565508	-0.500063
CCNA_00291	phosphate regulon sensor protein phoR	-0.410512	-0.472181	-0.0221416	0.604912	0.115578	0.104888	0.114007	-0.157454	-0.540783	-0.586172	0.194865	0.117861	-0.134379	0.00407905	-0.218623	-0.48499	-0.233022	-0.256931	0.0265335	0.222329	-0.0186463	-0.488759	-0.140645	0.0262776	-0.211447	0.0799974	-0.244504	0.148439	-0.0336349	-0.250396	-0.229914	-0.0649514	0.0193338	0.566855	0.110318		-0.213103	-0.00723931	-0.145216	-0.166644	-0.0600196	0.0803284
CCNA_00297	two-component response regulator	0.281474	-0.139802	-0.0304922	0.00987573	-0.175314	0.0358804	0.032366	0.212086	0.102311	0.133144	0.104776	0.0626104	0.112347	0.199074	0.254405	-0.0142046	0.0979369	-0.0120237	-0.0507674	-0.0681692	0.000246688	0.0565889	-0.0824896	-0.0277421	0.0480328	0.0281599	0.0517862	-0.0342516	0.0614499	-0.138745	-0.0324586	-0.122312	0.0903349	-0.0087184	0.0675483		0.103157	0.146642	-0.00944561	-0.00107268	-0.00632016	-0.00112108
CCNA_00298	hypothetical protein	0.164535	-0.0768374	-0.0266485	0.0767998	-0.096657	0.0543458	0.2234	0.183753	-0.12297	0.113118	-0.169867	-0.206977	-0.0633001	0.0802099	-0.00618815	-0.0928584	0.150708	-0.00106122	-0.168708	-0.178144	-0.242553	-0.139415	-0.13704	-0.0238699	-0.0851231	-0.170669	-0.042784	-0.393825	0.0453173	-0.119928	0.0270015	-0.16314	-0.0620262	-0.0850301	-0.384679		0.0903293	-0.0732245	-0.0580127	-0.1256	-0.136378	-0.133575
CCNA_00299	phosphoribosylamine--glycine ligase	0.293978	-0.0131321	-0.288947	0.122966	0.112192	-0.275668	-0.151782	-0.420431	0.062581	-0.317959	0.269553	0.12918	-0.304996	-0.129975	0.250434	0.232899	-0.0866827	-0.0610046	-0.134929	0.14103	-0.480203	-0.144381	-0.497706	0.247798	-0.0306219	0.19398	-0.0868036	-0.426803	-0.248099	-0.336086	-0.761732	-0.88624	-0.666474	-0.568175	-1.12235		-0.220652	0.0428392	0.0182625	-0.181023	-0.180762	-0.800995
CCNA_00300	glyoxalase superfamily protein	0.00983003	-0.181529	-0.0206173	-0.0987249	0.27689	-0.0352331	0.0891222	0.0658511	-0.217648	-0.18036	-0.179777	-0.0298177	-0.0923465	0.0385465	0.0560454	-0.194097	0.0737454	-0.0445618	0.00690909	-0.187192	-0.168113	-0.0865416	-0.0360033	0.209815	-0.0199863	0.0807448	-0.19461	-0.0507322	-0.26427	-0.210269	0.00283802	-0.0416171	0.0811361	-0.041781	-0.033789		-0.0556536	-0.0414699	-0.0690394	-0.0201657	-0.127827	-0.0066426
CCNA_00301	phosphotransferase family protein	-0.0337514	-0.0258143	0.0972766	-0.0145101	-0.0667072	0.000953413	0.108024	-0.0410786	0.0501951	0.0570481	0.0510474	0.00998496	-0.0793986	-0.16179	-0.0306869	0.0104933	-0.0504303	-0.0257931	-0.00996973	0.0170805	-0.110449	-0.0677151	-0.103844	-0.0113608	0.0516011	-0.0979253	0.03566	0.0216419	-0.0509453	0.0731932	0.0593822	-0.0209826	0.0210636	0.0418458	-0.139014		0.0350284	-0.0421686	-0.0117239	-0.0483535	-0.00367509	-0.00754099
CCNA_00302	imidazolonepropionase-related amidohydrolase	0.206251	0.20278	0.00357844	-0.139015	-0.226115	0.233208	-0.0728157	0.0070381	0.124824	0.0972782	0.225742	0.144141	0.219606	0.298158	0.227211	0.217436	0.325596	0.154307	0.186432	0.292832	0.159239	0.217841	0.359305	0.248018	0.21537	0.182234	0.156852	0.0730423	0.137424	0.216613	0.154455	0.0750889	0.165267	0.0939946	0.146952		0.0779066	0.222972	0.235321	0.239955	0.153233	0.127152
CCNA_00305	cobalt-zinc-cadmium resistance protein czcD	-0.0665732	-0.112833	-0.0189066	0.244479	-0.0457024	-0.139089	0.118842	0.0487138	-0.355866	0.079524	-0.138895	-0.280001	-0.103989	-0.187463	-0.00357333	0.141152	-0.137871	-0.192728	0.114097	-0.140856	-0.375052	0.0214787	-0.0867111	0.0484954	-0.334841	-0.100284	0.00654952	-0.0784325	0.224686	0.00662456	-0.0853585	-0.229102	-0.14575	-0.499376	0.062911		-0.0495752	-0.142784	-0.0432412	-0.145326	0.0118289	-0.179335
CCNA_00310	3'-phosphoadenosine-5'-phosphosulfate (PAPS) 3'-phosphatase family protein	-0.67354	0.410875	-0.127198	0.267438	0.0453263	0.0415898	0.0913606	0.0361807	0.156858	0.551452	-0.107075	-0.41231	0.178378	-0.112587	-0.333835	0.115521	-0.0156311	0.036416	0.289553	0.445721	-0.109081	-0.0604999	0.125471	-0.00725794	0.267221	0.265263	0.107622	0.123508	0.186517	0.351304	0.0942356	-0.123965	0.0358783	0.315806	0.283702		0.175488	-0.157486	0.174316	0.0431708	0.206843	0.121131
CCNA_00311	Zn-dependent protease family protein	0.116533	0.0174186	-0.191333	0.174152	-0.188844	0.0522306	-0.0680635	0.169136	0.385785	0.26918	0.270969	0.391988	0.330162	0.42101	0.343235	0.546473	0.351593	0.501319	0.362141	0.416047	0.317016	0.286933	0.358071	0.484425	0.470762	0.194324	0.19997	0.139255	0.259523	0.12286	0.55962	0.114838	0.0207751	0.281105	0.263222		0.161653	0.351473	0.435515	0.383441	0.183186	0.247912
CCNA_00312	putative membrane spanning protein	-0.211534	0.13558	-0.0473075	0.00154811	0.132947	-0.0141588	0.08821	-0.091034	-0.000681124	-0.081157	0.0943132	-0.0689492	0.229712	0.214065	0.181685	0.027222	-0.163239	0.0409033	0.0413559	-0.175985	0.124968	-0.19663	-0.125814	-0.0864655	0.0203306	-0.0781676	0.140464	-0.0462685	-0.00605736	-0.0464033	-0.125181	-0.0921231	0.117485	-0.107641	0.101955		-0.0197642	0.130165	-0.0459486	-0.0527222	-0.0072866	-0.0211009
CCNA_00313	peptidase, M14 family	-0.0155306	0.110499	0.00672683	0.0511953	-0.117631	0.114947	-0.00448167	-0.0848031	-0.0343781	-0.11284	-0.132208	-0.090858	-0.0202911	0.0129002	0.13914	-0.101217	0.000495659	-0.108498	0.034625	-0.12029	0.0364863	0.0669174	-0.0164709	-0.0262223	-0.0013546	-0.0138127	0.00451371	-0.0098569	0.020664	0.0325281	0.0645723	0.0159883	-0.0620667	0.0355207	-0.0908306		-0.0243112	-0.0182634	-0.0589767	0.0118712	0.00680725	-0.00736321
CCNA_00314	hypothetical protein	-0.000196081	-0.209996	-0.0161695	-0.155278	0.290455	0.336117	-0.265218	-0.0559335	0.208391	0.139592	0.115191	0.076552	0.239608	0.213116	-0.123877	0.23707	0.163905	0.0297539	0.0374326	0.1897	-0.0671965	0.149726	0.135208	0.0915736	0.0532467	0.031546	0.162336	0.206418	0.188063	0.0931573	0.132788	0.00562736	0.0884444	0.0584429	0.0156976		0.0725896	0.104118	0.131572	0.0725117	0.136304	0.0602
CCNA_00315	3-polyprenyl-4-hydroxybenzoate decarboxylase	0.203428	0.0111261	0.0499918	-0.170099	0.0638521	-0.00860495	0.309853	-0.357516	-0.586829	-0.183097	0.100648	0.387438	0.252503	0.47311	0.366714	1.05679	0.97781	1.07222	1.06518	0.506681	0.897853	1.02394	1.10637	1.64028	1.27806	0.962712	0.595146	0.391891	0.916505	1.09595	-0.192862	0.839145	1.0356	1.01248	-0.0143128		-0.165239	0.316083	0.935735	1.1893	0.792442	0.536011
CCNA_00316	glutamate 5-kinase	-0.0428155	-0.221336	-0.0620588	0.00223756	0.353444	0.362452	-0.0616202	-0.0487333	0.052451	0.176581	0.0239319	0.0831997	-0.0276602	-0.245498	-0.599834	0.440488	0.00804443	0.162948	0.081845	0.130694	0.279807	0.522242	0.318909	0.449231	0.325726	0.305799	0.210242	0.308822	0.0907915	0.261304	0.103961	0.223703	0.269131	0.348837	0.314477		0.0962261	-0.153172	0.164804	0.379183	0.235392	0.252022
CCNA_00318	hypothetical protein	0.19892	0.0383256	-0.0719674	-0.113789	-0.0211086	-0.0362856	-0.152476	-0.0363119	-0.182599	-0.189692	-0.0100756	-0.0447224	0.0497347	-0.104334	0.0274462	-0.0645252	0.0154106	-0.0415928	-0.063514	0.0973623	0.266385	0.130592	0.336566	0.254154	0.335636	0.219791	0.267858	0.160032	0.225116	0.306607	0.460138	0.3141	0.377146	0.175562	0.194761		-0.119473	-0.0163902	-0.0113718	0.264667	0.235881	0.304341
CCNA_00319	acetyltransferase, GNAT family	0.184423	0.066544	-0.0076623	-0.00252909	-0.353296	0.388142	0.0990681	-0.01866	0.429444	-0.0155353	-0.17176	0.0707692	0.0271128	-0.179197	-0.444172	-0.0198092	0.120179	-0.175646	0.169837	-0.0532642	-0.395793	-0.0108341	-0.266364	-0.24274	-0.232463	-0.00208616	-0.198889	-0.177686	0.172805	-0.218239	0.0783406	-0.01594	-0.195988	-0.305691	-0.0663666		0.176492	-0.139449	0.00825924	-0.229639	-0.0848191	-0.101129
CCNA_00322	conserved hypothetical protein	0.0280253	-0.169766	0.0952907	0.145988	-0.161235	0.145533	-0.0697552	-0.251131	0.0422751	-0.195775	0.0907297	-0.0674626	-0.038748	0.145301	0.0579836	0.221099	0.104785	0.178145	0.0578971	-0.0170822	-0.161219	-0.236437	-0.317699	-0.0380159	-0.191657	-0.160116	-0.311713	-0.332481	-0.312671	-0.0227572	-0.167029	-0.397496	-0.731487	-0.535429	-0.397789		-0.0657708	0.0375608	0.108969	-0.189006	-0.227948	-0.445846
CCNA_00323	low-affinity zinc transport protein	0.120105	-0.269723	-0.23909	0.257941	0.0611788	0.467058	0.377548	0.646431	0.71962	0.86114	0.572298	0.556235	0.604823	0.776437	0.638773	0.622884	0.507277	0.494802	0.48509	0.27693	0.534838	0.320227	0.424012	0.491581	0.520183	0.0962687	0.297325	0.371694	0.2268	0.311172	0.36332	0.188456	0.432432	0.36574	0.0146789		0.614359	0.629713	0.477397	0.458168	0.260652	0.272925
CCNA_00324	ExbD-family protein	0.035042	0.0410851	0.028448	0.0658155	-0.037716	-0.774839	-1.23843	-0.843181	-1.0799	-0.466333	-0.317728	-0.249387	-0.307967	0.208031	-0.488052	0.259986	0.0935618	0.197457	0.184645	0.240621	0.00571477	-0.408638	-0.0872451	0.355133	0.553218	-0.17747	-0.253098	-0.394933	-0.0814301	0.131085	-0.572632	-0.64091	-0.59829	-0.513557	-0.166368		-0.880537	-0.231021	0.195254	0.0836364	-0.155169	-0.498351
CCNA_00326	vegetatible incompatibility protein HET-E-1	0.092793	-0.0974189	0.0122058	-0.131491	0.017219	-0.212607	0.063141	0.073285	-0.102159	-0.0263646	-0.0963641	-0.231325	-0.013735	-0.0426358	-0.295129	-0.0783077	-0.398772	-0.259784	-0.274081	-0.309193	-0.180727	-0.314734	-0.220342	-0.269341	-0.222123	-0.118231	-0.167482	-0.480118	-0.312512	-0.423964	-0.401118	-0.124216	-0.0398131	-0.202893	-0.157851		-0.0409409	-0.135838	-0.264027	-0.241454	-0.300461	-0.185178
CCNA_00327	FMN-binding nitroreductase family enzyme	0.114843	-0.0862496	-0.103243	0.0966003	-0.0599362	-0.0468181	0.0827279	-0.0305068	-0.294122	-0.02768	-0.0312446	-0.0813787	-0.20445	-0.339295	0.0290213	-0.306239	-0.331027	-0.114237	-0.383952	-0.163205	0.0381312	-0.0958798	-0.185569	-0.349797	-0.242092	-0.0407996	-0.0868487	0.00589416	-0.160595	-0.145665	-0.131556	-0.2764	-0.0328213	-0.111017	0.0597993		-0.0632799	-0.125469	-0.259732	-0.167041	-0.0856027	-0.098399
CCNA_00328	monofunctional biosynthetic peptidoglycan transglycosylase MtgA	0.0440554	0.0242264	-0.0328444	-0.0329108	-0.0876597	0.039777	0.330308	-0.00434689	0.0123515	-0.345019	-0.017918	0.0612728	0.0667149	0.123649	-0.037523	-0.0258546	0.18088	-0.070121	-0.05285	-0.157504	-0.0608219	-0.113826	-0.105723	-0.0815075	0.0473371	-0.0196575	-0.018799	-0.0164684	-0.146879	-0.0274261	0.0134615	-0.0967385	-0.0967311	0.0116545	-0.114785		0.0066141	0.0392392	-0.0250898	-0.0629083	-0.0458461	-0.0566277
CCNA_00329	ribosomal-protein-alanine acetyltransferase	-0.534166	0.494327	-0.328232	-0.21345	0.34867	0.0400023	-0.00580268	-0.0503784	-0.0167018	-0.0511547	0.290096	-0.580512	0.0369802	-0.0952945	-0.858415	-0.0978995	0.46181	0.191458	-0.217978	0.321134	-0.12712	0.369087	0.329748	-0.252933	0.331916	0.087469	-0.0650681	0.370282	-0.0698645	-0.338921	-0.288728	0.0352909	0.732072	0.453272	-0.23633		-0.016807	-0.241429	0.131705	0.130139	-0.00322052	0.139115
CCNA_00330	molybdenum-pterin binding protein mopB	-0.234781	0.0628388	0.241948	0.0980105	-0.19918	0.0847384	0.317673	-0.137209	0.0532752	-0.493681	-0.279808	-0.135974	-0.286531	0.0249068	0.363044	0.167478	-0.0627999	0.060496	0.103549	0.0698526	-0.100139	-0.2431	-0.157823	-0.260185	-0.0348438	-0.180903	-0.0866184	-0.0343486	-0.238382	-0.127531	0.105805	0.022242	-0.0764988	-0.114309	-0.278441		-0.0350406	-0.0628726	0.0677152	-0.159218	-0.133557	-0.0682404
CCNA_00331	molybdate-binding protein	-0.0756444	-0.0900391	-0.20609	-0.0366827	0.332865	-0.340867	-0.0472706	-0.257685	-0.172865	-0.258509	-0.420164	-0.374618	-0.324359	-0.284472	-0.462169	0.0706507	0.0370029	-0.201068	-0.0810488	-0.554073	-0.187585	-0.10452	-0.460925	-0.0941906	-0.129657	-0.0756363	-0.191668	-0.252932	-0.419221	-0.339209	-0.0720156	-0.134782	-0.206378	-0.00150727	-0.477634		-0.215439	-0.373156	-0.145707	-0.195375	-0.255733	-0.178464
CCNA_00332	molybdenum transport system permease protein modB	-0.275123	-0.0134021	0.245116	0.111163	0.137884	0.132648	0.121847	-0.262115	-0.158269	-0.132327	0.107774	-0.110365	0.00647535	-0.0391357	-0.313702	-0.13809	-0.0184658	0.00615161	-0.161315	-0.144135	0.0236851	0.128553	-0.00599781	-0.0769209	-0.28168	0.00886448	0.246524	-0.155469	-0.191624	-0.185911	-0.0226709	-0.0455071	-0.0214798	-0.0453495	-0.0852195		-0.0596434	-0.0697905	-0.0911708	-0.042472	-0.055523	-0.0440454
CCNA_00333	LytTr DNA-binding domain protein	0.0499755	0.164714	0.0776692	-0.216799	-0.0649369	-0.0421024	0.0684715	-0.432948	-0.196985	-0.0509866	0.127201	0.181762	-0.495341	-0.169917	0.0313848	0.0660233	-0.266013	-0.0439096	-0.11826	0.0411426	0.134428	-0.0165627	0.0407115	0.320989	0.138348	-0.0851265	-0.0876527	-0.399617	0.0969816	-0.073953	-0.0369158	-0.309312	-0.191021	-0.0134742	-0.0511259		-0.13091	-0.0649822	-0.0642034	0.123583	-0.109874	-0.12037
CCNA_00334	conserved hypothetical membrane protein	-0.654385	0.164155	0.363058	0.209777	-0.0819421	0.69992	0.121264	0.711204	0.201876	-0.0961868	1.13373	0.400793	0.817511	0.123506	-0.515238	0.194968	0.432332	0.0427692	0.887211	0.618274	0.189338	0.576425	0.284808	0.632121	0.733613	0.860632	0.26531	0.585809	0.271001	0.798024	0.473456	0.443505	0.674053	0.369303	0.611769		0.327616	0.392059	0.435111	0.483261	0.556155	0.514417
CCNA_00335	putative secreted protein	-0.249167	0.179233	0.118559	-0.0121735	0.0600957	0.607941	-0.109181	0.193804	0.513619	0.458841	0.304318	0.234205	0.480009	0.420149	-0.0135507	0.404716	0.0928878	0.173084	0.463404	0.383205	0.0999917	0.196127	0.184851	0.474845	0.154193	0.166999	0.354196	0.382556	0.13038	0.259235	0.360888	0.208707	0.187912	0.44425	0.359411		0.333005	0.285026	0.303459	0.222002	0.258673	0.312234
CCNA_00336	lignostilbene-alpha,beta-dioxygenase	0.140332	0.885527	0.174077	-1.00206	-0.188369	-0.186737	-0.760908	0.172421	-1.33063	-2.40886	-0.576417	0.119695	0.754798	0.218415	0.783486	-0.259379	0.179064	-0.817119	0.121685	-0.117431	-0.320486	0.424561	0.0278865	-0.106863	-0.643089	-0.0181068	0.278703	0.16367	-0.401165	-0.0632955	0.198287	0.446969	-0.377554	-0.143694	-0.144014		-0.902944	0.259995	-0.178636	-0.123598	-0.00803896	-0.00400125
CCNA_00337	TetR-family transcriptional regulator	-0.0310213	0.0499123	0.0793295	-0.0499015	-0.0618406	0.109649	0.091534	0.0755596	-0.0805789	0.259291	0.0970804	0.117173	0.0221447	0.229349	0.16826	0.492198	0.342211	0.399698	0.458229	0.431155	0.845744	0.799342	0.800464	0.871243	0.817214	1.06418	1.035	0.811459	1.03108	0.963886	1.15295	0.908977	0.989809	1.05583	1.03866		0.0910909	0.126801	0.424698	0.826802	0.981122	1.02925
CCNA_00338	TonB-dependent receptor	0.0365676	-0.0765342	-0.0113162	-0.0311739	0.0376235	0.0856294	-0.0697682	0.0284771	-0.067075	-0.0871062	0.00741137	0.0566902	-0.000897224	-0.00103336	-0.0573312	0.0783054	0.0373893	0.0139156	0.065165	0.0883539	0.0182111	0.0930434	0.0725887	0.102649	0.0475725	0.0852165	0.0411734	0.0997608	0.0187056	0.040089	0.0968322	0.0406279	0.00144097	-0.000142358	0.0406595		-0.0219686	0.000967941	0.0566258	0.066813	0.0569891	0.0358836
CCNA_00339	transporter, major facilitator superfamily	0.244035	-0.00439052	-0.137681	-0.141611	0.0443572	-0.265571	-0.0743019	-0.353432	-0.239089	0.182314	-0.236867	-0.199441	-0.177252	-0.101479	-0.312051	-0.263997	-0.212154	-0.207927	-0.125164	-0.16026	-0.059034	-0.175833	0.0027057	-0.281197	-0.0885286	-0.186304	-0.158529	-0.180737	-0.293846	-0.134218	-0.109781	-0.428147	-0.23412	-0.127863	-0.196906		-0.150016	-0.205418	-0.1939	-0.120377	-0.190727	-0.219363
CCNA_00344	conserved hypothetical protein	0.0017547	-0.485029	0.283332	0.0209535	0.0939552	-0.307368	-0.321685	-0.0952866	0.201146	-0.278972	-0.0182174	0.101289	0.0781013	-0.566355	-0.470953	-0.245295	-0.155535	-0.292845	-0.179081	-0.308958	-0.204773	-0.302241	-0.358718	-0.205266	-0.601684	-0.313207	-0.282015	-0.356667	-0.422303	-0.509126	-0.200338	-0.238247	-0.454584	0.00903739	-0.321632		-0.160433	-0.175227	-0.236343	-0.334536	-0.376664	-0.241153
CCNA_00345	alpha/beta family hydrolase	-0.0583152	-0.0146093	0.207726	-0.157861	-0.032408	0.0492402	-0.160708	-0.0513983	-0.0374688	-0.110809	-0.0807609	-0.0869215	0.0354848	0.226263	-0.0119485	-0.0410798	0.0657183	0.0129852	0.180918	0.053931	-0.0747994	-0.048841	0.046486	0.219587	0.00212854	0.147932	0.0641053	-0.0542878	0.0952373	-0.250431	0.000921129	-0.07902	0.25312	0.0357173	0.0567722		-0.0622287	0.0164235	0.0544945	0.0289122	0.000511254	0.0535021
CCNA_00348	methyl-accepting chemotaxis protein	0.142217	-0.0222724	-0.114145	-0.0761556	0.0659475	-0.672637	-0.211653	-0.574626	-0.484497	-0.299925	-0.518002	-0.820929	-0.615395	-0.428987	-0.427197	-0.668613	-0.786878	-0.783501	-0.466322	-0.695311	-0.524476	-0.894913	-0.769838	-0.63876	-0.671029	-0.669731	-0.64975	-0.704189	-0.789372	-0.843768	-0.549571	-0.723209	-0.623522	-0.635168	-0.732328		-0.448668	-0.562102	-0.680125	-0.699803	-0.731362	-0.65276
CCNA_00349	integrase/recombinase, XerC-CodV family	0.228744	-0.249587	0.721386	-0.318313	-0.514795	-0.61846	-1.66554	-0.467016	-0.958074	-0.126111	0.386635	-0.0287115	0.416579	-0.101954	-0.0201652	-0.0533848	-0.149058	-0.646755	-0.179481	0.0316366	-0.459754	-0.537782	-0.68615	-0.70141	-0.300869	-0.550176	-0.764067	-0.73154	-0.665581	-0.998764	-0.679889	-0.622898	-0.932052	-0.895776	-0.792301		-0.76704	0.130477	-0.199409	-0.537193	-0.742025	-0.784583
CCNA_00352	integral membrane protein	-0.0770589	-0.0378234	0.176235	-0.13563	0.0627159	0.0592869	0.181157	0.308175	-0.0992198	-0.143338	0.154777	0.0174442	-0.217244	0.230928	-0.60437	0.172442	-0.0748811	-0.0482768	0.15293	-0.0946693	0.0217664	0.0326667	0.0197609	0.134278	0.0191636	0.182377	0.251217	-0.0871113	0.0216233	0.0474321	-0.0318738	-0.0795393	0.367364	0.390969	-0.0212742		0.0612121	-0.0836928	0.0215089	0.0455271	0.0831076	0.125129
CCNA_00353	O-antigen acetylase	0.00944525	-0.051143	-0.0332128	-0.0261801	0.0412714	-0.0816374	-0.236857	-0.161008	-0.176464	-0.14636	0.203341	0.0559954	0.0649598	0.0459098	0.137062	0.187245	0.117432	0.0459533	0.238453	0.0860758	0.212032	0.205555	0.0806348	0.123288	0.0714184	0.224826	0.283359	0.0530798	0.130043	0.0951096	0.150348	0.230409	0.151591	0.305189	0.225327		-0.160465	0.101454	0.135032	0.138586	0.157284	0.212573
CCNA_00354	NlpC/P60 CHAP domain amidase protein	0.770323	-0.707436	0.38758	-1.14854	-0.0219562	-3.08786	-3.81904	-4.06816	-0.256835	-3.75552	-1.832	-1.54106	-3.51942	-2.97217	-0.573455	-3.11471	-1.3306	-1.23137	-3.05003	-1.94752	-1.50564	-3.14644	-2.42946	-0.959495	-2.99027	-1.1945	-1.99539	-2.53893	-1.08905	-3.00443	-1.43767	-2.06379	-1.9452	-2.62718	-1.53796		-2.99748	-2.08762	-2.13485	-2.20626	-1.96446	-1.92236
CCNA_00355	hypothetical protein with pentapeptide repeats	-0.00739537	-0.0708617	0.102644	0.0794396	-0.0810385	-0.0762329	-0.155762	-0.0823132	-0.0353962	0.154443	-0.0339136	-0.102561	-0.06322	-0.0810537	-0.135137	0.0876346	-0.0493695	-0.0932198	-0.0573353	0.0483746	0.0116477	-0.00769192	-0.039397	-0.109807	0.0220784	0.0246145	-0.114551	-0.115035	-0.0432568	-0.160397	-0.152749	-0.0567843	-0.170885	0.00307661	0.00977296		-0.0390522	-0.083177	-0.0127831	-0.024634	-0.0817251	-0.0735138
CCNA_00356	outer membrane protein	0.132179	-0.0315287	-0.0541996	-0.113054	-0.0106401	-0.145493	-0.104351	-0.126565	0.0670008	-0.115805	-0.26201	0.0771116	-0.0317491	-0.0435906	-0.222637	-0.0138247	-0.00279013	-0.0620825	-0.0860327	-0.188821	-0.2441	0.000172976	-0.240578	-0.11911	-0.00519072	0.0371395	-0.046972	0.00855851	-0.0931283	-0.0608	0.0170619	0.0413608	-0.133602	-0.0421755	-0.154451		-0.0850425	-0.0965752	-0.0707101	-0.121761	-0.0310405	-0.0543611
CCNA_00357	secretory tripeptidyl aminopeptidase	-0.151226	0.0752407	0.0210095	-0.0221134	0.110475	-0.0684232	0.147469	0.0791139	0.169591	-0.0490242	-0.0571189	-0.039529	-0.0792515	0.104221	-0.111463	-0.0325061	-0.13381	0.0756755	-0.0445062	-0.00982412	-0.148336	0.0967932	0.0624155	0.106368	0.0264764	0.109253	0.175255	-0.0117368	0.0487087	0.0683494	0.127464	0.0935176	0.0210116	0.159532	-0.00798304		0.0557453	-0.0366283	-0.0289942	0.0287433	0.0779659	0.0787084
CCNA_00358	delta 3,5-delta2,4-dienoyl-CoA isomerase precursor	0.144629	-0.0430845	0.0148643	-0.1588	0.0745938	0.0569572	0.178378	-0.137936	-0.433672	-0.131913	-0.0595673	-0.0455056	0.233951	0.320679	-0.249678	0.123067	0.0595281	0.133982	-0.0646792	-0.00137495	-0.0544117	-0.022979	0.0544969	0.0224569	0.070451	0.0474256	-0.179379	-0.0795073	0.114486	-0.138646	0.0347401	0.142459	0.0437221	-0.0649475	0.0354617		-0.0936371	0.039976	0.0501047	0.0140028	-0.0471241	0.0382871
CCNA_00359	SH3 domain-containing cell surface protein	-0.0215862	0.0418056	-0.00491522	0.115346	0.0195305	-0.230526	-0.313549	-0.373595	-0.20091	-0.0097557	-0.0407586	-0.145654	-0.246531	-0.161266	-0.285488	0.039756	-0.104089	-0.226709	0.0144076	-0.0571552	-0.0894358	0.046726	-0.0357311	-0.105335	-0.0361938	-0.129123	-0.115326	-0.0101789	-0.0168573	-0.0569478	-0.082304	0.01781	-0.0532328	-0.00238524	0.0225914		-0.225667	-0.175939	-0.0667579	-0.043994	-0.0656864	-0.0195041
CCNA_00360	alpha/beta hydrolase superfamily protein	-0.123279	-0.0976272	0.175268	-0.013264	0.0124067	-0.0110499	-0.21132	0.171585	-0.281449	-0.287327	-0.243314	-0.261531	-0.260456	-0.108817	0.087169	-0.132312	0.0560507	-0.25149	0.163975	0.0614599	0.109178	-0.066398	-0.113646	-0.00771165	-0.00587188	-0.0427723	-0.00530925	0.0614985	-0.0634942	0.179596	0.0131129	0.0468131	-0.154201	-0.258221	0.0618014		-0.123912	-0.15739	-0.0204634	-0.0168899	0.0259037	-0.0581391
CCNA_00361	hot dog superfamily thioesterase	0.0543476	-0.126905	0.076983	-0.12671	0.102339	-0.194021	-0.152811	-0.176414	-0.284202	-0.240819	-0.0632419	-0.303736	-0.0654706	-0.113993	-0.405046	-0.0977008	-0.246264	-0.292683	-0.123758	-0.0899793	-0.126632	-0.158945	-0.250654	-0.163821	-0.0976049	-0.268252	-0.141742	-0.242166	-0.234758	-0.169588	-0.0893428	-0.155596	-0.265799	0.00186948	-0.0607758		-0.209654	-0.190298	-0.170077	-0.159531	-0.211301	-0.113929
CCNA_00362	zinc uptake regulation protein	0.0703402	0.0355871	0.16989	-0.277006	-0.0466202	-0.269914	-0.223398	0.0686132	-0.0876893	0.119427	-0.0465363	-0.243204	-0.42459	0.0381361	-0.443121	0.348175	0.415077	0.257481	0.06776	0.113885	0.265693	-0.139292	0.265535	0.324528	0.141551	-0.0663551	-0.0925755	-0.528345	0.0573753	-0.0121149	-0.54896	-0.38696	-0.0163766	-0.63628	-0.0777242		-0.0785922	-0.223863	0.240476	0.171603	-0.128403	-0.33326
CCNA_00363	PAP2 bacterial acid phosphatase	-0.0617636	0.0817548	-0.0811171	0.121736	-0.161074	0.0121741	0.18115	0.114152	-0.274079	-0.210118	-0.0859474	-0.0702583	0.11624	-0.338723	0.113978	-0.096096	-0.224637	-0.0545809	0.0110414	0.0216202	-0.0225312	0.0453386	0.0183503	0.230481	-0.0927064	0.0999797	-0.0197258	0.134869	-0.132029	-0.156983	-0.116155	-0.04582	-0.0184015	-0.222021	-0.126165		-0.0353441	-0.0529422	-0.0685304	0.0357864	-0.0147779	-0.105713
CCNA_00366	phosphonates transport ATP-binding protein phnC	0.340738	-0.0950002	0.257904	-0.501285	0.19356	0.162182	-0.559883	-0.402929	0.275455	0.108622	-0.464334	-0.201522	-0.271747	0.190752	-0.190516	-0.0923897	-0.190013	-0.544415	-0.374881	-0.185346	-0.534514	-0.468095	-0.345784	-0.00201323	-0.303891	-0.0193006	-0.472894	-0.147701	-0.178161	-0.206736	-0.357129	-0.435802	-0.439665	-0.0966886	0.220253		-0.0833108	-0.187473	-0.277409	-0.330859	-0.204959	-0.221806
CCNA_00367	phosphonates-binding protein	0.089071	0.00547333	-0.0888559	0.0539728	-0.0793398	-0.365186	-0.199382	-0.286141	-0.0433726	-0.00657973	-0.372043	-0.27025	-0.326315	-0.299778	-0.396083	-0.199672	-0.351187	-0.220233	-0.355879	-0.354138	-0.473242	-0.461633	-0.316656	-0.347939	-0.446122	-0.244271	-0.34138	-0.407071	-0.303992	-0.451948	-0.0546202	-0.483259	-0.416801	-0.365061	-0.280322		-0.180132	-0.332894	-0.296222	-0.409118	-0.349733	-0.320013
CCNA_00368	phosphonates transport system permease protein phnE	0.0612863	-0.213971	0.123504	0.157945	-0.117436	0.0300458	0.110701	-0.16063	-0.284718	0.0310428	-0.391919	-0.138321	-0.163747	-0.14824	-0.709024	0.0545056	-0.434924	-0.326686	-0.599243	-0.227517	-0.113069	-0.302051	-0.538443	-0.313313	-0.466608	-0.426336	-0.516638	-0.337791	-0.163422	-0.388803	-0.497658	-0.571818	-0.624898	-0.506714	-0.553499		-0.0547117	-0.31025	-0.306773	-0.346697	-0.366598	-0.550918
CCNA_00369	magnesium and cobalt efflux protein corC-like protein	-0.0136418	-0.204285	-0.0276395	0.130703	0.193716	-0.636161	-0.479804	-0.510064	-0.368291	-0.991931	-0.534937	-0.472815	-0.282007	-0.639739	-0.219078	-0.364678	-0.478837	-0.35862	-0.457294	-0.335896	-0.328783	-0.129088	-0.426475	0.00452869	-0.501014	-0.134874	0.0494441	-0.254537	-0.133472	-0.147984	-0.016147	-0.0727358	-0.0646713	0.0575431	0.054673		-0.59725	-0.429715	-0.399065	-0.276166	-0.124285	-0.00826761
CCNA_00374	putative ATP synthase protein I	-0.994271	-0.573219	1.45527	0.699837	-2.10287	-3.04705	1.77292	-0.874729	-0.539521	-2.98487	-1.63267	-2.12521	-0.29047	-2.97672	-1.51953	-3.0631	-1.06938	-0.421737	-0.744181	-3.12364	-2.75407	-0.171953	0.293497	-0.86441	-0.744804	-1.99245	-0.189696	-0.908499	-3.02726	-0.936313	-0.634282	-1.21307	-0.95944	-0.668891	0.403428		-1.13465	-1.70892	-1.68441	-0.848348	-1.41084	-0.61445
CCNA_00376	putative membrane spanning protein	0.0288109	0.0912608	-0.0702358	0.0403597	-0.163008	-0.363327	-0.240582	0.0650453	0.00647677	-0.255241	-0.345903	-0.283005	-0.138843	-0.225116	-0.292805	-0.261039	0.0919272	-0.124876	-0.214003	-0.101683	-0.113954	-0.0539299	0.0975583	-0.139064	-0.270631	-0.135211	0.0715857	-0.0261407	0.0948331	-0.159933	0.214234	-0.145165	-0.0123121	-0.00145164	-0.114251		-0.157526	-0.257134	-0.121935	-0.0960041	-0.0309733	-0.0117892
CCNA_00377	chromosome partition protein Smc	-0.148461	0.149419	0.0481088	-0.134951	0.275217	-0.0765356	0.0862232	0.387499	-0.0193427	-0.290011	-0.0378535	-0.116622	-0.0154039	0.00237709	0.164085	0.124945	0.229362	0.127982	0.117133	-0.0979325	0.313574	-0.064641	-0.011289	-0.0313829	0.0168744	0.212714	0.0300499	0.0731065	0.0271583	0.101733	0.00190367	-0.0522043	0.132555	0.155567	0.220725		0.0175666	-0.000683482	0.100298	0.0446271	0.0889522	0.0917093
CCNA_00378	thiol:disulfide interchange protein dsbA	-0.520263	0.16813	0.0922872	0.0777596	0.167997	0.33103	0.243443	-0.0344118	0.275935	0.0745751	-0.0362357	-0.16339	-0.0282782	-0.130075	0.129204	0.0443146	-0.0430036	0.198778	-0.141473	0.0393479	-0.039568	-0.0579809	-0.465406	0.127268	0.0560623	0.259678	-0.0229076	-0.106157	-0.199434	0.0514797	-0.280767	-0.0802853	-0.00159409	-0.0192724	-0.278676		0.178114	-0.045755	0.0195927	-0.0759249	-0.00346818	-0.132119
CCNA_00381	A/G-specific adenine DNA glycosylase	0.0457845	0.110311	0.00337904	0.102357	-0.23671	-0.154523	-0.044931	-0.194275	-0.162459	-0.244534	-0.267458	-0.324344	-0.0395501	-0.260028	-0.231999	0.1078	-0.135149	-0.132216	-0.0660793	-0.170683	0.0155825	-0.215992	-0.173093	-0.15729	-0.184385	-0.29801	-0.0707305	-0.197308	-0.218679	-0.0740202	-0.103645	-0.161152	-0.271656	-0.106146	-0.0918513		-0.160144	-0.224676	-0.0792654	-0.143036	-0.17175	-0.14689
CCNA_00383	ribonuclease HII	-0.123388	0.230266	-0.0324239	0.257434	-0.264559	0.406122	0.201619	-0.250844	0.185841	-0.212412	0.118368	0.459066	0.35782	0.0221012	0.195541	0.0142171	0.114396	0.0650362	0.343219	0.0685786	0.125024	0.322602	0.205832	0.153142	0.243461	-0.134251	-0.0151628	0.267773	0.286482	0.329775	0.502308	0.0196286	0.057304	0.109529	0.390045		0.0660653	0.230579	0.121089	0.210012	0.146923	0.215763
CCNA_00384	glucan endo-1,3-beta-glucosidase	-0.187861	0.0855925	-0.0341941	-0.238286	0.294638	-0.511165	-0.335056	-0.264201	0.206581	-0.246763	-0.358568	-0.217564	-0.395006	-0.186171	-0.379978	-0.108889	-0.305591	-0.240663	-0.131186	-0.335153	-0.154011	-0.342827	-0.170444	-0.0916079	-0.153189	-0.130302	0.101335	-0.0981995	-0.152189	-0.289041	-0.129512	0.0412091	-0.145191	-0.078464	-0.00199559		-0.230121	-0.307457	-0.224296	-0.182416	-0.113679	-0.0627907
CCNA_00385	multidrug resistance protein	-0.0748781	-0.0777654	0.116422	-0.0359368	0.0252238	-0.254384	0.0656619	-0.152412	0.183299	-0.205402	-0.130474	0.0797631	-0.105093	-0.281513	-0.203751	-0.0721599	-0.133478	-0.114268	-0.204902	-0.139087	-0.295883	-0.176362	-0.237958	0.0480542	-0.127116	-0.191149	-0.0764811	-0.172004	-0.156337	-0.173183	-0.10599	-0.0955766	0.0707035	0.153752	-0.146139		-0.0726474	-0.128214	-0.132779	-0.157853	-0.153831	-0.02465
CCNA_00386	DNA-3-methyladenine glycosylase	-0.128367	0.16034	-0.20553	0.260196	-0.195616	-0.284693	-0.338851	-0.243928	0.0754636	0.437703	-0.0467408	-0.34108	-0.0828769	0.174583	-0.409225	-0.119727	-0.104929	-0.0891877	0.0586804	-0.0238991	-0.077918	-0.0768368	-0.265309	0.135009	-0.0347391	-0.143745	0.247071	-0.0589955	-0.0530411	-0.30842	-0.315238	-0.240687	-0.182613	0.0718092	-0.312111		-0.0708611	-0.141068	-0.0558124	-0.0639589	-0.0634262	-0.195768
CCNA_00387	hypothetical protein	0.00284279	-0.0964177	0.0315841	0.0109191	0.00884388	-0.256221	-0.237124	-0.356221	-0.484122	-0.529298	-0.496943	-0.17052	-0.139801	-0.465821	-0.433171	-0.465145	-0.212591	-0.165295	-0.0550274	-0.23594	-0.280384	-0.172794	-0.224205	-0.205934	-0.150493	-0.2177	-0.256894	-0.157169	-0.399751	-0.190291	-0.183021	-0.281192	-0.321097	-0.201079	-0.183084		-0.372597	-0.341251	-0.2268	-0.206762	-0.244361	-0.233895
CCNA_00388	esterase lipase Family protein	-0.232554	-0.217047	0.373769	-0.00816141	0.0559753	0.244235	-0.158564	0.384389	-0.576677	-0.364374	-0.0907298	0.636227	-0.264288	-0.737165	-0.220134	0.280952	0.233256	-0.112826	0.30521	0.301142	-0.33806	-0.370282	0.103798	-0.600526	0.1612	0.151017	0.134225	0.0161794	0.0764084	-0.0920494	-0.240668	0.0891518	0.126484	0.223134	-0.271345		-0.0941981	-0.135218	0.201547	-0.208774	0.057156	-0.0146487
CCNA_00389	aminomethyltransferase family protein	-0.799697	-0.0286513	-0.90411	-0.384135	1.34394	-2.471	0.394527	-0.667197	-0.89146	-1.43535	-0.455477	-2.44757	-2.18888	-1.46443	-2.79948	-0.608263	-0.32233	-0.488574	-1.0798	-1.27374	-0.43654	-1.54871	-2.06795	-1.24641	-0.539339	0.199288	-0.853058	-0.721716	-0.952072	-0.437799	-1.38539	-0.947724	-0.55801	-0.370946	-1.71264		-1.0141	-1.87116	-0.754542	-1.16779	-0.553071	-0.994943
CCNA_00390	ADP-heptose--LPS heptosyltransferase	0.184496	-0.177412	-0.0554741	-0.162036	0.165959	-0.66168	-0.656164	-1.05076	-0.892204	-0.978356	-0.936026	-0.845945	-0.886144	-1.14681	-0.801367	-0.341283	-0.43852	-0.427489	-0.245965	-0.336111	0.567284	0.0614065	0.602739	-0.0718025	-0.0416697	1.90807	1.93042	1.18236	1.85889	1.14644	1.6727	1.64806	2.01717	1.70809	1.61131		-0.847834	-0.923258	-0.357874	0.223591	1.60524	1.73147
CCNA_00391	conserved hypothetical protein	-0.683473	0.343103	0.609258	0.0692099	-0.185733	0.366554	0.600067	0.108048	0.635797	0.371727	-0.0145359	0.0978719	-0.684102	0.400145	0.141093	-0.195194	0.047133	-0.244319	0.144408	0.179385	0.194589	-0.00308665	-0.320697	-0.242168	0.0636327	0.466908	-0.0839536	0.0958497	0.0955561	0.560612	-0.0498183	-0.219007	-0.102577	0.000825993	0.229168		0.416439	-0.0119055	-0.0137174	-0.0615459	0.226994	-0.0282817
CCNA_00392	dihydroorotase	-0.0531597	0.083949	0.259721	-0.121555	0.0635315	-0.891214	-3.12217	-1.04718	-2.10481	-0.773573	-1.30497	-0.832115	-0.881318	-0.527499	-1.0161	-0.776521	-0.759476	-0.509103	-0.996709	-0.711526	-0.39998	-0.422416	-0.747198	-1.04356	-0.835244	-0.700727	-1.03516	-0.777304	-0.829236	-0.668774	-2.33316	-1.18413	-1.36956	-0.926254	-1.82508		-1.58779	-0.9124	-0.750667	-0.689679	-0.80224	-1.52764
CCNA_00393	RNA polymerase sigma factor	0.154525	0.0819529	-0.0889596	0.01333	-0.160219	-0.0842588	0.166881	0.0325238	-0.1495	0.0814904	-0.174866	0.0685897	-0.0814486	-0.0335169	-0.387724	-0.0376002	0.00164943	0.0105275	0.098783	0.11199	0.0579894	-0.108051	0.0235677	0.120912	0.0990441	0.0399022	0.0851452	0.0526156	-0.0353721	-0.0707414	-0.0694591	0.0313085	0.283885	-0.0775715	0.050595		0.00942728	-0.121793	0.0370699	0.0386924	0.0143099	0.0437515
CCNA_00394	YCII-related domain protein	0.400566	-0.472766	0.325416	-0.0517329	-0.420459	0.214117	0.10301	-0.165856	0.0545213	0.517424	0.0508927	0.312907	0.341835	-0.083876	-0.00781357	0.28408	-0.0209182	0.312309	0.400902	0.272993	0.0480997	0.226939	0.282922	0.0843497	0.288317	0.621971	0.104109	0.351185	0.109427	0.223718	0.283609	0.129652	0.23351	0.367991	0.400619		0.144643	0.122789	0.249873	0.186125	0.282082	0.283076
CCNA_00395	feruloyl-CoA synthetase	0.133691	-0.0797262	0.0505622	0.0240284	-0.20065	-0.21718	-0.305361	-0.255474	-0.0973755	-0.294933	-0.150663	-0.148104	-0.204767	-0.0972282	-0.222974	-0.193151	-0.180797	-0.186423	-0.24979	-0.229042	-0.316286	-0.301616	-0.239468	-0.0962243	-0.278427	-0.401073	-0.30895	-0.220206	-0.419939	-0.214074	-0.377213	-0.161267	-0.11341	-0.142717	-0.138596		-0.234065	-0.164747	-0.207841	-0.246404	-0.312849	-0.186641
CCNA_00396	conserved hypothetical protein	-0.106081	0.202881	-0.00526319	0.0127142	-0.111941	-0.165559	-0.394901	-0.0244844	-0.148113	-0.0198603	-0.439362	-0.0759696	-0.155872	-0.461898	0.0808416	0.20024	-0.0917538	-0.22595	-0.0841782	-0.0530336	-0.125315	-0.100427	-0.0169433	-0.0775004	-0.0425125	-0.0662819	-0.0772075	-0.176248	-0.0832482	-0.098719	0.0762492	-0.000571255	-0.0696554	0.0937411	0.0459345		-0.150584	-0.210452	-0.050935	-0.0725396	-0.100341	0.0291396
CCNA_00397	acetolactate synthase	0.224259	-0.157341	-0.0152309	0.0586216	-0.219359	-0.120039	-0.287344	-0.640206	-0.372108	-0.371201	-0.255344	-0.276789	-0.367235	-0.228165	-0.749741	-0.309712	-0.29354	-0.439993	-0.231626	-0.350687	-0.341187	-0.411764	-0.336336	-0.392858	-0.148414	-0.249477	-0.23963	-0.44152	-0.211509	-0.479907	-0.352012	-0.114827	-0.00687162	-0.251083	-0.222508		-0.358179	-0.375455	-0.325112	-0.326112	-0.324409	-0.18946
CCNA_00398	hypothetical protein	-0.0562078	-0.0216621	-0.0512579	0.086069	0.0110764	-0.219431	-0.408188	-0.396735	-0.425952	-0.323969	-0.32706	-0.191772	-0.203589	-0.0785023	-0.191738	0.0793748	0.0611728	0.0346348	0.205189	-0.0338021	0.0950886	0.104902	0.22444	0.151945	0.181298	0.236883	0.179376	0.0498451	0.192279	0.12878	0.244403	0.19549	0.259479	0.175198	0.249527		-0.354855	-0.198532	0.0693138	0.151535	0.157433	0.224819
CCNA_00399	zinc metallohydrolase, glyoxalase II family	0.0988852	0.084687	0.0698969	-0.236032	0.163279	-0.489873	0.0139964	-0.131093	-0.194679	-0.181676	-0.494156	-0.111495	-0.253141	-0.0870471	-0.280203	-0.182865	-0.0871667	-0.00891163	-0.194804	-0.14839	-0.02972	-0.0347276	-0.184303	-0.0993658	-0.242157	-0.0881608	0.0234104	-0.143221	-0.114551	-0.0900996	-0.117158	-0.0882083	-0.0927492	0.0202117	-0.0163671		-0.196665	-0.245208	-0.124427	-0.118055	-0.0825245	-0.0588541
CCNA_00401	enoyl-CoA hydratase	-0.0943741	0.368865	-0.0900392	0.241326	-0.202905	0.0629172	0.12929	0.314147	-0.0110175	0.0432099	0.431025	0.031631	0.0931852	0.320902	-0.352178	0.347094	0.362312	0.392227	-0.29212	0.180281	0.158876	0.139993	0.3537	-0.129775	-0.13661	-0.0946708	0.0715862	-0.0306498	0.23194	-0.220332	0.0494404	-0.0977556	0.152588	0.172327	0.290076		0.107709	0.104913	0.197959	0.0772368	-0.00842533	0.113335
CCNA_00402	conserved hypothetical membrane protein	0.170501	-0.124734	0.054395	-0.319899	0.123729	-0.0238403	-0.0413772	0.166392	-0.120911	0.0885015	-0.13088	-0.19033	-0.208411	0.104225	0.0690792	-0.170993	0.0667319	-0.0200659	0.0403123	0.0915181	0.000683778	-0.0109116	0.229794	-0.0584319	-0.0442591	-0.173887	0.0807768	0.0258324	0.190399	0.0610983	-0.040066	-0.183986	0.26047	0.127881	0.252069		0.0137529	-0.0712634	0.00150063	0.0233749	0.0368439	0.0832737
CCNA_00403	short chain dehydrogenase	-0.238752	0.0961453	0.134481	-0.0274769	0.0331224	-0.0462351	-0.18086	0.116792	-0.0655457	-0.0580669	-0.164908	0.103936	0.0975789	0.00717437	-0.00191394	0.0743107	0.0681607	0.0305152	0.144231	0.23571	0.149655	-0.17112	-0.0282842	-0.0608721	-0.164269	0.215404	-0.00952259	-0.0121014	0.0350187	0.15902	0.22102	0.045111	-0.220247	0.140713	0.0837402		-0.0467831	0.0083735	0.110585	-0.0549781	0.0775639	0.0540673
CCNA_00404	hypothetical protein	-0.0318807	-0.0153629	0.0138889	-0.0542054	0.0945892	-0.479921	-0.56681	-0.141656	-0.170768	0.0173896	0.000856306	-0.0967412	0.0588469	-0.25285	0.0255082	-0.330089	-0.450711	-0.405716	-0.0177695	-0.245743	-0.372097	-0.176722	-0.3184	-0.172435	-0.245902	-0.0581791	-0.0457542	-0.226936	-0.372325	-0.220109	-0.222289	0.0156668	-0.063506	-0.162213	0.00876397		-0.268353	-0.0528761	-0.290006	-0.257111	-0.184661	-0.0847154
CCNA_00405	short chain dehydrogenase	-0.117558	0.168598	-0.0462603	0.00656636	-0.0826295	0.190175	0.0687562	0.0701701	-0.0828285	0.0353259	0.168347	-0.00182305	0.0129028	-0.122244	-0.2754	-0.0143721	0.0287551	0.0231442	0.146851	0.168452	-0.0964989	-0.0663714	0.150577	-0.0751577	-0.0279893	-0.10918	0.0031646	-0.0485567	0.203867	-0.102826	0.217225	0.0729618	0.00153734	0.237946	0.12479		0.0563198	-0.0436435	0.070566	-0.0230881	-0.0107062	0.130892
CCNA_00406	DNA transformation protein tfoX	-0.12479	-0.242853	-0.311929	0.689623	-0.0325882	-0.198687	-0.487967	0.38934	0.151225	0.110449	-0.345669	0.808071	0.0234059	0.361833	1.08482	-0.773813	-0.180607	0.032247	0.00974128	-0.291307	0.140512	0.301266	0.202976	0.194323	-0.00458865	-0.0942077	0.249435	0.287793	0.0568375	0.132441	0.0270214	0.166888	-0.0831687	0.138408	0.227465		-0.00712777	0.386492	-0.240748	0.166897	0.12646	0.0953226
CCNA_00407	acetyltransferase	0.0243691	-0.0220424	0.107412	0.00382946	-0.112033	-0.149413	0.0326208	-0.0498797	-0.125357	-0.00176556	-0.0221499	-0.0750218	0.0304714	-0.0485516	0.0557675	-0.0891429	0.01066	-0.0880679	0.00258198	-0.0015344	-0.149987	-0.0245465	-0.0670431	-0.0790418	-0.0467324	-0.015633	0.0483365	0.0183647	-0.0355493	-0.114319	-0.0311644	-0.103144	-0.0328883	0.109534	-0.182776		-0.0587588	-0.0118969	-0.0331006	-0.0734702	-0.0197601	-0.0480876
CCNA_00408	antiporter protein	0.070241	-0.0210465	0.0781928	0.0657792	-0.25689	-0.0890747	-0.198234	0.0271659	0.190711	-0.29335	-0.245426	0.00386058	-0.22327	-0.0923777	-0.352752	-0.11921	-0.221159	-0.268634	-0.321769	0.00846232	0.0861694	-0.159494	-0.0250806	-0.202454	0.0522851	-0.0213104	-0.0754646	0.124174	-0.0746103	0.0805012	-0.0583698	0.298492	0.248801	0.214363	-0.0801406		-0.0725563	-0.181993	-0.184462	-0.0497148	0.00665788	0.124629
CCNA_00411	conserved hypothetical protein	0.201601	0.027936	-0.0746944	0.0489553	-0.270578	-0.0222262	0.0941687	-0.23619	-0.0685973	0.333567	-0.057574	-0.145144	-0.208736	-0.0680036	-0.599913	-0.173228	-0.14313	-0.128128	-0.230601	0.172611	-0.115666	-0.168425	-0.250035	-0.407215	0.00755758	-0.384555	-0.0768475	-0.346498	-0.188912	-0.198421	-0.224735	-0.143828	-0.163377	-0.103464	0.0841219		0.0201444	-0.215874	-0.100495	-0.186757	-0.239047	-0.110256
CCNA_00412	CoA pyrophosphatase	0.456322	0.140475	-0.449164	0.16581	-0.46895	0.331106	0.646665	-0.886581	0.270301	0.969121	-0.00330173	0.587117	0.6522	0.268534	-1.25181	-0.646923	0.145758	0.083433	-0.0459297	0.17025	-0.113874	-0.0247851	0.0975624	0.164854	-0.0640412	-0.563552	-0.673228	-0.303817	-0.376318	-0.355294	-0.0543051	-0.329615	0.207087	-0.25152	-0.535789		0.266123	0.0505486	-0.0586825	0.0119432	-0.454442	-0.192828
CCNA_00414	type 1 glutamine amidotransferase (GATase1) domain protein	-0.187032	-0.102065	0.137405	0.0986789	-0.0195154	0.0464124	-0.167965	-0.0809613	-0.0668777	-0.0094326	0.0243444	-0.123544	0.00841318	-0.0661794	-0.109395	-0.0700904	0.0220672	-0.130423	-0.133495	-0.0239449	-0.189388	-0.133493	-0.121193	-0.0490209	0.0401958	-0.00666113	0.0371139	-0.00940517	0.0206633	-0.0911323	-0.077738	-0.0238577	-0.0160167	0.0495869	-0.102841		-0.0557649	-0.053272	-0.0671772	-0.0905798	-0.00988428	-0.0341733
CCNA_00415	hypothetical protein	0.0936205	-0.118477	-0.109038	0.0105653	0.117753	0.0539389	0.354466	0.23999	0.15244	0.270206	0.325552	-0.336232	0.00500746	0.458393	0.137124	-0.348948	0.124709	0.225611	0.111976	-0.0547377	-0.0349483	0.0294906	0.195827	0.11514	0.114559	0.00396944	-0.0837056	-0.162094	0.00125563	-0.0374649	0.143214	-0.058512	-0.00923128	0.289968	-0.0272597		0.214208	0.117969	0.0117221	0.0840137	-0.0556079	0.0676358
CCNA_00416	conserved hypothetical membrane protein	0.00218833	0.030121	0.125698	-0.187851	0.0173766	0.0544783	0.221584	0.174258	-0.0729491	-0.125911	-0.228111	0.0699864	-0.0191082	0.0648853	-0.134792	0.0724641	-0.324733	-0.0150843	-0.014843	-0.110363	-0.0935839	0.0296561	-0.0185534	-0.0696974	-0.0747646	-0.00662382	0.0271193	0.00484713	0.0161891	0.000374137	0.00305163	0.0631356	0.0767168	-0.0329329	-0.11979		0.0502921	-0.0494279	-0.0785118	-0.0453886	0.00838118	-0.00196387
CCNA_00417	conserved hypothetical membrane protein	0.111453	0.0169998	-0.0915581	0.061388	-0.103764	-0.331526	0.0759057	0.00691067	-0.127124	-0.393904	-0.244208	-0.192369	-0.0710992	-0.403531	0.06123	0.015051	-0.109168	-0.22845	-0.103488	-0.0532097	-0.21437	-0.210506	0.0581219	0.0623588	-0.156021	-0.0982505	-0.229251	0.134382	0.0506241	-0.113746	-0.240716	0.00520289	0.0599012	-0.0802485	-0.00107593		-0.153947	-0.169995	-0.095853	-0.0920833	-0.0512483	-0.0513873
CCNA_00419	fasciclin domain cell surface protein	-0.0636177	0.0172992	0.0677206	-0.016888	-0.0789275	-0.548386	-0.175103	0.194267	0.5734	-1.44949	-0.338585	0.514853	0.236279	-0.93288	0.276984	-0.0204022	-0.391679	0.368227	0.0486218	0.299769	-0.162814	0.283492	0.191981	0.0785084	-0.376263	0.0823768	0.223012	-0.35528	-0.425953	-0.183161	-0.364043	0.341317	-0.0157155	0.00307661	-0.0587125		-0.281062	-0.04867	0.0609074	0.00298082	-0.131801	-0.0188155
CCNA_00420	hypothetical protein	-0.385698	0.0350588	0.101765	0.398718	0.0485897	-0.0283935	-1.0842	0.050235	0.0703815	-0.349679	0.108797	-0.288585	0.013444	0.595641	-0.0427838	0.214155	-0.172987	-0.181341	0.186057	0.286813	0.208945	-0.521843	-0.170951	-0.0578559	-0.0391971	-0.0952717	0.0674236	0.0345417	-0.210913	0.210586	-0.0614507	-0.329571	-0.0514773	0.0468074	0.000520504		-0.268332	0.0773028	0.0665394	-0.11618	0.00127334	-0.0790342
CCNA_00422	SDR pteridine reductase	-0.237146	0.0810913	-0.267532	0.0431168	0.217466	-0.0807779	-0.211531	-0.12923	-0.0979272	-0.717555	0.0206117	-0.551853	0.208021	0.161423	0.261392	0.584204	0.645802	0.605998	0.670477	0.11396	0.960707	0.777689	0.954163	1.19353	1.18706	0.921142	0.713247	0.910535	0.656655	1.22394	1.24886	0.668665	0.768179	0.807313	0.897628		-0.247404	0.019919	0.524088	1.01463	0.885104	0.878128
CCNA_00423	phosphohydrolase, MutT-nudix family	0.0274164	-0.120215	-0.141008	0.169522	0.118789	-4.02519e-05	-0.273478	-0.380525	-0.763155	-0.512825	-0.11401	-0.160526	-0.169115	-0.30886	-0.208636	-0.0572161	-0.320412	-0.159801	-0.248079	-0.134977	0.0151591	-0.172692	-0.25812	-0.0721422	0.0671879	-0.215136	-0.241816	0.00981179	-0.349897	-0.16003	-0.182163	-0.258051	-0.120382	-0.139667	-0.228241		-0.386004	-0.192229	-0.184097	-0.0841214	-0.191413	-0.185701
CCNA_00424	aldehyde dehydrogenase	-0.108037	0.0141017	0.0303482	0.145669	0.00392856	-0.164056	-0.323941	0.0632681	0.268589	0.494578	0.0553082	0.105732	-0.163983	-0.0950561	0.141724	0.0887512	-0.012512	0.100018	0.0613331	0.135161	0.102634	0.0956981	0.0656799	-0.00298866	-0.0481849	-0.0356573	-0.143318	-0.0454341	-0.17448	-0.11174	-0.367781	-0.231505	-0.102173	-0.053346	-0.173549		0.0676875	0.00874503	0.0745502	0.0425677	-0.102126	-0.185671
CCNA_00425	hypothetical protein	-0.381514	-0.340442	0.0508684	0.322868	0.156909	-0.0860846	-0.395673	-0.537158	0.108714	0.378364	-0.762694	-0.385582	0.181936	-0.126842	0.423122	-0.437258	-0.156215	0.00438857	-0.503124	-0.355974	0.280933	-0.248975	-0.313103	-0.288808	0.139483	-0.0453061	-0.117888	0.297557	-0.443473	-0.183064	0.167803	-0.346083	-0.51423	0.0680349	-0.0889427		-0.106367	-0.134012	-0.289637	-0.0860942	-0.0984349	-0.142683
CCNA_00426	very-short-patch-repair endonuclease	-0.0779738	-0.248233	-0.0179277	0.0435291	0.334584	-0.000220092	-0.213723	-0.0596915	0.161534	0.179093	-0.250857	-0.0580364	-0.302785	-0.519274	-0.399285	-0.281053	-0.350353	0.076538	-0.202906	-0.342931	-0.301829	-0.168429	-0.297665	-0.0772574	-0.200194	-0.38398	-0.274596	-0.395408	-0.363136	-0.242002	0.027331	-0.243293	-0.439488	-0.482395	-0.116658		0.0133983	-0.306047	-0.220141	-0.209075	-0.331824	-0.250901
CCNA_00428	conserved hypothetical protein	-0.423099	0.0362588	-0.0924166	0.246833	0.170197	-0.589377	-0.328709	-0.47101	0.202935	0.424747	-0.524126	-0.852888	-0.547965	-0.454093	-0.700208	-0.411368	-0.171463	-0.131806	-0.715759	-0.474505	0.401159	-0.172394	-0.462653	0.117626	-0.0728884	-0.143463	0.0475262	0.000633275	-0.529818	0.2843	0.00806949	-0.386846	-0.242471	0.0556904	-0.164104		-0.152283	-0.615856	-0.38098	-0.0378302	-0.0681641	-0.145932
CCNA_00430	hypothetical protein	-0.274797	0.171208	-0.622125	0.480062	0.134919	-0.801332	-0.328774	0.0982878	0.325409	-0.949574	-0.468946	-0.911862	-0.313287	0.615333	-0.875533	-0.518692	-0.51284	0.135155	-0.0528626	0.158571	0.702311	-0.399108	-0.395732	-0.359	0.0331719	0.540144	0.052096	-0.508013	-0.137634	0.103396	0.100108	-0.190989	0.536331	0.0824787	0.587058		-0.331197	-0.390859	-0.158134	-0.0836715	0.00999784	0.222997
CCNA_00431	hypothetical protein	-0.377688	-0.114124	-0.0985899	0.341586	0.185083	0.0570533	0.170735	-0.594608	0.230937	-0.104101	-0.0443518	0.245492	-0.24637	0.261004	-0.561274	0.0969198	0.448632	-0.101622	-0.188466	0.214985	0.0429377	0.0119067	-0.0822392	-0.152003	-0.44599	0.439112	-0.0279051	-0.123119	-0.0951385	-0.0224862	-0.340709	-0.0674029	0.593153	0.169342	-0.0804727		-0.0479968	-0.0691001	0.0940897	-0.125078	0.0340925	0.0547822
CCNA_00432	AsnC-family transcriptional regulator	0.200185	0.0988264	-0.0956221	-0.108388	-0.0181858	-0.25597	0.394874	-0.583472	-0.126923	-0.11375	-0.007777	-0.342611	-0.0546427	-0.456845	-0.408848	-0.153769	0.02434	-0.0330013	0.0704877	0.0763732	-0.0334334	-0.0305495	0.0261568	-0.0961872	-0.0447234	0.224798	-0.113429	0.0490235	-0.0202264	-0.0444203	0.0492632	-0.133378	0.00517343	0.165815	-0.171492		-0.137048	-0.254145	-0.00311389	-0.0357474	0.0191491	-0.0169238
CCNA_00433	type 1 capsular polysaccharide biosynthesis protein J	0.408213	-1.2521	-0.224375	-0.76239	1.08995	-3.27216	0.894936	-0.74924	0.560492	-0.432951	-2.96034	-1.6855	0.338306	-0.914192	-0.78557	0.16783	-1.00196	0.100055	-0.135362	0.199639	-2.96739	-1.39875	-0.381097	-0.916303	-0.873922	-0.483472	-1.16426	-0.134684	-0.471875	-2.16608	-1.43207	0.114654	-0.763945	-1.51621	0.428005		-0.599784	-1.20146	-0.13396	-1.30749	-0.884075	-0.633912
CCNA_00435	amino acid transporter	0.0740381	0.0194896	0.0583931	0.0164294	-0.129183	-0.141004	-0.041513	-0.229936	-0.182489	-0.023135	-0.0295093	-0.00110034	-0.210886	-0.104167	-0.261916	-0.118504	-0.144406	0.0266898	0.0492031	-0.278759	-0.22148	-0.290209	-0.224635	-0.192752	-0.20362	-0.369881	-0.253361	-0.283278	-0.335167	-0.389585	-0.345088	-0.545991	-0.451297	-0.360012	-0.52225		-0.123615	-0.121516	-0.0931552	-0.226539	-0.326255	-0.444928
CCNA_00436	acyl-CoA dehydrogenase, short-chain specific	-0.228142	0.133322	-0.0614318	0.0489911	0.0444416	0.0116248	0.252207	-0.179146	0.235073	0.203768	0.142729	0.200561	-0.0128565	-0.0580433	-0.421367	0.288554	0.0366859	-0.196796	-0.000681194	0.108102	0.289246	0.235895	0.13421	0.283588	0.176734	0.138298	0.0214247	0.189676	0.206702	0.276629	0.199094	0.140137	0.121438	-0.0489159	0.153583		0.104705	-0.0297954	0.0471729	0.223934	0.166546	0.113067
CCNA_00437	methyl-accepting chemotaxis protein	-0.0267715	0.0257845	0.0150821	-0.0573848	0.0487557	-0.0589882	-0.0327278	-0.0611721	-0.246723	-0.354571	-0.352168	-0.264538	-0.0191082	-0.0143481	-0.156236	-0.212744	-0.261801	-0.16889	-0.0391122	-0.166246	-0.0635644	-0.298068	-0.209307	-0.431748	-0.209529	-0.399625	-0.350668	-0.265389	-0.261856	-0.210187	-0.321734	-0.344749	-0.26232	-0.134087	-0.285661		-0.150836	-0.16128	-0.169759	-0.242443	-0.297545	-0.26971
CCNA_00439	methyl-accepting chemotaxis protein	0.068747	-0.0224822	0.0699895	-0.0660493	-0.0828607	0.0331647	-0.0830194	-0.000969897	-0.227514	-0.237614	0.644221	0.228794	0.627189	0.428071	0.345496	0.629047	0.47411	0.963533	1.08355	1.26069	1.23286	0.559999	0.649038	0.845664	0.773695	0.686833	0.790453	0.309957	0.905805	0.774794	0.9877	0.694478	0.920131	0.663683	1.39833		-0.103191	0.454754	0.882187	0.812252	0.693568	0.932865
CCNA_00440	STAS domain protein	-0.0986488	-0.588758	-0.13861	-0.351671	0.660926	-0.500758	-1.49724	-0.397738	-0.69064	0.501613	0.557791	0.00870767	0.186549	0.629571	-1.56087	0.482638	-0.136172	0.323624	0.634995	0.774483	0.604374	0.152234	0.319056	-0.67641	-0.159259	-0.0986274	-0.359099	-0.639856	-0.151135	-0.889689	-0.706137	-0.82981	0.0324768	-0.377501	0.562709		-0.516952	-0.0356492	0.415913	0.0479989	-0.427681	-0.263653
CCNA_00441	chemotaxis receiver domain protein cheYI	1.42023	-0.464678	-0.756768	-1.89484	0.50929	-2.58788	-0.513311	-0.585695	0.534817	-4.05297	-0.264695	-2.53152	-2.61876	0.0908558	-4.13786	-1.02796	-4.11287	-1.94202	-2.77871	-2.66431	-0.397001	-1.92351	-0.913931	-4.17787	-2.08289	-4.01433	-4.31381	-4.2825	-4.09974	-2.02438	-0.838229	-4.1895	-3.81681	-4.03252	-0.324541		-1.44101	-1.8924	-2.50517	-1.89904	-3.74695	-2.64032
CCNA_00442	chemotaxis histidine kinase protein cheAI	-0.420513	0.149609	0.00436354	0.374119	-0.0907082	-0.295068	0.164813	0.218806	-0.523538	0.321054	0.832816	0.673873	0.957106	0.444003	1.42943	1.94421	1.50066	1.90239	2.11422	2.25807	2.47666	2.13556	1.8228	2.637	2.28398	2.27049	2.35969	1.55304	2.50292	2.66509	3.06896	2.0196	2.21647	2.30459	3.65795		-0.0227867	0.867445	1.94391	2.2712	2.27025	2.65352
CCNA_00443	chemotaxis protein cheW	0.289459	0.00398381	-0.17181	-0.0888503	-0.0275817	-0.106781	-0.173868	0.0858088	-0.81964	-0.148262	0.385	-0.188343	0.34983	0.596514	0.663508	0.604952	0.558011	0.706717	0.525369	0.745476	0.655439	0.571843	0.27757	0.74893	0.512095	0.373418	0.379654	0.180885	-0.0478563	0.718127	0.483769	0.271178	0.198286	0.239893	0.780347		-0.232548	0.361302	0.628105	0.553175	0.320846	0.394695
CCNA_00444	chemotaxis protein methyltransferase	0.142856	0.0104507	-0.0706821	-0.232965	0.109957	0.589284	0.460938	0.330517	0.186519	0.442251	0.979967	0.73034	0.8296	0.949084	1.08197	1.32848	0.988604	1.16813	1.38064	1.70586	1.31886	0.795352	1.05455	1.31436	1.19261	1.16909	1.05547	0.704169	1.21034	1.0585	1.15139	1.01473	1.17615	1.01198	1.80558		0.401902	0.914193	1.31434	1.13515	1.03951	1.23196
CCNA_00445	receiver domain-glutamate methylesterase cheBI	0.0259629	0.443065	0.0848634	-0.119405	-0.252163	-0.410957	-0.360517	-0.842141	-1.34469	-0.537453	0.529963	0.256606	0.193578	0.077163	0.550419	0.661578	0.349871	0.669161	1.06779	1.24346	1.01226	0.308663	0.398024	0.585989	0.121773	0.313651	0.43386	-0.277644	0.465043	0.0253523	0.534707	-0.135851	0.423948	0.193964	1.24986		-0.699151	0.321546	0.798373	0.485342	0.192053	0.453326
CCNA_00446	chemotaxis receiver domain protein cheYII	-0.146294	-0.360399	0.120584	0.216274	0.0157631	0.928134	-0.286018	0.769569	-0.0383416	0.614019	1.17481	1.09059	1.36704	1.33021	1.24438	2.338	1.86393	2.36402	2.36114	2.67758	2.67298	2.17362	2.20849	2.87413	2.6002	2.2809	2.45567	1.64404	2.72481	2.85987	2.97766	2.0693	2.38082	2.2499	3.69056		0.397472	1.24141	2.32094	2.50588	2.39306	2.67365
CCNA_00447	chemotaxis protein cheD	-0.114173	0.0584372	0.0723309	-0.0742866	0.0577242	0.971576	0.599963	0.985847	0.706119	0.695266	0.905283	1.03095	1.36171	1.18111	0.682705	1.79529	1.45942	1.54101	1.80045	1.97587	1.8753	1.56122	1.88341	1.69962	1.57936	1.45495	1.96119	1.34953	1.69949	1.9811	1.9468	1.78165	1.64811	1.61426	2.45735		0.791754	1.03235	1.71441	1.71978	1.68925	1.88963
CCNA_00449	cheYIII	-0.244081	0.119765	0.00734283	-0.0320817	0.107219	0.44645	0.277988	0.459951	0.507184	-0.0101096	0.935066	0.757311	0.904093	0.932971	0.805427	0.988002	0.80641	1.06956	0.828268	1.22448	1.03313	1.06105	0.655169	1.08039	0.926668	0.939531	0.689154	0.908007	0.939333	1.27235	0.741898	0.7081	0.885569	0.91574	1.23817		0.336293	0.866974	0.983344	0.951281	0.949675	0.897895
CCNA_00450	cheE protein	0.311533	-0.0206437	0.181459	-0.186235	-0.256335	0.0208857	0.287532	0.860729	0.0946862	0.218692	-0.00963059	0.432164	-0.109117	0.306491	0.436067	0.184853	0.884737	-0.0156639	0.18101	0.0767884	0.16937	0.385963	0.268649	0.476083	0.420233	0.27334	0.157123	-0.0663713	0.652269	0.92269	0.552715	0.326894	0.108723	0.17354	0.366053		0.296505	0.211195	0.262345	0.34406	0.38781	0.305585
CCNA_00451	TonB-dependent receptor	0.0493614	-0.0535936	0.134202	-0.0446509	-0.0738915	0.0638085	0.0315812	-0.034497	0.0352807	0.00155631	0.0428864	0.00762643	0.127199	0.00291761	-0.0626466	-6.19857e-05	-0.0864325	0.0134559	0.113168	-0.00708864	0.036694	-0.123833	-0.0828396	0.00652342	-0.0155455	0.0725019	0.0018838	0.000670345	-0.0348839	0.0198076	0.0115273	0.00461745	-0.0211198	-0.0224917	0.0445255		0.0195459	0.0235965	0.00660821	-0.0358002	0.011996	0.00341175
CCNA_00452	N-acetylglucosamine-6-phosphate deacetylase	-0.303092	0.309721	0.0160472	-0.0526363	-0.00924157	-0.382468	0.132698	0.0308514	-0.831896	-0.968533	-0.539363	0.053983	-0.335814	-0.0802928	-0.842437	0.0280917	-0.472992	-0.244904	-0.277548	-0.311701	-0.42839	-0.285524	-0.229519	-0.136699	-0.773464	-0.467593	-0.427477	-0.062802	-0.415449	-0.0770425	-0.580165	-0.497943	-0.0900246	-0.41899	-0.305768		-0.403869	-0.348785	-0.255811	-0.370719	-0.290073	-0.378578
CCNA_00453	glucosamine-6-phosphate deaminase	0.0192458	0.13773	0.0346898	-0.231882	0.0923812	-0.0180408	-0.172496	-0.0348955	-0.0660768	0.310035	-0.158737	-0.137897	-0.103634	-0.186708	0.175912	-0.0235686	-0.0393275	-0.037777	-0.231945	-0.0815645	0.107441	-0.242494	0.120861	-0.195206	-0.459365	-0.0956381	-0.0223638	-0.123829	0.116438	-0.158923	0.0854332	0.166079	0.118409	-0.0187168	-0.0680536		0.00370501	-0.0822126	-0.0828366	-0.133753	-0.0568632	0.0566302
CCNA_00454	GntR-family transcriptional regulator	-0.296633	-0.092789	0.0405984	0.0168523	0.194386	-0.444353	-0.320215	-0.39465	-0.0918089	-0.437931	-0.242213	-0.392915	0.106741	-0.456348	-0.202923	-0.298787	-0.167941	0.0156593	-0.217884	-0.61641	-0.444014	-0.257096	-0.309594	0.0422167	-0.271753	0.128398	0.0517291	-0.142133	-0.46766	-0.0603858	-0.316298	0.153894	-0.0770864	-0.167991	-0.209151		-0.337792	-0.237531	-0.257073	-0.248048	-0.0980105	-0.123327
CCNA_00455	N-acetyl-glucosamine/N-acetyl-chitin oligosaccharide outer membrane transporter nagA	0.0343326	0.00885821	0.0151283	0.00432184	-0.037624	0.0700857	-0.0235588	-0.00458244	0.0446478	0.0626798	-0.0520324	0.0556349	0.0864116	0.136984	-0.0442603	0.0068494	-0.039192	-0.00538542	-0.00832859	-0.0185624	0.0126368	0.0463775	0.0206837	-0.104392	0.0096979	-0.0185873	-0.00375996	0.0516075	-0.0360855	-0.0301162	-0.0140332	-0.0576567	-0.0239068	-0.0570784	-0.0312856		0.0298544	0.0365476	-0.0129238	-0.0029992	-0.0073883	-0.0367921
CCNA_00456	beta-N-acetylhexosaminidase	-0.190371	0.0876591	0.012733	0.0687534	0.0190467	-0.0138224	0.037154	0.163522	0.291518	0.11881	0.0929362	0.241136	0.173075	0.103515	0.193126	-0.00429203	0.078318	-0.00878175	0.13169	-0.0334624	-0.0118685	0.0602585	0.0847292	0.00887339	0.0378398	0.0779402	0.228294	-0.0205123	0.16824	0.105194	0.320889	0.119054	0.074033	0.130903	0.0440363		0.119436	0.160758	0.0326944	0.0359665	0.111831	0.137783
CCNA_00459	Na+/H+ antiporter nhaA	0.297787	-0.121809	-0.130277	0.00449518	0.0841674	0.0300353	0.363635	0.535221	0.213343	0.00226254	0.480393	0.205858	0.437379	0.716692	0.308836	1.0399	0.709653	1.16651	0.967623	1.13352	1.5133	1.19025	0.860884	1.49019	1.39646	1.60325	1.47197	1.17049	1.64438	1.89301	1.37442	0.677642	0.925409	1.2214	1.74344		0.2289	0.429832	1.00344	1.29022	1.55662	1.18846
CCNA_00483	Zn-dependent hydrolase, glyoxalase II family	0.189961	-0.232404	0.222653	0.0427539	-0.244726	-1.63901	-0.758096	-0.869943	-1.15199	0.259729	-0.508792	-1.5219	-1.39559	-1.23879	-1.36818	-1.55891	-1.67746	-1.03195	-1.29672	-1.57706	-1.71653	-1.53623	-1.51902	-1.49874	-1.60677	-1.96139	-1.34634	-1.19908	-2.10673	-1.7026	-1.57991	-1.68014	-1.62506	-1.77812	-1.95951		-0.831863	-1.20665	-1.42842	-1.57546	-1.66323	-1.72455
CCNA_00484	hypothetical protein	-0.010553	-0.0142093	0.11064	-0.0542172	-0.0627366	-0.217496	0.110627	-0.114279	-0.136011	-0.278719	-0.0557277	-0.0757152	-0.0907723	-0.136519	0.00251718	-0.198443	-0.0716626	-0.211106	-0.114044	-0.0698194	-0.246172	-0.176919	-0.0748748	-0.114294	-0.0341286	-0.110716	-0.172648	-0.13243	-0.241736	-0.00322602	-0.0806538	0.085363	-0.207811	-0.0769972	-0.132155		-0.127176	-0.0712435	-0.133015	-0.129278	-0.132151	-0.0824509
CCNA_00485	ribosomal large subunit pseudouridine synthase D	-0.0545092	0.0846759	-0.160183	0.234058	-0.0152244	-0.663463	-0.223695	0.0347221	-0.154555	-0.166699	0.281419	-0.000462958	-0.0274949	-0.357028	-0.000168953	-0.050248	0.187882	0.0474534	-0.034121	0.301436	0.454328	0.414753	0.197352	0.29345	0.27205	0.119937	0.0724696	-0.181002	-0.140367	0.0491012	0.217757	-0.113791	-0.175353	-0.0226302	0.183443		-0.234738	-0.0207472	0.0904806	0.326386	-0.0159723	0.0178853
CCNA_00486	TonB-dependent receptor	-0.0546995	0.0526543	-0.0587434	0.10223	-0.0952903	0.0257508	0.169533	0.0137981	0.087665	0.0526161	0.127838	0.0343687	0.131578	0.139809	0.0527375	0.101336	-0.0128554	-0.0253016	0.0375361	0.0291789	0.0357467	0.0213398	0.0706685	0.0910619	0.00253436	0.0162067	0.0814335	-0.0178484	0.156679	-0.0286063	0.0245888	0.0870775	0.0455925	0.0356876	0.111275		0.0698725	0.0972662	0.0259788	0.0442703	0.0415728	0.0608444
CCNA_00487	alkaline phosphatase	0.047835	0.0413115	-0.0602865	-0.108595	0.0340515	-0.13365	-0.0912488	-0.0755317	0.0644809	0.207995	-0.129818	-0.148896	-0.0380045	0.00935428	-0.336293	0.0643004	-0.0779178	-0.203045	-0.0523843	-0.152399	-0.15041	0.00295385	-0.103079	-0.0627663	-0.189436	-0.010565	-0.0154879	0.0406793	-0.0648803	0.00533032	0.0246639	-0.0575974	-0.0691776	-0.104239	-0.0866804		-0.00559087	-0.128732	-0.0842892	-0.100548	-0.00898474	-0.058606
CCNA_00488	amino acid efflux permease	-0.0965111	-0.0658193	0.0488152	0.220521	-0.11392	-0.631102	-0.188801	-0.367249	-0.369939	0.0126175	-0.164613	-0.362734	-0.356125	-0.0161116	-0.687155	-0.0616842	-0.335445	-0.511247	-0.305471	0.0751686	-0.0539988	-0.0420765	-0.257493	-0.230347	-0.373846	-0.18153	-0.276255	-0.206865	-0.0191459	-0.0816754	-0.28849	0.0798493	-0.252486	-0.227984	-0.299472		-0.308895	-0.317348	-0.227736	-0.191552	-0.153094	-0.197717
CCNA_00489	phosphoribosyl-AMP cyclohydrolase	0.498908	0.174053	-0.181618	-0.362953	-0.168842	-0.308323	-0.177756	-0.00136803	-0.405493	-0.0914074	-0.2329	-0.336499	-0.347263	-0.301332	-0.664291	-0.244998	-0.18179	-0.0368078	-0.556642	-0.464466	-0.765195	0.00348923	-0.0460277	-0.257496	-0.288514	-0.352224	-0.561437	-0.454652	-0.132758	-0.664217	-0.457294	-0.382051	-0.452185	-0.442601	-0.266768		-0.19687	-0.376457	-0.296941	-0.270748	-0.433058	-0.40018
CCNA_00490	conserved hypothetical membrane protein	0.161686	-0.0851221	-0.0512766	-0.052014	-0.0274415	-0.00710219	0.00233794	0.124834	-0.00848233	0.19752	0.187831	0.0243291	0.0338308	0.254164	0.239408	0.0217129	0.0442218	0.0970461	0.133625	-0.0532972	0.0448991	0.0530208	0.0270168	0.0918066	0.124616	-0.12274	0.074201	-0.0196688	-0.110894	0.0940106	0.0420899	-0.0213772	-0.0720056	-0.0910847	0.141411		0.0618214	0.147913	0.0486618	0.0682718	-0.0170182	-0.000193351
CCNA_00493	putative polyketide cyclase-dehydrase/lipid transport protein	-0.0432469	-0.40373	-0.084885	0.427692	-0.155342	0.207909	-0.11568	-0.643877	-0.496502	-0.174361	0.348877	0.329495	0.293927	0.555551	0.345856	0.560015	0.408202	0.330214	0.591907	0.658651	0.643751	0.211258	0.357797	0.658429	0.656658	0.325618	-0.192719	0.143198	0.414094	0.520924	0.377195	-0.0399805	0.21536	0.00333925	0.209261		-0.244502	0.374741	0.509798	0.505579	0.242223	0.153035
CCNA_00495	putative membrane protein insertion efficiency factor YidD	-1.03196	-0.048534	0.542602	0.507526	0.0855232	0.4453	0.643377	0.285879	0.0487438	0.583571	0.343699	0.0138068	0.621521	0.380109	0.0422708	0.168944	0.312125	0.795155	0.332897	0.145043	0.15958	0.958901	0.400985	0.434519	0.365442	0.292924	0.131006	0.49586	0.648779	0.685649	0.612127	0.389494	0.392205	0.401987	0.250118		0.401374	0.280281	0.350833	0.463885	0.450844	0.409186
CCNA_00497	putative rhamnosyl transferase	0.366261	-0.270092	0.264144	0.167023	-0.41043	-0.58165	0.0826127	-0.858024	0.0586984	-0.0948586	-0.31493	-0.233202	0.291359	0.0531525	-2.02923	0.921515	0.890036	1.05542	1.37283	0.960057	0.786466	0.518608	0.888895	0.724658	0.87404	0.739573	1.06808	0.50102	1.32824	1.5829	1.16007	0.538091	0.502959	0.865028	1.51071		-0.278644	-0.44657	1.03997	0.758534	1.04396	0.915371
CCNA_00499	hypothetical protein	-0.0113433	-0.116151	0.0669789	0.0356334	0.0481809	0.111387	0.275173	0.0582841	0.0207708	0.0820276	0.139217	0.158028	0.0680803	-0.0119856	-0.242436	0.169104	0.0523775	-0.0653681	-0.00333053	0.338899	-0.161984	-0.0694007	0.050287	-0.0258253	0.0646877	-0.182929	0.0240172	0.103379	-0.0770364	0.0509658	-0.168113	0.00484362	0.0888508	0.0738068	-0.0157312		0.109528	0.0221807	0.0983363	-0.028447	-0.0163206	-0.0032687
CCNA_00501	glucosyltransferase	0.0313392	-0.21309	0.0938263	0.117862	-0.115789	-0.470135	-0.419872	-0.426162	-0.363385	-0.767383	-0.472585	-0.556116	-0.705838	-0.469675	-0.290399	-0.0741026	-0.260096	-0.217964	-0.104719	-0.216347	0.253708	0.0625053	0.305754	0.0250331	-0.274768	1.26611	1.35291	0.777906	1.01459	0.387984	0.920138	1.12087	1.13168	0.925582	0.753984		-0.489388	-0.498923	-0.174646	0.0744463	0.9599	0.970451
CCNA_00502	glycosyl transferase family protein	-0.879211	-1.85085	0.19049	1.08057	-0.422567	-2.54926	-1.83563	-1.82854	-1.86271	-1.04532	-2.58971	-3.51531	-2.93971	-2.87657	-3.98008	-3.06236	-2.44035	-2.54584	-3.29616	-2.94174	-1.92324	-0.907686	-1.60232	-1.50857	-2.23667	0.0448342	0.0161518	-0.705571	0.0575436	-1.6489	-0.945276	0.085119	-0.438927	-1.41746	-1.59145		-1.82429	-3.18028	-2.85729	-1.6357	-0.447188	-0.861599
CCNA_00503	conserved hypothetical protein	0.0960107	-0.024622	0.0693025	-0.13252	0.00686541	-0.057709	-0.158751	-0.176232	-0.0564942	-0.139664	-0.358655	-0.110215	-0.085176	-0.225989	0.0719591	-0.105511	-0.0155776	-0.0481219	-0.274344	-0.365151	-0.184982	-0.0352363	-0.328335	-0.108413	-0.024767	0.0528645	-0.0823244	-0.303015	-0.0865236	-0.177709	-0.111909	-0.190101	-0.0790977	0.0114055	-0.285144		-0.11777	-0.141615	-0.161741	-0.136347	-0.119341	-0.130969
CCNA_00504	23S rRNA methyltransferase	0.177399	0.0196223	-0.022186	0.021568	-0.1604	-0.00360834	0.48588	-0.144272	0.0216132	0.0124727	0.102429	0.0273078	0.0108089	0.154787	-0.0681195	-0.194069	0.044483	0.171634	-0.0970805	-0.0466952	0.0110864	-0.0810561	-0.115589	-0.0335117	0.126064	0.115902	-0.0456604	-0.319301	-0.0388127	0.000240413	-0.189739	-0.409789	-0.144219	-0.229548	0.00219406		0.0744171	0.0454427	-0.0243456	-0.0186013	-0.0575264	-0.19422
CCNA_00505	ubiquinol-cytochrome c reductase iron-sulfur subunit	0.276983	-0.147182	-0.199133	-0.0126081	-0.0364997	-0.124089	0.27344	0.577319	0.564519	0.0913944	0.473256	-0.139748	-0.0120349	0.203226	0.478414	0.609725	0.626347	0.525912	0.544574	0.18627	0.11184	0.0715351	0.600952	0.482873	0.337884	0.0763957	0.227506	0.25908	0.173456	0.530153	-0.254713	0.285958	0.266138	-0.114799	0.217579		0.276517	0.200623	0.498566	0.321017	0.253318	0.0800325
CCNA_00506	cytochrome b	0.0277566	-0.0128083	-0.0216591	0.0843966	-0.0131719	0.154514	0.0298943	-0.0863314	-0.181755	-0.281197	-0.188528	-0.143853	-0.171824	0.123835	-0.438697	0.0902422	-0.0332515	0.167008	-0.019366	-0.0589126	-0.0353586	-0.052747	-0.102789	0.212231	0.229879	0.161643	-0.0213559	-0.159452	-0.114776	-0.0240657	-0.707187	-0.383201	-0.207836	-0.357116	-0.281442		-0.072975	-0.163813	0.0291439	0.0502432	-0.0316013	-0.387357
CCNA_00507	cytochrome c1	-0.194177	0.0486127	0.275904	0.173403	-0.127571	-0.0760336	0.134345	0.0764382	0.287713	-0.340996	0.0379721	0.257174	0.0996976	-0.162467	-0.264829	0.26318	-0.107048	0.028034	-0.159246	0.0688753	-0.286797	-0.23354	-0.120072	-0.163235	0.0602357	-0.327188	-0.10171	-0.144385	-0.118359	-0.0148259	-0.490452	-0.0812569	-0.314328	-0.42972	-0.164562		0.0162934	-0.00649036	0.0187591	-0.148682	-0.141294	-0.296064
CCNA_00508	aspartate protease	-0.00308458	0.113376	0.0503181	-0.209464	-0.0233918	-0.123391	-0.297963	-0.264147	-0.157963	-0.461735	0.0596908	-0.224633	-0.136923	-0.196056	0.0277312	-0.0521855	-0.214358	-0.0174778	-0.126854	-0.0267933	-0.23645	-0.171938	-0.324827	-0.280295	-0.247634	-0.0905786	-0.0449278	-0.161915	-0.235951	-0.0314954	-0.223544	-0.316156	-0.269691	-0.162015	-0.218291		-0.26104	-0.0940379	-0.0875337	-0.252229	-0.112973	-0.23794
CCNA_00509	phosphoglycerate mutase family	-0.1208	-0.117016	0.283917	-0.042252	-0.0171934	0.250024	0.0632053	0.180432	0.297756	-0.170842	-0.314597	-0.171879	0.0519636	0.116489	0.291706	-0.0306035	-0.105763	-0.391558	-0.0941477	0.262318	0.213161	-0.137039	0.00424955	0.0981419	-0.328708	0.0792423	-0.122934	-0.0327756	0.0843058	0.164241	0.0570115	0.100709	-0.147776	-0.0463862	-0.0540521		0.124115	-0.00526338	-0.0719508	-0.0300389	0.0344159	-0.0180988
CCNA_00510	carboxymethylenebutenolidase	0.0463233	-0.272094	0.00882762	0.198623	-0.0514408	0.427748	0.166588	0.100921	0.529845	0.114404	0.0536641	0.17446	0.230965	0.43792	0.211556	0.150836	0.0427419	0.281471	0.289856	0.236598	-0.129214	0.246576	0.308237	0.261485	0.162964	0.158214	0.106753	0.0656078	0.0684555	0.315873	0.149441	0.305353	0.17786	0.198616	0.0593293		0.267901	0.221713	0.2003	0.17001	0.142981	0.17812
CCNA_00511	carboxymethylenebutenolidase	-0.0659109	-0.0729203	-0.0771612	0.113198	0.00933595	0.124512	-0.0564802	0.00986027	-0.151335	0.202063	-0.214382	0.01549	0.0085868	-0.0523253	0.0806222	-0.0798056	-0.0499356	0.0500814	0.0616895	-0.00708864	-0.0254045	0.132309	0.0396783	0.224806	-0.130627	-0.077789	0.00256367	-0.0285254	0.145838	0.235217	0.182419	0.284124	0.0433443	-0.045384	0.186102		0.025724	-0.0324016	-0.0050118	0.0481525	0.055461	0.130121
CCNA_00512	GTP-binding protein, probable translation factor	-0.224908	-0.962597	-0.407962	0.183858	0.988586	-1.73172	-1.97932	-3.92338	-2.99455	-4.91985	-0.940138	-2.01841	-1.08831	-2.93824	-3.42297	-2.63216	-2.20519	-1.48516	-2.88635	-4.02082	-1.20012	-2.59731	-2.12417	-0.754653	-0.556211	-0.520079	-1.28991	-1.69936	-0.387206	-0.433828	-0.989986	-2.22916	-0.879367	-0.52527	-0.118542		-3.10977	-2.08161	-2.64593	-1.44649	-0.866075	-0.948465
CCNA_00514	pirin	0.105604	-0.0164702	0.165747	-0.141117	-0.123715	-0.0658462	-0.149882	0.172205	-0.0461905	-0.188174	0.101804	0.0021111	0.133269	-0.220025	0.0288023	-0.0505493	-0.137126	-0.0160098	-0.260335	0.0248053	-0.447167	-0.0756094	-0.168669	-0.211174	-0.038863	-0.32819	0.0410984	0.109302	0.026149	-0.0623008	-0.245646	0.0530777	-0.321899	-0.125117	0.0253407		-0.0555776	0.00919232	-0.0878429	-0.188297	-0.0427882	-0.122849
CCNA_00515	5-methyltetrahydropteroyltriglutamate-- homocysteine methyltransferase	0.304908	-0.16258	-0.0691816	0.0328214	0.0374366	0.0690899	-0.0205614	0.0701032	0.261368	-0.00998771	0.116133	0.015939	-0.130029	0.166564	0.108115	-0.0932042	-0.137151	-0.193966	-0.132282	-0.0878592	-0.41558	-0.440711	-0.238753	-0.322401	-0.249348	-0.53962	-0.536279	-0.670668	-0.429082	-0.70844	-0.646081	-0.72481	-0.553585	-0.505362	-0.4743		0.0740025	0.0553445	-0.128892	-0.333359	-0.576818	-0.580827
CCNA_00516	integral membrane protein	0.00657306	0.0583363	-0.11841	0.0390112	-0.0030762	-0.0624644	-0.128203	-0.124358	0.0567764	0.111657	-0.0849377	-0.254871	-0.0524223	-0.0799445	-0.0694714	-0.0140926	0.0187925	-0.142976	-0.0124076	-0.0831384	0.107484	0.0458156	-0.121105	0.0394392	-0.0461954	0.0579493	-0.0903794	0.00604265	0.0755839	-0.102703	0.0519411	-0.126501	5.93502e-05	0.0331331	0.0355427		-0.0293183	-0.108329	-0.0467644	0.00508773	-0.0107012	-0.00116491
CCNA_00519	conserved hypothetical protein	0.426733	-0.16966	0.0164592	-0.0153527	-0.264559	-0.660599	-0.747458	-0.0341093	-0.0577377	-0.613197	-0.767981	-0.657567	-0.383465	-0.387844	-0.703762	-0.667399	-0.473377	-0.459557	-0.496226	-0.669973	-0.443459	-0.651567	-0.660556	-0.671885	-0.554778	0.0553301	0.0254875	0.44893	0.0308791	-0.0776086	-0.181874	0.303373	0.129537	0.0837273	-0.417975		-0.42262	-0.580124	-0.553307	-0.596449	0.0966037	-0.0166423
CCNA_00522	BrnT-related ribonuclease toxin	0.200507	-0.169377	-0.372473	0.202348	0.220059	0.0713282	-0.0532392	0.581959	0.327483	0.414595	0.0962994	0.291666	0.257462	0.502324	0.0974312	-0.135791	0.077386	0.5214	0.0255278	0.0019864	-0.0750189	0.124277	0.17437	0.192079	0.329179	-0.109303	0.174165	0.150178	0.155695	0.231151	0.540059	0.0715716	0.201609	-0.088621	0.0421868		0.268425	0.249036	0.0981019	0.148977	0.120377	0.153361
CCNA_00523	multicopper polyphenol oxidase	0.0573733	0.138947	-0.0453899	-0.041129	0.019412	0.203617	0.146165	-0.063109	-0.130733	0.150585	-0.0110285	-0.0717807	0.08362	0.0860995	-0.144724	0.180099	0.057747	-0.089526	0.251174	0.286196	0.0419571	0.0710073	0.135766	0.139271	0.0867381	0.0322797	0.0886606	0.152964	0.19848	0.144895	0.179592	0.135727	-0.123131	0.270526	0.0403395		0.061305	-0.0115626	0.137138	0.0949479	0.123456	0.100611
CCNA_00527	conserved hypothetical protein	0.147537	-0.19249	0.246105	-0.0160469	-0.0333014	-1.40117	-0.746541	-0.602583	-0.52328	-2.94449	-0.248547	-3.40064	-1.40896	-0.559052	-1.1926	-1.02559	-1.53523	-2.13511	-2.1069	-0.816992	-1.484	-1.62531	-2.35305	-0.7272	-1.75812	-0.912158	-0.854569	-0.947048	-1.71308	-0.667484	-1.1565	-1.04246	-1.52095	-1.24535	-0.535921		-1.24361	-1.36196	-1.52397	-1.58954	-1.01887	-1.10024
CCNA_00528	pyrroline-5-carboxylate reductase	-0.0934248	0.179142	0.145746	-0.371849	0.13948	-0.12845	0.387362	0.258318	0.680722	-0.530435	0.0931503	-0.0151848	0.105648	-0.00805008	0.0295306	0.0328968	-0.00165221	0.310847	-0.0201228	0.307518	0.103627	0.293122	-0.10737	0.0710757	0.0482983	-0.0653584	-0.0677023	-0.167004	0.101472	-0.0228258	0.0808655	-0.0870174	0.0300785	-0.0183229	-0.210567		0.133503	0.0410188	0.125897	0.0817506	-0.0442837	-0.0409927
CCNA_00529	conserved hypothetical protein	-0.23824	0.289686	0.0455246	-0.402796	0.347572	0.239702	-0.445799	0.0571559	0.376482	0.143237	0.205875	0.149995	-0.108734	0.380772	0.0863747	-0.144513	0.0957899	-0.0737613	-0.182074	0.264413	0.207937	0.216723	0.159624	0.346287	-0.174669	0.122953	-0.0595141	-0.0631846	0.0277964	0.30253	0.353958	0.210008	0.0869671	0.313785	0.193143		0.0741557	0.142857	-0.00802906	0.15118	0.066116	0.231572
CCNA_00532	hypothetical protein, RDD superfamily	0.119899	-0.208672	0.0454617	0.198998	-0.288547	0.0118532	-0.665813	-0.621853	-0.143195	0.00544295	-0.189127	-0.0618521	-0.0893931	-0.299386	-0.623343	-0.183179	-0.525076	-0.115239	0.0265908	-0.261426	-0.0268998	-0.042578	-0.308651	-0.169695	-0.127925	-0.426179	-0.0713768	-0.131321	-0.138742	-0.213872	0.108933	-0.0703607	-0.26478	-0.100738	0.106906		-0.282713	-0.25262	-0.211666	-0.13515	-0.196298	-0.0440078
CCNA_00533	secreted polysaccharide polymerase hfsI	-0.201275	0.043879	-0.0995004	0.103418	0.126482	-0.0345061	-0.0352409	-0.0226684	-0.116686	-0.153824	0.0043606	0.210383	0.0215997	0.20437	-0.200134	-0.0538487	0.115352	0.107128	0.079404	-0.112244	0.0823593	0.0872914	0.142061	-0.0383496	0.0980514	0.101156	0.150294	0.201703	0.100125	0.145433	0.306707	0.173986	0.0967166	-0.0197594	0.156977		-0.0725851	0.0481157	0.0271583	0.0742827	0.139742	0.142925
CCNA_00534	conserved hypothetical protein	-0.0689384	-0.212533	-0.283243	0.250957	0.247247	-0.203906	-0.226216	-0.214085	0.250527	-0.414194	-0.331983	-0.221207	0.00341165	-0.0492933	0.184248	0.0833581	-0.145003	-0.0880226	0.238164	-0.0558772	0.0619421	-0.285356	0.00684717	-0.0407734	-0.19595	0.162427	0.0721943	0.0221905	0.0363161	-0.195275	0.105374	0.10478	0.0476807	-0.0401717	0.0187863		-0.161575	-0.0829648	0.00652379	-0.090658	0.0195706	0.0472898
CCNA_00535	hypothetical protein	0.345793	0.0433349	-0.333581	-0.276063	0.215444	0.533576	0.377286	0.665657	0.14348	0.391378	0.399128	-0.142412	0.564239	0.0335147	-0.500779	0.0885695	0.0762236	0.083307	-0.687152	0.190342	0.328521	0.157689	-0.431042	0.266011	0.00682962	-0.132569	0.310503	-0.134685	0.0238487	-0.387965	0.295174	-0.0753369	-0.181344	-0.122966	0.433166		0.422275	0.0707382	-0.0497419	0.0656016	-0.0641735	0.0697385
CCNA_00538	methyl-accepting chemotaxis protein	0.0944582	-0.203102	-0.0567966	0.17609	-0.068613	-0.0372244	-0.250241	-0.31733	0.103982	0.0554533	-0.0158566	-0.114295	0.00453072	-0.122222	-0.184342	-0.0506608	-0.153132	-0.163306	-0.0773903	-0.0654307	-0.112234	-0.208728	-0.225698	-0.130539	-0.155915	-0.110827	-0.110404	-0.1261	-0.0223157	-0.251003	-0.0306218	-0.0853797	-0.0974563	-0.189095	-0.0250262		-0.0890721	-0.086437	-0.101984	-0.166623	-0.12413	-0.0855159
CCNA_00539	salicylate hydroxylase	0.128526	-0.0606295	-0.122036	0.027528	0.013528	-0.177879	-0.418032	-0.0505724	-0.0400016	-0.243942	-0.0802892	-0.178456	-0.0829653	0.0600037	-0.179846	-0.116437	-0.366917	0.0293716	-0.0931191	-0.112568	-0.305765	-0.138337	-0.121818	-0.210927	-0.234339	-0.00644342	0.00466189	0.0405006	0.00238202	-0.189323	-0.177969	-0.173697	-0.213381	0.00860481	-0.201072		-0.186085	-0.0923107	-0.131934	-0.202237	-0.0296443	-0.151503
CCNA_00540	coproporphyrinogen III oxidase	-1.53531	0.81082	0.190633	-0.0733439	0.559642	-0.555971	-1.08843	-0.74536	-1.0769	-1.38969	-1.71755	-0.0292379	0.141175	-0.346946	-0.895285	-1.54519	-0.390744	0.479142	-0.368014	-0.165146	0.0588714	-0.417354	-0.492361	-0.585906	-0.385566	-0.924368	-0.560947	-0.352272	-1.12977	-0.643248	-0.461244	-0.514432	-0.0684856	1.06651	-0.24871		-0.97127	-0.569568	-0.397991	-0.364463	-0.72212	-0.045272
CCNA_00541	hypothetical protein	-0.0186827	0.00713385	-0.274215	0.257941	-0.00731229	0.415188	-0.299477	-0.509462	-0.591791	-0.220196	0.127254	0.391277	-0.0562723	-0.161428	0.1651	0.530816	-0.122054	0.0292908	-0.367504	0.281868	0.441061	-0.132281	-0.47116	-0.206002	-0.0155455	-0.0359611	0.122388	-0.0671931	-0.0402955	0.113482	0.0464991	-0.0246255	0.0235759	0.262012	-0.320589		-0.241147	0.0931861	0.0704832	-0.0767856	0.0184839	-0.00262539
CCNA_00542	hypothetical protein	-0.38373	0.158426	0.0419579	-0.162036	0.21968	0.516339	0.921972	0.512446	0.840851	0.500187	0.748802	0.674858	0.579568	0.65486	0.597599	0.961919	0.827129	1.10288	0.899245	1.00723	0.937006	1.05897	1.04396	1.29801	1.23212	0.859261	0.971152	1.03257	1.13035	0.912745	1.36038	1.10459	0.968781	0.963023	1.16617		0.658359	0.651137	0.95968	1.11401	0.981216	1.11259
CCNA_00543	methyl-accepting chemotaxis protein	0.157081	0.154154	-0.0427936	-0.112129	0.115076	0.12915	0.376177	0.145472	0.121575	0.479502	0.934279	0.820898	0.825016	1.1701	0.703372	2.07051	2.06769	2.00767	1.98888	1.82493	1.6339	1.73525	1.60125	2.43421	2.24396	1.23065	0.663539	0.82137	0.983297	1.63616	-0.861612	-0.290152	0.335655	0.334944	-0.0737286		0.250375	0.890732	1.99194	1.92972	1.067	-0.110979
CCNA_00544	acetyl-CoA acetyltransferase	0.295258	-0.718023	-0.415107	0.986571	-0.367107	-0.853189	0.168414	-1.52193	-1.80305	-1.24467	-0.534315	-0.0404737	-0.0424245	-0.0834952	0.307061	-1.20655	-0.765351	-0.675758	-0.583296	-0.758606	-0.66724	0.114214	-0.081972	-0.871809	-1.02168	-0.773332	-0.856872	-0.661313	0.196093	-1.05795	-1.07396	-1.33815	-1.35971	-0.897598	-0.94024		-1.05089	-0.0787296	-0.797913	-0.505697	-0.630674	-1.12193
CCNA_00545	acetoacetyl-CoA reductase	0.308065	0.219327	-0.637889	0.065718	0.0633537	-0.200021	-0.453464	-0.224327	-0.825566	-0.0571394	-0.0317646	-0.537519	0.234221	0.2366	0.0342287	-0.84401	-0.663173	-0.745991	-0.909335	-0.464637	-0.943858	-1.40089	-0.720819	-1.35233	-1.45663	-0.836341	-0.551665	-0.910115	-0.885636	-0.975033	-0.226781	-0.776226	-0.575785	-0.370086	-0.541908		-0.352103	-0.0128469	-0.725429	-1.17491	-0.831758	-0.498157
CCNA_00547	PurR-family transcriptional regulator	-0.555734	0.102143	-0.152077	0.408059	0.14424	0.130404	-0.194764	0.169928	-0.682632	-1.17969	0.339087	-0.190719	-0.106011	0.412663	-0.596067	-0.545453	-0.156792	-0.214942	-0.162539	-0.822271	-0.599907	-0.57226	-0.446612	-0.381094	-0.0359855	-0.0839234	-0.724725	-0.529422	-0.506916	-0.698804	-1.13709	-0.217807	-0.20091	-0.437437	-0.487109		-0.35135	-0.0282095	-0.380399	-0.407172	-0.508758	-0.496071
CCNA_00550	LacI-family transcriptional regulator	0.163062	-0.165855	0.0147933	-0.0944265	-0.00492551	-0.055075	-0.204198	-0.132185	-0.0990001	-0.0547354	-0.0489173	-0.120448	-0.112995	0.090568	0.199802	-0.105057	0.00847913	-0.0235299	-0.0525937	-0.166797	-0.0420807	-0.20261	-0.0276326	-0.218958	0.0278979	-0.00120307	-0.265217	-0.0681541	-0.0182275	-0.181809	-0.0457974	-0.0761156	-0.191334	-0.0238091	-0.352923		-0.109039	0.00160188	-0.0678996	-0.0926767	-0.106922	-0.137996
CCNA_00551	hypothetical protein	-0.0877249	-0.106175	0.118042	-0.186076	0.176032	0.387042	-0.120516	-0.229745	0.0603087	-0.0822176	-0.386754	0.0965711	0.155038	0.248768	-0.268982	0.10144	0.243389	0.241385	-0.10845	0.163831	-0.0583834	0.062531	0.134828	0.04942	-0.0570677	-0.180724	-0.16237	-0.083528	-0.197439	-0.0775591	-0.344508	-0.32807	-0.252536	-0.329633	-0.267009		0.00297429	-0.0310718	0.128319	0.0262656	-0.140324	-0.304351
CCNA_00552	cupin superfamily protein	-0.18554	-0.0648106	-0.151502	0.156344	0.115109	-0.161109	-0.247699	-0.188746	0.101737	0.04266	-0.171097	-0.00659993	-0.187203	-0.107731	-0.466575	-0.050183	-0.00528576	-0.221792	-0.11147	-0.0418824	-0.0931147	-0.127886	-0.0349096	-0.0424836	-0.00760802	0.161769	0.0835358	0.0769646	0.0217984	-0.00643226	0.195962	0.155153	0.0925324	0.2194	0.054726		-0.0906314	-0.187841	-0.0861227	-0.0612003	0.0675271	0.143555
CCNA_00553	hydroxyacylglutathione hydrolase	-0.302791	0.106621	-0.160899	-0.0535608	0.378467	0.137349	-0.113856	-0.455487	0.130522	0.135489	0.368605	-0.125712	-0.071478	0.23908	0.0175985	0.15679	0.0698398	-0.0958154	0.043964	-0.00832101	0.347252	0.214237	0.369387	0.0674442	0.0614916	0.308422	0.377791	0.443832	0.232736	0.140517	0.668722	0.275716	0.20029	0.296752	0.485557		-0.0331968	0.0856187	0.0332914	0.211962	0.300659	0.385408
CCNA_00554	methyltransferase	-0.0973493	0.187239	0.052849	0.0449048	-0.194451	0.0924281	-0.00494018	0.168939	-0.251964	-0.0599634	0.0774288	0.229435	-0.0890463	-0.0626637	0.0892081	-0.0746284	0.0837245	0.0855029	0.16876	0.0036925	-0.201945	-0.102223	-0.0147215	-0.177443	-0.118184	0.10252	-0.07273	-0.055119	-0.283196	-0.213171	-0.318307	-0.0679966	-0.268955	-0.264772	-0.0249561		-0.0111001	0.0488724	0.0534102	-0.122903	-0.104339	-0.188997
CCNA_00556	phospholipase D	-0.155119	0.144503	0.138997	-0.0597435	0.00302822	0.111632	0.0562114	0.0853541	0.296439	0.0697869	0.222921	0.0471602	0.0597409	-0.0435889	0.249	0.21843	-0.0308404	0.0375707	0.0860577	-0.22488	0.0166997	-0.0130612	0.065283	0.303973	0.153687	0.132856	-0.0311795	0.134272	-0.0919754	0.04376	0.135607	-0.218385	-0.0740704	0.296679	0.0529919		0.123885	0.107047	0.0172676	0.105316	0.0375465	0.0385644
CCNA_00557	endonuclease/exonuclease/phosphatase family protein	-0.0960347	0.199627	-0.164201	-0.0491808	0.0792379	-0.0377603	-0.209305	0.122137	-0.0348681	0.0351207	0.136125	-0.0764561	-0.084268	-0.132078	0.0138213	-0.110885	-0.00660424	0.157892	-0.00822288	0.0403577	-0.0634396	0.0536534	-0.00160701	-0.0580742	-0.149065	0.0787831	0.0476606	0.0715458	0.0671997	-0.0807515	0.165373	0.18382	0.233434	0.153074	0.0653449		-0.024935	-0.0285713	0.0145074	-0.0437065	0.0368875	0.160209
CCNA_00558	methyltransferase	-0.283145	0.337751	-0.180645	-0.469786	0.635401	0.503349	-1.30733	-0.831529	0.44447	1.14341	0.759038	0.262063	-0.126064	0.610888	0.955316	0.868523	0.400011	0.0874387	0.428771	0.80453	-0.0659943	0.0960926	0.358909	0.263185	0.340837	0.106527	0.00105096	0.212429	0.0408539	0.143756	0.202576	0.44437	-0.159589	0.243992	0.118267		-0.00952577	0.492248	0.517855	0.198606	0.100923	0.169923
CCNA_00559	homoserine O-acetyltransferase	-0.168846	0.04991	0.00996835	0.0364185	0.0496082	0.00160086	-0.283396	0.00853984	-0.22788	0.0471286	-0.0236263	-0.0347531	-0.114792	0.00674469	0.0365994	-0.104992	-0.0437559	-0.00869912	0.0451941	-0.0135324	-0.167916	-0.00535534	-0.0172808	-0.0891693	-0.100031	0.031485	-0.0677013	-0.0210694	0.0595377	-0.0755582	0.0871495	0.0293181	-0.0994203	-0.0192983	0.0941256		-0.0908012	-0.0259655	-0.0251571	-0.0759505	-0.0146612	0.0183749
CCNA_00560	phosphohistidine phosphatase SixA	0.265414	-0.110703	-0.0214202	-0.238573	0.0670034	-0.124028	-0.246187	0.36934	-0.207058	0.0319956	0.336258	-0.2275	0.171463	0.11743	-0.0240219	0.20516	-0.104016	-0.260484	0.150985	-0.156449	-0.366942	0.125971	0.167298	-0.151222	-0.00258062	-0.638409	-0.885809	-0.429554	-0.727147	-0.595674	-0.962544	-0.949922	-1.023	-1.04362	-1.00189		-0.0351877	0.0747258	-0.0329609	-0.0454951	-0.655319	-0.996195
CCNA_00561	conserved hypothetical cytosolic protein	-0.751132	-0.141128	0.298255	0.096188	0.378463	0.386976	0.465838	0.263357	0.0506998	-0.455201	0.205241	-0.313114	0.0876963	-0.881929	0.587729	0.492747	-0.0695425	-1.16969	-0.277466	-0.6767	0.543751	0.832826	0.36603	0.83504	-0.00746954	-0.226688	0.433507	0.397972	0.723505	0.61366	0.595609	0.727424	0.528577	-0.295759	-0.0857018		0.142334	-0.0628752	-0.340131	0.514036	0.388391	0.29403
CCNA_00562	dihydroorotate dehydrogenase	-1.41963	0.734975	-0.825773	0.0385193	0.962808	-0.617139	-3.03352	-1.32849	-0.938757	-3.03533	-0.518827	-0.145251	0.258978	0.472731	-3.0804	0.191817	-1.57142	-0.691076	-0.097261	0.400149	0.205378	0.376342	-0.710247	-1.12728	-0.732665	0.144265	-1.48477	-0.605652	0.372488	-0.946932	-1.61179	-1.18954	-1.54374	-0.462195	-0.404931		-1.79065	-0.602554	-0.353559	-0.397695	-0.504121	-1.04244
CCNA_00563	SNARE-associated family membrane protein	-0.0134231	-0.100305	0.0673123	0.109021	-0.114157	-0.0340063	-0.389387	-0.436327	-0.136578	-0.743693	-0.389684	-0.024297	-0.103161	-0.0708454	-0.147895	-0.229446	-0.205993	-0.110678	-0.144132	-0.052726	-0.0665226	-0.096691	0.0482003	-0.0886773	0.143407	0.146788	0.210572	0.0590003	0.0737653	0.0627372	0.118453	0.12199	-0.0584744	0.0331307	0.136077		-0.347998	-0.147177	-0.148595	-0.0120568	0.110573	0.0702352
CCNA_00565	gamma-glutamyltranspeptidase	0.0525465	0.0515377	-0.0385674	-0.0762306	0.0465435	0.060593	-0.0651937	0.123092	0.0618818	-0.215918	-0.175637	0.184016	-0.0296633	0.0675515	-0.281001	0.0513205	-0.0681321	-0.0665383	0.0369502	0.0291413	-0.0291739	0.0551222	-0.117626	-0.0437827	0.0220476	-0.00121541	-0.0263278	-0.0829366	-0.0445199	0.0351492	-0.0610066	-0.00647185	-0.0744529	0.071413	-0.0987001		-0.00710905	-0.0469468	-0.0034517	-0.0226826	-0.0239701	-0.0338437
CCNA_00566	mannonate dehydratase	0.0112011	-0.0958789	0.198578	-0.0236455	-0.0995493	-0.0792263	-0.25491	-0.249737	-0.116919	-0.207999	-0.0468879	-0.109068	-0.184655	-0.0295398	-0.37717	0.0776357	0.0382292	-0.161515	0.00469399	-0.125494	0.0454057	-0.0741593	-0.0891949	-0.00688832	-0.117561	-0.0351384	-0.116351	-0.163721	-0.138172	-0.0796022	-0.153917	0.0248285	-0.190083	-0.0772245	-0.125944		-0.181758	-0.149464	-0.03329	-0.0484795	-0.106597	-0.104468
CCNA_00567	alpha-1,2-mannosidase	0.0320686	-0.0953735	0.00558538	-0.0102043	0.0289538	-0.0774336	0.0336745	-0.213766	-0.0621603	-0.154961	-0.00172323	-0.101632	-0.129229	-0.0810372	-0.132258	-0.0654197	-0.0831031	-0.0735362	-0.0345108	-0.047526	-0.0743146	-0.070243	-0.12455	0.0270726	-0.0469964	-0.00319033	0.0148711	-0.0156864	0.0464818	-0.119021	0.0382939	-0.041143	0.0237757	0.047583	-0.0432192		-0.0949292	-0.089176	-0.0608192	-0.0578062	-0.0153089	0.00505807
CCNA_00568	N-acetylglucosamine-6-phosphate deacetylase	-0.544018	0.285373	0.186138	0.0596974	0.177857	0.179826	1.16047	0.143809	0.0950543	0.255354	0.0169937	-0.142716	-0.287576	-0.0775102	-0.829293	0.304068	0.354558	0.357767	0.527581	0.558393	0.111538	0.410449	0.0785344	0.383746	-0.029051	0.605798	0.325187	0.0513152	0.0906016	-0.0529513	0.562954	0.194635	0.386961	0.349399	0.426102		0.366902	-0.26402	0.420473	0.191043	0.20399	0.38401
CCNA_00569	glucosamine-6-phosphate deaminase	-0.0310197	-0.0646175	0.0168721	-0.0715954	0.248567	0.0193577	0.462028	-0.198477	-0.192904	-0.555499	0.0355605	0.0558294	-0.113881	0.0305274	-0.395057	0.369368	0.0953336	-0.24457	0.121751	0.185247	0.3975	0.0215244	-0.16311	-0.0159324	0.313823	0.368315	0.160274	0.0144201	0.123925	-0.0363886	-0.0125134	-0.22452	0.161108	0.314909	-0.0595487		-0.0930989	-0.0774041	0.105426	0.110761	0.126109	0.035887
CCNA_00570	GntR-family transcriptional regulator	-0.135553	0.27812	-0.199105	-0.11574	0.210662	-0.264858	-0.24136	-0.543349	-0.736744	-0.832133	-0.521723	-0.595476	-0.372007	-0.94877	-0.192262	-0.318773	-0.253094	-0.371114	-0.277205	-0.252275	-0.410903	-0.236059	0.0431673	-0.1062	-0.16577	0.0374067	0.100499	-0.0257799	0.0607443	0.101681	-0.0662869	0.112595	-0.280448	-0.109398	-0.380047		-0.523689	-0.526048	-0.294492	-0.175153	0.0549103	-0.144717
CCNA_00573	TonB-dependent receptor	-0.0957907	-0.0449483	0.0596098	0.0547371	0.0327594	0.0610135	-0.0995665	-0.0448224	0.00880806	0.0869096	0.000290524	0.0350489	0.0830874	0.0732537	0.028998	-0.0205111	0.0491874	0.0397235	0.0747	-0.00908737	0.15424	-0.00440552	-0.0435292	0.0138678	0.0917214	0.0460196	0.141272	0.187311	0.0103367	0.0648029	-0.00220582	0.13974	0.105502	-0.00207106	-0.0035669		0.00246845	0.0441357	0.0268025	0.0423789	0.0899484	0.0474796
CCNA_00574	alpha-N-acetylglucosaminidase	-0.0674132	0.0431294	0.0137396	-0.00144132	0.026862	0.00176943	-0.115645	-0.014284	0.229949	-0.0601236	-0.0928417	-0.0271671	0.117637	0.0656279	-0.264466	-0.0840434	-0.00261793	0.0165528	0.0709167	0.0674537	0.025118	-0.02265	0.0134876	0.0652576	0.0287988	-0.00782182	0.0789948	-0.00230763	0.0915072	0.0517651	0.0475837	0.0861877	0.0212463	0.0562902	0.039513		0.0083332	-0.0402419	0.0136524	0.0220024	0.0424275	0.0501642
CCNA_00575	conserved hypothetical protein	-0.0587919	0.130534	0.0240462	0.135479	-0.159653	0.0271772	0.230296	0.0407317	0.0780886	-0.156504	0.107547	-0.114829	0.000434867	-0.262834	0.254486	0.106026	0.133022	0.0263034	-0.00326375	0.161648	-0.00486948	-0.0133781	-0.0695821	0.0965573	0.0507295	0.0367094	0.0154259	0.0355843	0.145083	-0.20033	0.146971	0.27524	0.0627447	0.173214	-0.00962177		0.0439579	-0.00303907	0.0847471	0.0118914	0.00649452	0.12971
CCNA_00576	oligopeptide-binding protein oppA	0.32137	-0.102967	0.23733	-0.15435	-0.266414	0.150846	-0.310455	-0.149985	-0.211928	-0.197905	-0.0687974	-0.361023	-0.0268635	-0.194226	0.0752744	-0.547711	-0.0831096	-0.247275	-0.0859409	-0.605577	0.0887707	-0.465733	-0.064128	-0.0217023	-0.11382	-0.038675	-0.220018	-0.27963	-0.317509	-0.0972995	-0.482668	-0.369638	-0.339328	-0.0884366	-0.572073		-0.143885	-0.115127	-0.313923	-0.115322	-0.190626	-0.370429
CCNA_00578	family 67 glycosyl hydrolase protein	0.213449	-0.182569	-0.0873161	0.160993	-0.130961	-0.0494562	-0.0298278	0.17145	-0.053145	-0.206131	0.0358034	0.154236	0.168354	0.229424	-0.00516186	-0.0757861	0.206272	-0.096547	0.0441595	0.0204097	-0.0171216	0.174917	0.14687	0.161645	0.151437	-0.0572384	0.124472	-0.0630517	0.0885305	-0.0071094	0.128234	-0.0506442	0.0681645	0.0500955	-0.0157312		-0.033422	0.116531	0.0197017	0.123549	0.0171206	0.0360237
CCNA_00579	endonuclease	-0.146874	-0.151257	0.0353463	0.0102353	0.151355	-1.01461	-0.846324	-0.782249	-0.794929	-0.798853	-0.86174	-1.12262	-0.907001	-0.890269	-0.879854	-0.883594	-0.952804	-0.793791	-0.764677	-0.814519	-0.855733	-0.837109	-0.747824	-0.431807	-0.830949	-0.825307	-0.696461	-0.77597	-0.635938	-0.820603	-0.589644	-0.650808	-0.951195	-0.790254	-0.48711		-0.847393	-0.932297	-0.841877	-0.740684	-0.750856	-0.693802
CCNA_00580	AAA ATPase domain protein	-0.067293	-0.371771	0.173996	0.247436	-0.117075	0.400897	0.639438	0.442129	0.233184	0.577772	0.0856097	0.170723	0.259499	-0.0136507	-0.00686784	0.0324244	0.0502072	-0.0372397	0.141119	0.294984	0.0559917	-0.0285174	-0.0377212	0.0718142	0.173648	0.10078	0.230141	0.0912235	0.133763	0.0207181	-0.0400992	0.0521388	-0.0273003	-0.0540784	-0.0338076		0.458684	0.0990627	0.0962991	0.0470431	0.115325	-0.0206293
CCNA_00582	conserved hypothetical protein	-0.0657849	0.438584	-0.136775	-0.204862	0.208459	2.84447	2.76306	2.77241	2.30866	2.60385	2.66936	2.35248	2.67624	2.64778	2.65788	2.04481	2.30417	2.2155	2.17812	2.04214	2.26146	1.82815	1.92216	1.86727	1.83979	1.1287	1.11735	1.46216	1.39836	1.45941	1.34787	0.926225	0.872851	1.08047	1.33335		2.65849	2.60075	2.15695	1.94376	1.3132	1.11215
CCNA_00583	lysozyme family protein	-0.202957	0.295005	-0.101744	0.109873	-0.052296	1.22697	1.38327	1.03859	1.10039	1.31463	0.973909	1.09655	1.07336	1.15203	0.904599	0.973429	1.00625	0.890969	0.804486	0.771056	0.920719	0.97947	0.8817	0.98945	0.846204	0.593025	0.644347	0.838111	0.740314	0.660269	0.799299	0.655521	0.402056	0.572948	0.557505		1.21277	1.04009	0.889238	0.923509	0.695213	0.597466
CCNA_00585	hypothetical protein	0.059235	-0.0990803	0.0631528	-0.222243	0.165552	0.818066	0.839339	0.700485	1.16593	0.592284	0.66145	0.667167	0.776124	0.76949	0.828343	0.607389	0.753803	0.552888	0.854926	0.726677	0.794912	0.675887	0.612918	0.544087	0.55535	0.778351	0.850252	0.897898	0.84921	0.772229	0.662492	0.675687	0.635391	0.595863	0.576945		0.82322	0.740515	0.699137	0.636631	0.829588	0.629275
CCNA_00586	LytR/AlgR-family transcriptional regulator	0.0718406	0.197214	0.189833	0.0153135	-0.358218	0.330619	0.148584	0.107392	0.0941316	0.347902	0.378425	0.39906	0.124712	0.0172843	-0.0315938	-0.11607	0.0679607	0.141836	0.214944	0.0881125	0.185564	0.0506647	0.192972	0.125281	0.314389	0.0654287	0.0574353	0.0352298	-0.0584235	0.139103	0.202358	0.134651	-0.0451158	0.0543125	0.00969032		0.205726	0.177578	0.0793567	0.173774	0.0477546	0.0711791
CCNA_00587	alpha/beta hydrolase family protein	0.107397	-0.0879184	0.0136745	-0.184071	0.046235	0.388739	0.536417	0.282958	0.359523	0.0312851	-0.000669767	0.239551	0.303666	0.501545	0.401815	0.153065	0.191968	0.260278	0.0253002	0.290214	0.283958	0.341022	0.214339	0.116502	0.200644	0.090694	0.139606	0.25457	0.277666	0.169599	0.245441	0.208777	0.122356	0.157275	0.322179		0.319784	0.289181	0.184165	0.231293	0.186427	0.211205
CCNA_00588	SapA domain protein	-0.167347	-0.146829	-0.285954	0.574222	0.0222055	0.221553	0.076962	0.0779416	0.152063	-0.000746615	0.108166	-0.30665	0.0972609	-0.289864	-0.179783	-0.123755	0.194997	0.118201	0.248983	0.291951	0.0361813	0.125944	-0.0360574	0.309663	0.207881	-0.126368	0.0590373	0.415111	0.105192	0.0603278	0.358371	0.379304	0.300356	0.270104	0.253554		0.105555	-0.114174	0.146075	0.128722	0.10266	0.312338
CCNA_00589	hypothetical protein	0.0409962	0.109789	0.0136394	-0.00860562	-0.0400514	0.246872	0.306951	0.152105	0.123202	0.274741	0.0555243	0.19591	0.250325	0.0924385	0.0988575	0.166896	0.164733	0.245237	0.270022	0.34191	0.119263	0.197701	0.0903176	0.164604	0.180528	0.225095	0.214357	0.148928	0.180834	-0.00774597	0.268093	0.365755	0.135112	0.299377	0.370232		0.220774	0.138611	0.23776	0.150483	0.152294	0.287714
CCNA_00590	FixC-family flavoprotein dehydrogenase	0.0397289	0.0744262	-0.0958658	-0.218348	0.210081	-0.216994	-0.224811	-0.133233	-0.34598	-0.261703	-0.172584	-0.518738	-0.2271	-0.0380512	-0.155943	-0.0935996	-0.613006	-0.311679	-0.353679	-0.110762	-0.218352	-0.186411	-0.220104	-0.116666	-0.272432	0.0130366	-0.162331	-0.0962197	-0.173363	-0.108368	-0.230843	0.0305655	-0.323115	-0.25603	-0.158987		-0.236544	-0.222483	-0.296545	-0.202793	-0.105449	-0.187682
CCNA_00591	conserved hypothetical protein	-0.0522387	-0.00438887	0.142803	-0.00242257	0.00523367	0.0582406	0.0509708	0.0242552	0.102062	-0.212033	0.0206684	-0.0298951	0.127677	0.058131	-2.81083e-05	0.0280311	-0.00142872	0.0625744	-0.022173	0.174118	0.0900525	-0.0233857	0.0743423	0.0927072	0.0732447	0.0802974	0.19305	0.0821408	0.0759722	0.0961463	0.176255	0.197286	0.133375	0.076874	0.161126		0.00469894	0.0353107	0.0482243	0.0613922	0.105521	0.148983
CCNA_00592	ferritin superfamily protein	0.00793914	-0.0369649	-0.00586588	0.0892349	-0.119147	-0.251097	0.130949	-0.196239	-0.364529	-0.447932	-0.134491	-0.142203	-0.259729	-0.0148936	-0.0999384	-0.0331478	-0.0251081	-0.167532	0.00370663	-0.227953	-0.0928137	-0.0258905	-0.0621756	-0.112175	-0.0263175	-0.029174	0.018467	-0.245125	-0.107657	-0.113863	-0.141062	-0.113702	-0.170684	-0.0627248	-0.0370998		-0.22577	-0.130251	-0.0900069	-0.0638745	-0.0954701	-0.105055
CCNA_00593	conserved hypothetical protein	0.129926	0.0426723	-0.106961	-0.0455486	-0.0438996	-0.0553241	0.157838	0.159741	0.0805047	0.159459	-0.0522286	-0.176522	-0.0978285	-0.0979011	-0.0430837	-0.0211968	0.0969797	-0.0452603	-0.125415	-0.112003	-0.0335719	-0.152452	0.0226454	-0.0188346	-0.10087	-0.0119678	0.0185801	0.0223707	-0.116305	-0.125386	0.00623937	0.0704484	-0.190647	-0.0343769	-0.0157451		0.100444	-0.0935127	-0.041379	-0.0566165	-0.0425417	-0.0328162
CCNA_00594	conserved hypothetical protein	-0.0776562	0.0193028	-0.0556454	0.0799031	0.00957137	-0.0982514	-0.0791601	-0.0250378	-0.082727	-0.215069	0.0631188	-0.227389	-0.156389	-0.114248	-0.0801538	-0.0632045	-0.0415713	-0.141114	0.121976	-0.194422	-0.0682905	-0.0120595	0.0509337	0.0104125	-0.0738044	0.0179576	0.0027431	-0.0391463	-0.00926249	-0.0757951	0.0277091	-0.128422	-0.0083626	0.0973366	-0.0201812		-0.100049	-0.103012	-0.0636671	-0.0185616	-0.0207006	-0.00638409
CCNA_00595	FecR family protein	0.257341	-0.624822	0.181937	-0.025891	-0.00608275	0.0954076	-0.780336	0.100869	-0.324575	-0.0183132	0.0928789	-0.262527	0.00448026	-0.424146	-0.675664	0.0938183	0.0651863	-0.162301	0.0281301	0.00712327	0.207932	0.0625631	0.027965	-0.358964	0.298646	0.189929	-0.029995	0.217471	0.024899	0.164837	0.114471	-0.0482478	0.0650454	-0.1327	0.441863		-0.185389	-0.252996	0.00639133	0.0476284	0.113428	0.0880863
CCNA_00596	RpoE-family sigma factor	0.395889	-0.20336	-0.148681	-0.159263	0.123576	0.116214	-0.0659111	-0.0262162	0.510097	0.0415441	0.363092	-0.107712	-0.0923309	0.147701	0.314837	0.143213	0.0698521	0.167957	0.387768	0.15235	0.298999	0.0779849	0.210172	0.319754	0.0552786	0.138556	0.168752	0.175864	0.138723	0.213431	0.252818	0.18179	0.0334846	0.355316	0.113347		0.115145	0.125117	0.184228	0.192438	0.167065	0.187351
CCNA_00597	TonB-dependent receptor	0.294336	0.164303	-0.269879	0.152194	-0.273515	0.0812732	0.0991158	0.100805	-0.0854329	0.357739	-0.134507	-0.101973	0.157412	-0.074654	0.148313	-0.00641759	-0.0364694	-0.0258189	0.0639921	-0.166521	0.104937	-0.0408625	0.0975123	-0.142961	0.0695716	0.174644	0.0307848	-0.0697987	-0.0403361	0.0502743	0.0538882	-0.071201	0.103971	-0.000730795	0.161113		0.1107	-0.00108172	-0.034247	0.0176394	0.0291137	0.0494081
CCNA_00598	TonB-dependent receptor	0.0666776	-0.12348	-0.102986	0.127211	-0.0585263	0.0166773	0.0415908	0.0285543	-0.0385434	0.0549279	-0.0563031	-0.0246029	-0.0400141	0.0593079	-0.129376	0.158164	0.14284	0.273093	0.199975	0.198339	0.128189	0.176198	0.155692	0.284948	0.197373	0.169224	0.17015	0.166656	0.180277	0.202555	0.19693	0.132239	0.237252	0.159033	0.164199		0.0206414	-0.0381975	0.194482	0.18848	0.177772	0.177931
CCNA_00600	conserved hypothetical protein	-0.19087	0.142024	0.0987959	-0.00233182	-0.0504495	0.0225211	0.187528	0.041494	-0.150295	-0.155554	0.131513	0.323698	0.0980569	0.133715	0.17902	0.20146	0.0813052	0.217253	0.0911664	0.207436	0.100193	0.125289	0.0364563	0.114058	0.167925	-0.0858852	-0.024136	0.0748944	-0.0648143	0.0445664	0.259684	0.115982	-0.126555	0.167251	0.232183		-0.0108612	0.173201	0.159724	0.108784	-0.0110749	0.129709
CCNA_00601	MoxR-like ATPase	-0.0999361	0.112539	0.0329165	-0.0735519	0.0277281	0.190078	0.0877962	-0.0666076	0.0257431	0.161395	0.133026	0.164456	0.0602022	0.195602	0.233122	0.029245	-0.026541	0.101958	0.0965814	0.179476	-0.106144	0.126852	0.244209	0.0721816	0.132114	-0.0377106	0.00747304	0.0179153	0.0460454	-0.01102	0.0755907	0.123226	0.218473	0.0664815	0.00550009		0.079681	0.157282	0.0761438	0.0938424	0.00454064	0.0978543
CCNA_00602	von Willebrand factor type A domain protein	-0.00569559	0.00361284	0.00820193	0.0463493	-0.129285	0.263261	0.16845	0.0375655	-0.132442	-0.307063	0.165438	0.235323	-0.00957004	0.0361436	-0.0162594	0.193876	0.207552	0.000341237	0.271431	0.0911308	-0.0231413	0.0515338	0.139234	0.129736	0.0203988	0.0647617	0.0390585	-0.0787277	-0.117356	-0.05505	-0.0461551	0.156162	0.00167542	0.0303313	0.127372		0.00595429	0.082215	0.152866	0.0635523	-0.0294626	0.053877
CCNA_00603	integral membrane protein	0.33161	-0.0640332	-0.171913	0.185137	-0.351974	-0.202534	-0.606033	0.261446	0.182924	0.538989	-0.265241	0.170331	-0.140757	0.505639	0.321682	0.0884608	0.391414	-0.320555	-0.0233071	-0.177281	-0.176662	-0.0645012	0.0443955	-0.171499	0.0340903	-0.076454	0.116736	-0.161314	0.0313906	-0.0546005	0.152659	0.0757551	0.00729167	0.0471011	-0.0328339		0.0349585	0.118331	-0.00825366	-0.0668354	-0.0288483	0.0499946
CCNA_00604	RDD family membrane protein	-0.191366	-0.201686	0.685087	-0.650429	0.270455	0.337167	0.257177	0.470073	0.106977	-0.374188	0.19757	0.279414	0.278176	0.105816	0.378858	0.222386	-0.100423	0.00526936	0.255894	0.159985	0.205203	0.15251	0.378711	0.362549	0.140757	-0.0288223	0.244986	0.137057	-0.0168573	0.0189885	0.217919	0.321256	0.134841	0.304224	-0.0486173		0.159441	0.247967	0.108622	0.247946	0.0710703	0.185925
CCNA_00605	conserved hypothetical membrane protein	-0.0649163	-0.122972	0.125043	-0.118802	0.247725	-0.0440556	0.164122	-0.235147	0.0352129	-0.510606	-0.134388	0.0114391	0.03177	0.180135	-0.125895	0.0840523	0.130556	0.0761612	0.335555	-0.213731	-0.114191	-0.104988	0.105482	-0.014018	0.0847335	0.0643081	-0.0133996	-0.135794	8.88124e-05	0.043158	-0.0876641	0.230806	0.00573406	0.121439	-0.101167		-0.118095	-0.00738786	0.0825186	-0.00859638	-0.00832784	0.0338296
CCNA_00607	TonB-dependent receptor	-0.0872278	0.0119476	-0.0689584	0.111221	0.052369	0.0965505	0.108836	0.0922663	-0.00049731	0.014539	0.0752136	0.0162905	0.112934	0.0985402	0.158328	0.00538434	0.117912	0.0270877	0.133272	0.0639339	0.0938828	-0.0137283	0.0605335	0.104313	0.0560635	0.0359233	0.123993	-0.0290872	0.0563878	-0.0192386	-0.0402256	0.0351978	0.134461	0.0394101	0.0514075		0.0623389	0.0922611	0.069518	0.0602129	0.0335957	0.0440502
CCNA_00608	endopygalactorunase	0.0337861	-0.0614964	-0.0572135	0.0902858	-0.0737373	0.122381	0.0544418	0.0515505	-0.174254	0.034453	0.0406548	0.0456577	-0.003547	0.26965	-0.162421	-0.0176093	0.0596367	-0.129216	0.0497668	0.0575036	0.155522	0.0632736	-0.0676624	-0.0182217	0.147178	0.192415	-0.0342828	-0.053149	-0.074351	0.110608	-0.00311297	-0.0455539	0.00300244	-0.0206191	0.14383		0.0177143	0.0379989	0.00401644	0.0560177	0.0282481	0.0155094
CCNA_00609	PurR-family transcriptional regulator	-0.142673	-0.0574102	-0.00691596	-0.0318778	0.218494	0.228454	0.0174843	0.0850094	0.189094	0.650872	0.0360206	0.0389626	0.260755	0.185193	0.260237	0.178244	0.302202	0.283056	0.157523	0.170314	0.215897	0.1401	0.12688	0.119021	0.254404	0.164637	0.301578	0.198736	0.0716832	0.121244	0.237589	0.156372	0.0826995	0.279606	0.288424		0.234183	0.156234	0.218268	0.17126	0.171576	0.208938
CCNA_00610	alpha-1,2-mannosidase	-0.0123536	-0.0048512	-0.0719372	0.0247101	0.0336118	0.0588716	0.183703	0.139571	-0.00788372	-0.0114846	0.0428816	-0.00856545	0.0619809	0.0498021	0.120292	-0.0267108	0.0363517	0.0640008	-0.0539804	-0.0103261	0.00526984	-0.014584	0.00409187	0.000518612	-0.00850387	-0.0823279	-0.0212553	-0.0459924	-0.0490539	0.0049665	-0.0336792	0.116579	-0.0187482	0.0141729	-0.0708621		0.0725554	0.0532782	0.00186705	-0.0026415	-0.0387326	0.00149238
CCNA_00611	beta-lactamase	-0.0987371	-0.151064	0.0703912	0.0917361	0.021831	0.0848658	-0.121604	-0.124951	0.0105125	0.0642463	0.0166357	0.0376476	-0.0676624	0.142868	-0.0142437	-0.0565659	-0.0838227	-0.031883	-0.099418	0.03828	0.0540759	-0.0252552	0.0227674	0.00309171	-0.00231823	0.189114	0.11469	0.0934456	0.00145034	0.0606203	0.144784	0.0236295	0.00537627	0.118682	0.00755454		-0.0173861	0.0230491	-0.0466819	0.0104723	0.0918641	0.0600054
CCNA_00612	L-asparaginase	0.389471	0.0158544	0.0695723	-0.221808	-0.278459	-0.0820947	-0.033238	-0.255466	0.0995325	-0.27058	0.222371	0.0863512	0.0751793	0.143131	0.00022005	0.0803279	-0.223171	-0.278132	-0.409441	-0.113206	-0.0941504	0.00216649	-0.183778	-0.280848	-0.00948152	-0.270185	-0.192711	-0.0311746	-0.209945	-0.299842	-0.196408	-0.0425397	0.0136729	-0.00245158	-0.203379		-0.108369	0.105451	-0.188724	-0.113218	-0.200772	-0.0862211
CCNA_00613	cyanophycinase	-0.347307	0.303811	0.0891851	0.0491576	-0.0987965	0.0402305	-0.0204382	-0.199013	-0.776808	0.228839	0.20813	0.0506356	0.35316	-0.032845	-0.0820259	0.153917	-0.05614	0.302216	0.209647	0.0762985	0.149804	0.28173	-0.131791	0.0920755	-0.196683	0.239765	-0.00198402	0.0132964	-0.0140872	0.0370125	0.203294	0.197151	-0.0273558	0.0544539	0.0425721		-0.145438	0.099411	0.137188	0.0390271	0.0548006	0.0940231
CCNA_00614	short-chain fatty acids transporter	-0.186521	-0.0016276	0.140598	0.117428	-0.101844	0.0593343	-0.184506	0.062197	-0.163812	0.0614456	0.000987471	0.066397	-0.099893	-0.0829358	-0.143566	-0.136541	-0.205917	-0.074904	-0.12637	-0.0278939	-0.0704734	-0.122697	-0.00753477	-0.0134648	-0.255694	-0.0952054	-0.207791	-0.195216	-0.07275	-0.0614306	-0.0225395	-0.208014	-0.021013	0.0523522	-0.19686		-0.0330681	-0.0518022	-0.114325	-0.0939728	-0.126479	-0.0792148
CCNA_00615	TonB-dependent receptor	-0.115431	0.00410767	-0.0343766	0.0815382	0.0572476	0.0962357	-0.0233107	0.0878065	0.02095	0.0545001	0.0487835	0.203978	0.120769	0.104888	-0.00480732	0.0946083	0.0569892	0.108089	0.134208	0.0645085	0.0315801	0.0211492	0.0341971	0.0490451	-0.0182043	-0.037124	0.0196584	0.0890625	0.140257	0.0290046	0.0198434	-0.01594	0.0121225	0.0343043	-0.041554		0.0472363	0.0947222	0.0916806	0.0235534	0.0481718	0.00175524
CCNA_00616	Lrp-family transcriptional regulator	0.276304	-0.0408616	-0.180563	-0.207759	0.115537	0.131487	0.410016	-0.15273	-0.0711437	0.0775571	0.295346	0.0506159	0.0611042	0.145161	-0.0164672	-0.129394	-0.0167792	-0.0330427	0.18802	-0.00988273	-0.0666284	-0.0476987	-0.423002	-0.267261	-0.206805	-0.347607	-0.0663131	-0.0826708	-0.0260388	-0.0522272	0.171361	0.22071	0.34113	0.0107013	0.314091		0.0790375	0.107152	-0.000215783	-0.202279	-0.114971	0.211599
CCNA_00617	arginine N-succinyltransferase, beta chain	-0.101871	-0.283206	0.0944204	-0.103861	0.419598	-0.347785	-0.713677	-0.366756	-0.462029	-0.210924	-0.378446	-0.387168	-0.550991	-0.0987186	-0.150167	-0.532317	-0.461528	-0.350777	-0.331395	-0.440272	-0.636787	-0.613773	-0.589829	-0.552977	-0.528065	-0.0890082	0.0477523	-0.0859785	0.168872	0.145389	-0.101369	-0.105365	0.218968	0.112778	-0.0610106		-0.420234	-0.313098	-0.423258	-0.584286	0.0374054	0.0128001
CCNA_00618	succinylglutamic semialdehyde dehydrogenase	-0.394263	0.00260094	0.0208394	-0.00335038	0.391562	0.162463	0.344708	0.061452	-0.428867	-0.412719	-0.0921209	0.0365797	0.299172	-0.19981	0.0587537	-0.0913533	-0.475667	-0.0727253	-0.0592072	-0.207897	-0.135383	-0.0690358	-0.497954	-0.0776866	-0.416169	0.141451	-0.0877286	0.256795	0.259128	0.247507	0.237273	0.308616	0.391863	0.46688	0.354388		-0.0545926	0.0205149	-0.18137	-0.239246	0.163431	0.351804
CCNA_00619	succinylarginine dihydrolase	-0.0847089	-0.114953	-0.0958844	0.102668	0.0953196	-0.090342	0.156174	-0.0705061	-0.239162	0.202398	-0.0800906	0.0161487	-0.0195615	-0.123099	-0.081159	-0.113047	-0.0235645	-0.0209626	-0.00639958	0.0782121	-0.124281	-0.439168	-0.191251	0.0670253	-0.0567512	0.194666	0.0518887	-0.0202974	0.292333	0.11554	0.157881	0.227438	0.59192	0.380694	0.375866		-0.00828741	-0.0575523	-0.0171523	-0.148885	0.126826	0.34676
CCNA_00620	acetylornithine aminotransferase/succinyldiaminopimelate aminotransferase	-6.43871e-05	0.159082	-0.00609178	-0.0419082	-0.0942166	-0.0199698	-0.412896	-0.0165425	-0.148192	0.0656267	0.0517566	-0.0707372	-0.0237644	-0.075458	-0.125958	-0.0397991	-0.0719451	-0.1297	0.00921525	0.0222495	-0.385081	-0.526747	-0.479995	-0.440061	-0.679576	0.0936584	0.0254568	-0.0416007	0.258469	0.156898	-0.0979011	0.278712	0.570232	0.294637	0.137775		-0.106395	-0.0488323	-0.0419959	-0.502292	0.0985764	0.236691
CCNA_00621	conserved domain hypothetical protein	-0.151834	0.0357966	-0.156217	0.079996	0.157869	-0.0350582	-0.435662	-0.23623	0.216441	-0.0284128	0.409997	0.0569484	-0.04917	-0.425439	-0.213038	0.0592713	-0.0795222	0.115355	-0.0684926	0.0133668	-0.189333	-0.168258	-0.095064	-0.131865	-0.00664876	-0.209625	0.0366025	0.0191705	-0.0773486	-0.520583	-0.106776	-0.143143	-0.226876	-0.108364	-0.0805779		-0.103784	-0.0441405	0.00799559	-0.118234	-0.150357	-0.133147
CCNA_00622	hypothetical protein	0.558882	-0.343427	0.102369	-0.312676	-0.242334	-0.184925	-0.509357	-0.158545	-0.565456	-0.0705681	-0.13375	-0.188846	-0.198409	-0.130706	-0.279644	-0.138519	-0.450931	-0.0512175	-0.00746355	-0.0257355	-0.277581	-0.0818723	-0.42822	-0.206461	-0.219541	0.0365339	-0.0993791	-0.224129	-0.203566	-0.498475	-0.436047	-0.362318	-0.399219	-0.344855	-0.47349		-0.29777	-0.186271	-0.134773	-0.242735	-0.197803	-0.403186
CCNA_00623	PAS-family sensor histidine kinase	-0.0470444	0.0230837	0.028875	0.041685	0.0497924	0.147849	0.203168	0.169672	0.061059	0.157115	0.101395	0.164535	0.19482	0.270464	-0.127666	-0.0884909	0.24897	0.046824	0.364388	0.188046	-0.00190568	0.12886	0.0719058	-0.0390391	-0.00416684	-0.0277452	0.0102598	-0.060172	-0.0465089	-0.0993203	0.0629538	-0.00733411	-0.0324723	0.0976089	-0.0702171		0.147772	0.120709	0.151948	0.0311308	-0.0446973	0.0101079
CCNA_00624	hypothetical protein with pentapeptide repeats	-1.08778	0.636068	0.499456	-0.325115	0.106006	-0.482462	0.0889832	-0.0353619	0.791046	0.759698	0.23647	-0.219122	0.33901	-0.00115877	0.00804184	-0.204439	0.425926	-0.0287678	-0.251047	-0.0837239	-0.0271909	0.141617	0.387028	-0.334797	0.0474299	0.249958	0.12884	-0.246041	-0.206267	-0.35333	-0.0509837	-0.0604709	0.35967	0.040982	-0.117719		0.224381	0.0726483	-0.0284102	0.0428175	-0.085368	0.0342956
CCNA_00625	two-component receiver domain protein	0.158088	0.172249	-0.0373292	-0.0985211	-0.182555	-0.147405	-0.208586	-0.338832	0.0805373	-0.274037	0.00765403	-0.0567578	-0.339827	-0.203091	0.0302959	-0.170659	0.04326	-0.26098	-0.315541	-0.145475	-0.275278	-0.134069	-0.51295	-0.257542	-0.441138	-0.17065	-0.132902	-0.182199	-0.265989	-0.35796	-0.250565	-0.4112	-0.140635	-0.312094	-0.196205		-0.177664	-0.112345	-0.169879	-0.324196	-0.22194	-0.26214
CCNA_00626	methyl-accepting chemotaxis protein	-0.141016	-0.0653141	-0.0563179	0.11863	0.0157058	0.0345463	0.0790761	0.0232315	-0.072663	-0.339262	-0.151965	-0.133677	-0.0793104	-0.097896	-0.00419707	-0.172943	-0.117384	-0.178058	-0.0685014	-0.183862	0.0148696	0.0255701	-0.0998596	-0.191222	-0.209996	-0.00241716	-0.0231704	-0.159699	0.0201466	0.0607029	-0.183765	-0.00882154	-0.103111	-0.281758	-0.131324		-0.0550143	-0.093409	-0.14415	-0.0921276	-0.0208874	-0.141756
CCNA_00628	chemotaxis protein cheY	-0.0122459	-0.0507698	0.0322738	0.0351318	0.0782721	-0.159584	-0.0310899	-0.260698	0.263807	0.0234226	0.0395842	0.104666	-0.218945	-0.0490852	-0.0890886	-0.0509098	-0.143333	-0.0943561	0.0872758	-0.0310466	-0.157471	-0.149169	0.0222164	-0.0182914	0.00893794	0.0852377	-0.163119	-0.296841	-0.119298	-0.202712	-0.012163	0.0690284	0.0165938	-0.0317389	0.00353707		-0.0328282	-0.0425737	-0.0464739	-0.0587554	-0.139346	0.00905144
CCNA_00629	methyl-accepting chemotaxis protein	-0.156907	-0.0357425	0.0531937	0.0675255	0.0983202	-0.310942	-0.204905	-0.390887	-0.209117	-0.0677	-0.0191639	-0.119316	-0.255155	-0.0284436	-0.0365225	0.00706656	0.0153995	0.0788287	-0.0516893	-0.0981243	-0.254538	-0.259892	-0.0845096	-0.156331	-0.120778	-0.00259408	-0.0862188	-0.299651	-0.0157073	-0.231394	-0.194866	-0.190519	-0.0866002	-0.0798135	-0.0681834		-0.23671	-0.0917203	-0.00970376	-0.17521	-0.127113	-0.123996
CCNA_00630	chemotaxis histidine kinase protein cheAII	0.0509844	-0.164525	0.0548262	-0.141806	0.153592	0.119508	0.149885	-0.761384	-0.107691	0.230016	-0.00762132	0.0666932	0.159614	0.0312184	-0.47832	0.12622	-0.409568	-0.45602	0.35758	0.114882	-0.0895343	-0.2752	-0.136016	0.101845	-0.136592	-0.395763	-0.247502	-0.149859	-0.0775284	0.0396183	0.142342	-0.0478987	0.143647	-0.399356	-0.201464		-0.0739332	-0.0456832	-0.0533812	-0.107099	-0.166207	-0.0725459
CCNA_00631	chemotaxis protein cheW	0.142545	-0.213455	0.162406	0.0792003	-0.197413	0.195095	-0.147968	0.130768	0.318424	-0.487452	0.0889348	-0.0780211	-0.347348	0.286735	-0.192051	0.104886	0.176871	0.291338	0.119732	-0.126703	-0.325927	-0.417479	-0.181234	-0.0951499	-0.251384	-0.139143	-0.460584	-0.0373327	0.0448436	0.00639412	-0.0273747	0.0270764	0.0118141	0.102693	-0.152103		0.00177337	-0.04835	0.113225	-0.254235	-0.117164	-0.00757882
CCNA_00632	chemotaxis receiver domain protein CheYII	0.083018	0.012931	-0.689151	0.510678	-0.0823914	0.143569	-1.00944	0.202512	0.45983	0.0979721	-0.182351	0.283652	-0.218947	-0.267346	-0.211991	-0.0801883	0.110541	-0.260752	-0.325252	-0.175665	-0.371948	-0.122918	0.0491959	-0.152345	-0.470775	-0.180407	-0.467897	-0.542678	-0.382503	-0.0601495	-0.366752	-0.175574	-0.218995	-0.5145	-0.0544072		-0.0211108	-0.119396	-0.146263	-0.213758	-0.326727	-0.266046
CCNA_00633	receiver domain-glutamate methylesterase CheBII	0.0075785	-0.0130644	0.331401	0.0673697	-0.255726	0.236365	0.151135	0.176394	-0.356551	-0.361093	-0.0468545	0.166479	0.491247	0.305541	0.0828854	0.122008	0.187985	0.190084	-0.0266707	-0.0529857	-0.0467222	-0.108498	0.117059	0.0491891	0.200578	0.329369	0.0706594	-0.0239888	-0.00715929	0.0774815	0.106559	-0.194008	-0.0629999	0.0617452	-0.143681		-0.0307498	0.19986	0.084084	0.0423211	0.0892724	-0.0464768
CCNA_00634	chemotaxis protein methyltransferase	0.166769	0.0388903	0.255023	-0.0499058	-0.505901	0.454395	0.0884236	0.331452	0.444743	0.15017	0.117783	0.0795152	-0.07022	0.473784	-0.183993	0.190473	0.172602	0.286853	0.277512	0.110005	0.113466	0.279695	0.18403	0.188389	0.226703	-0.0429244	-0.192654	0.339566	-0.252706	-0.02195	0.286306	-0.0790694	0.177438	0.0994523	-0.0191105		0.293837	0.0833737	0.207489	0.198456	-0.0341336	0.0930033
CCNA_00635	CHASE2 membrane receptor	0.127659	-0.190458	0.168008	-0.0660624	-0.0166166	0.139495	0.105108	0.00216355	-0.113946	-0.116123	-0.0642263	0.180723	-0.128205	-0.222977	0.349856	0.0158268	0.0406042	0.0372784	0.0330256	0.0799588	0.0646284	0.135829	-0.0297143	-0.167176	-0.00759465	-0.0454654	0.127027	0.0783805	0.0578702	0.0257126	-0.0257284	0.0510862	-0.00953802	-0.174107	0.0573359		0.00333935	0.0230344	0.0413388	-0.000805444	0.0487049	-0.0201902
CCNA_00636	hypothetical protein	0.0318209	0.0548407	-0.00457248	-0.176563	-0.00469486	-0.0118802	-0.198763	-0.139502	0.283168	0.0363553	-0.276154	-0.00331996	0.01966	-0.147619	-0.284904	-0.0925098	-0.111763	0.0443884	-0.104726	0.0238346	0.00705379	-0.215159	-0.0711564	-0.131036	-0.146034	0.0853539	-0.11335	-0.124485	-0.151378	-0.443436	-0.33757	-0.203255	0.0780924	0.0107555	-0.0910406		-0.00612438	-0.138467	-0.0481551	-0.111266	-0.149459	-0.108604
CCNA_00637	tetratricopeptide repeat family protein	-0.0264262	0.0961406	-0.144888	0.0108457	0.138646	0.123948	0.0402578	0.199035	0.0921695	0.0674884	-0.0345506	0.0749502	0.156932	0.242587	0.236609	0.118011	0.209739	0.116938	0.157181	-0.00795981	0.254119	0.0786124	0.0345276	-0.0269044	0.195802	0.0252713	0.126476	0.0195698	0.0404397	-0.0822293	0.106229	0.0921895	0.00392612	0.0287303	-0.114381		0.10458	0.135305	0.118782	0.107231	0.0259056	0.0233388
CCNA_00638	heme:hemopexin-binding protein	-0.0587626	0.0147403	0.0525216	0.0444715	0.0108647	0.0626245	0.229755	0.155463	-0.129965	0.17229	-0.0652288	0.154752	0.124876	0.181178	0.0104371	-0.00293251	0.121385	0.00497007	0.0658775	0.0638524	0.0122918	-0.0236359	0.0400059	0.078149	-0.0204789	-0.025833	-0.00879517	-0.0210056	0.00653762	-0.0291693	-0.0337306	0.0360966	0.000338892	0.116608	0.0488332		0.0980336	0.0812027	0.0506305	0.0172664	-0.0156531	0.0336293
CCNA_00639	heme:hemopexin-binding protein	0.0663868	-0.0185133	-0.0388101	-0.0984199	0.065619	0.0491099	0.134124	0.0559095	0.0291336	0.173778	0.092046	0.0904989	-0.0345013	0.224363	-0.130301	0.0418433	0.086805	-0.189611	0.0398549	0.0393985	0.0104233	0.103442	0.00410175	-0.0450732	-0.0678008	-0.0374301	0.0502799	-0.0060935	0.00109451	-0.128486	0.115039	-0.0455103	-0.0471479	-0.173635	0.0197004		0.0884111	0.048421	0.00365823	0.00101871	-0.0241271	-0.0263107
CCNA_00640	hypothetical protein	-0.0981812	-0.155086	0.0145311	-0.0953253	0.28754	-0.216135	-0.0361628	-0.0225001	0.0666154	-0.2112	0.000623163	0.16208	-0.274074	0.023769	0.074886	0.0391929	-0.125226	0.076976	-0.276818	-0.176365	-0.0156382	-0.160642	-0.117222	-0.200089	-0.0320918	-0.165383	-0.220939	-0.0246531	-0.318652	-0.00674911	-0.0380669	-0.125945	-0.287957	0.00522933	0.0325671		-0.0838765	-0.00254319	-0.092448	-0.105137	-0.147275	-0.0828346
CCNA_00641	hypothetical protein	0.0697904	-0.277916	0.204474	-0.0473278	0.0424961	0.186784	-0.385327	0.0208656	-0.481271	-0.652659	-0.311153	-0.137069	-0.226967	-0.404899	0.217195	-0.323834	-0.026361	0.241907	0.199115	-0.183534	0.287544	-0.151564	0.320997	-0.0969193	0.140247	0.00222645	-0.272879	-0.142671	-0.129562	-0.0409386	0.139059	-0.231736	-0.30493	-0.334832	-0.401549		-0.262321	-0.172579	-0.0185414	0.100061	-0.116765	-0.226797
CCNA_00642	hypothetical protein	0.41876	-0.145481	-0.18554	0.0944644	-0.275627	0.0982069	-0.183969	-0.215769	0.547424	-0.105097	-0.244443	0.0987687	0.166914	0.434798	-0.229143	-0.140988	0.167087	0.146837	0.264136	0.314701	0.20157	0.129464	-0.0355139	0.266988	0.45158	0.275358	0.443129	0.145901	-0.1565	0.316567	0.184124	0.0054524	0.072533	0.334703	0.314594		0.0281589	0.0453789	0.150354	0.202818	0.204891	0.182281
CCNA_00644	conserved hypothetical protein	-0.216404	0.104843	0.047678	-0.0937925	0.19731	0.258449	-0.148375	0.257769	0.100509	0.437061	0.163737	0.220478	0.219079	0.241203	0.154041	0.217317	0.136785	0.000368619	0.11747	0.23648	0.0333313	0.0654915	0.0718539	0.294974	0.162885	0.161834	0.0984424	0.0336958	-0.0747725	0.0733608	0.198629	0.124085	0.043181	0.119327	0.234199		0.181082	0.199708	0.141684	0.125707	0.0585121	0.143884
CCNA_00645	nitrate binding protein nrtA	-0.0781783	-0.0683813	-0.0366849	-0.0458417	0.109165	0.141705	-0.199374	0.152947	-0.083022	0.037833	0.0975315	0.0673854	0.0947599	0.290332	-0.197508	0.0991457	0.0869179	0.177397	0.203385	0.095218	-0.142852	0.21529	0.0571207	0.0715445	-0.00234751	0.134803	-0.0606627	0.0127925	0.109543	0.0137811	0.0886896	0.1017	0.0730663	-0.00587389	0.0744439		0.010018	0.0705	0.132413	0.0397512	0.0420514	0.0664051
CCNA_00646	nitrate transport permease protein nrtB	-0.0750451	0.0426272	-0.0195071	-0.00616797	0.00727507	0.261026	0.238712	0.202744	0.0989679	0.0316505	0.25057	0.187746	0.215974	0.269603	0.576071	0.0998602	0.124542	0.0472209	0.261833	0.252579	0.151308	0.182648	0.136645	0.17903	0.0971446	0.151528	0.172288	0.198359	0.111317	0.165319	0.219071	0.268329	0.187455	0.116439	0.218375		0.16662	0.299993	0.157207	0.149355	0.159762	0.201934
CCNA_00647	nitrate transport ATP-binding protein nrtD	-1.00458	0.0971665	0.531394	0.0162428	0.317343	-0.197298	-2.12484	-0.170256	0.263399	1.04664	0.193625	0.278541	0.309494	-0.426244	1.03418	1.37108	1.12468	0.316077	0.354866	0.270686	0.567838	0.355842	0.823249	0.838996	0.121115	0.330252	-0.0219993	0.0534905	0.36413	0.15027	0.403076	0.608204	0.337113	-0.151998	0.0346768		-0.236471	0.277919	0.687478	0.541408	0.175229	0.246215
CCNA_00648	nitrate response regulator NasT	-0.0901168	0.0180833	0.219823	0.0554154	-0.00994733	0.160875	0.247655	0.0237866	0.459837	-0.163791	0.0864346	0.0765746	0.21528	0.247992	0.378446	0.11715	0.199734	0.107074	0.0165473	0.18342	0.16723	0.135362	-0.0781942	0.227295	0.22232	0.0937526	0.0704233	-0.157076	-0.10885	0.0381093	0.0913846	-0.154044	0.00605429	0.147328	0.0390717		0.145673	0.200945	0.124785	0.134803	-0.0127282	0.025959
CCNA_00649	ABC family transporter protein	0.611734	-0.333019	-0.0725842	-0.0588976	-0.147699	0.420159	-0.0407622	0.292164	0.137601	0.383849	0.06947	0.0622995	-0.483653	0.247554	0.0139941	0.318143	0.0343434	0.129504	-0.111344	0.0647552	-0.0538778	0.258415	-0.0344834	-0.458089	0.0633011	-0.165676	-0.147039	0.145366	-0.107783	-0.000604073	0.0547696	-0.027984	0.277538	0.0127463	-0.0909588		0.238602	-0.018067	0.0870803	-0.0449468	-0.0551472	0.0452221
CCNA_00650	MFS superfamily nitrate/nitrite transporter NarK	0.00803616	-0.0175619	0.164429	0.0522909	-0.167429	0.195524	0.356083	0.0241976	-0.233235	0.31828	0.095173	-0.00190415	0.248217	0.0678578	-0.0141588	0.0596033	0.135583	0.209341	-0.0571637	0.120923	0.137267	0.0414736	0.24362	0.00509682	0.147119	0.294074	-0.048132	0.141575	0.133609	-0.0551462	0.130714	-0.0391061	0.0606653	-0.055987	0.119304		0.13217	0.079037	0.0936571	0.114915	0.0931961	0.0431181
CCNA_00651	nitrite reductase (NAD(P)H) catalytic subunit	0.0567845	-0.0921195	0.142044	-0.0434803	-0.131515	0.16034	0.260933	0.0284735	0.135462	-0.00795402	0.115249	0.0763872	0.186044	0.20782	0.183869	0.156873	0.11383	0.102555	0.000562735	0.255602	0.0864509	0.142489	0.175438	0.0666961	0.224857	0.126238	0.0947925	0.151187	0.105687	0.0519244	0.0675906	0.179262	0.0640413	0.0949242	0.288376		0.115451	0.153874	0.125885	0.139186	0.105966	0.138839
CCNA_00652	nitrite reductase (NAD(P)H) small subunit	-0.0409241	0.262425	-0.181781	0.159724	-0.272283	-0.201133	-0.349737	-0.192708	0.260732	-0.247059	-0.0034624	0.184905	0.087158	0.00213558	0.534861	0.0194108	-0.218594	-0.246068	-0.149943	-0.0367039	-0.235843	-0.0911908	-0.0513436	-0.0870684	-0.146345	-0.439397	-0.148966	-0.0979126	0.0582292	-0.364073	-0.188465	-0.137135	-0.102631	-0.419307	-0.114124		-0.145981	0.161119	-0.12638	-0.122358	-0.198424	-0.192332
CCNA_00653	assimilatory nitrate reductase catalytic subunit	-0.0887721	-0.14545	-0.0230759	0.0961451	0.0642578	0.0753799	-0.160381	-0.026283	-0.00780477	0.414932	-0.0367577	0.121199	0.358719	0.111677	0.19721	0.182316	-0.0122827	0.0348064	-0.0651558	0.0194238	0.0336307	-0.0345802	0.0293481	0.0352345	-0.0668913	0.0651479	-0.00906867	-0.123576	-0.0967163	-0.09947	0.0632932	0.0263147	-0.107892	0.0141728	0.0791729		0.0591686	0.150409	0.0318216	-0.000651646	-0.0527366	0.0150123
CCNA_00654	uroporphyrin-III C-methyltransferase	0.158177	0.377036	-0.234681	-0.0200689	-0.220713	0.0850888	0.539632	0.115454	-0.118751	-0.166292	-0.0538794	0.121748	0.0794603	-0.0804377	0.0449597	0.210069	-0.0561074	0.00241996	0.101995	-0.0601921	-0.10019	0.00147633	-0.0278452	0.163548	0.0146179	0.00279348	0.0212554	0.0475527	-0.124716	-0.0888531	-0.0821031	0.119161	-0.0247299	-0.0194365	-0.0328574		0.0910264	0.0223702	0.039637	0.0103215	-0.0283935	-0.00799325
CCNA_00655	conserved hypothetical protein	-0.0889189	0.0508022	-0.0226177	-0.0175331	0.169138	0.138041	0.0314803	0.0970564	0.0992984	-0.109599	-0.193072	-0.0696782	0.0315793	-0.0548442	0.352119	0.046134	-0.0612369	-0.00116353	-0.0159565	0.00769925	-0.106163	0.0122209	-0.0147131	0.0219692	-0.185815	-0.108703	0.0258734	-0.119663	0.0804196	-0.0332625	-0.0619803	-0.0810052	-0.0834405	-0.056223	0.0407139		0.0512553	0.0132208	-0.00490474	-0.0545003	-0.031067	-0.048387
CCNA_00656	type I restriction-modification system methylation subunit	-0.0659578	-0.0312746	0.0799525	0.0747103	-0.0489683	0.113347	0.0216686	0.0812264	0.104931	0.11785	0.112095	0.0270253	0.216106	0.206227	0.0406889	0.12006	0.220672	0.18306	0.145005	0.164711	0.0951813	0.0231776	0.168406	0.0531926	0.178039	0.151457	0.135581	-0.00111564	0.0534569	0.0791434	0.114982	0.0988972	-0.00931976	0.0610904	0.050708		0.0878047	0.120428	0.166701	0.103599	0.0837046	0.0632715
CCNA_00657	type I restriction-modification system specificity subunit	0.0790396	-0.125516	0.146854	-0.0444741	0.00366378	0.0266913	0.13719	-0.0771828	0.110127	0.0482052	0.0124677	-0.0693371	0.105101	-0.0412132	0.14946	0.0539335	-0.0941147	-0.0100969	-0.0142733	0.00534842	-0.033784	0.0442303	-0.0495503	0.0456154	0.00454657	-0.0135786	-0.0171359	-0.00867164	0.0242139	-0.0151584	-0.0564056	-0.013954	-0.001861	-0.236167	-0.108969		0.049006	0.0312957	-0.0118406	0.00221158	-0.00606612	-0.0834713
CCNA_00658	5-methylcytosine-specific restriction enzyme MRR	-0.564427	0.300899	0.178657	-0.103491	0.191967	0.366944	0.311371	-0.962348	0.039451	-0.0132887	0.114269	-0.296342	-0.346223	-0.693982	-0.123161	-0.383883	-0.037271	-0.24481	0.0475268	0.000253958	0.0884692	0.15001	-0.461966	-0.104139	0.142755	-0.196995	-0.296057	0.0231414	-0.134267	-0.433034	-0.192992	-0.0599476	-0.143385	-0.0983432	0.316136		-0.0515741	-0.269088	-0.123637	-0.0369741	-0.207442	-0.0357063
CCNA_00659	type I restriction-modification system restriction subunit	-0.00356248	-0.131562	0.132664	0.0197244	-0.0379507	-0.0819818	0.121022	0.0712759	-0.00519849	0.0199607	-0.0114307	-0.0155925	-0.0403129	0.0829451	0.125535	-0.0500498	0.0403317	0.0261589	-0.0982119	0.00823053	0.00170095	-0.00485495	0.042917	0.117289	0.0616373	-0.0651298	-0.00594232	-0.0942465	-0.079912	0.0156698	-0.038689	0.0602832	-0.0810473	-0.0207942	-0.0244212		0.0250156	0.0282288	-0.0147081	0.0437379	-0.0459121	-0.0209337
CCNA_00662	hypothetical protein	-0.612329	-0.221303	0.171606	0.0879831	0.446343	0.0899002	-0.0833222	0.125266	0.61893	0.0166526	0.521574	0.239022	-0.157335	-0.529069	-0.594577	0.251155	-0.318503	0.330552	0.0616905	0.589856	0.0628824	0.346446	0.0871913	0.00769434	-0.0996006	0.128428	-0.105908	0.172658	0.346265	-0.0966216	0.463083	0.239087	-0.267659	0.327716	-0.13259		0.153485	-0.104077	0.18295	0.0809227	0.0889644	0.125928
CCNA_00663	bacterial apoptosis endonuclease BapE	0.131768	-0.193655	0.272953	0.00421989	-0.234589	-0.159388	0.399163	-0.221479	0.242268	-0.281074	0.315521	0.106544	0.0478851	-0.102444	-0.408021	0.207528	-0.470567	-0.175445	0.0928792	-0.18927	0.0885245	0.0451038	0.0887893	0.0749112	0.0841008	0.243338	0.0521042	-0.0914381	0.144529	-0.0313169	0.304563	0.152293	-0.212985	0.0574471	0.137039		-0.00410183	-0.00810295	-0.106975	0.0762859	0.0634433	0.0876715
CCNA_00664	C4-dicarboxylate transport protein	0.141114	0.0373772	-0.0514737	-0.0710938	-0.0113411	-0.0761011	0.0543109	-0.0621385	-0.0733188	0.103004	-0.187261	0.0605302	0.0841505	0.0228246	-0.031654	-0.0623986	0.0111817	-0.00450765	0.0278847	0.00787664	0.0111646	-0.124645	-0.0805077	-0.100603	-0.0844581	-0.0665031	-0.110137	-0.0709967	-0.0699748	-0.0286096	-0.085735	-0.00675244	-0.0227744	-0.00604116	-0.187472		-0.0108487	-0.0102819	-0.00399263	-0.0758099	-0.0692442	-0.061755
CCNA_00665	GAF-family sensor histidine kinase	0.10955	-0.0403645	-0.0218851	0.038734	0.0128068	-0.0151095	0.0222703	-0.15883	0.33501	0.113004	0.287609	-0.170971	-0.133546	-0.140406	0.239475	-0.0787959	0.0571256	-0.0259633	0.0143748	0.242296	-0.127675	-0.306522	0.0220538	-0.0581654	-0.032116	-0.142843	-0.133875	-0.122208	-0.0526594	-0.275552	-0.0520932	-0.13706	-0.0718121	-0.018489	0.0056373		0.0592689	0.0164322	0.0418074	-0.100485	-0.145428	-0.0547633
CCNA_00666	response regulator receiver domain protein	0.0957247	1.08287	0.433758	-0.925626	-1.02225	-0.280285	-0.821546	-2.88869	-1.70816	-2.5509	-1.55135	-0.10795	-1.22168	-0.194916	-1.55398	-0.471659	-1.54228	-0.433253	-0.805098	0.0303991	0.306892	-0.0533002	0.740647	-1.30496	-1.11507	0.0749498	-0.782949	-0.682392	-1.07411	0.360314	-1.14304	0.520271	0.352869	-1.05208	-0.464176		-1.64992	-0.925974	-0.644379	-0.285158	-0.420837	-0.357232
CCNA_00667	lipopolysaccharide biosynthesis protein	-0.953338	-1.71087	-1.68242	1.65397	-1.33776	-2.2443	-3.18739	-3.42124	-3.36616	-1.93074	-2.58904	-1.79984	-1.42032	-2.6995	-1.49919	-2.4267	-2.00531	-2.25652	-1.58354	-2.30252	-2.91404	-3.058	-2.93309	-2.65029	-2.35353	-2.35149	-2.03548	-1.90031	-2.05863	-2.28819	-1.93569	-2.97245	-2.87934	-1.96712	-2.70855		-2.82996	-2.00158	-2.11492	-2.78179	-2.12682	-2.49263
CCNA_00668	capsular polysaccharide biosynthesis protein	-0.788593	0.493915	-0.179256	-0.141498	0.390859	-0.0398059	-0.219142	-0.223307	-0.455034	-0.394603	0.304917	-0.447498	-0.0654729	-0.53702	-0.45191	-0.297993	0.132042	0.364899	-0.0580125	-0.0490695	-0.29323	-0.499959	-0.539079	-0.0481823	0.403112	-0.660011	-0.343272	-0.850644	-0.014741	-0.409299	0.0396125	-0.586048	-0.926695	-0.58812	-0.811233		-0.266378	-0.239397	0.0183731	-0.195468	-0.455593	-0.574497
CCNA_00669	glycosyltransferase family 99 protein WbsX	0.608835	0.135317	-0.409753	-0.0910017	0.168945	-4.13812	-2.41349	-1.37543	-4.52937	-0.855895	-1.55108	-2.44176	-1.56203	-1.51606	-2.3066	-1.78305	-1.62197	-1.00009	-0.838626	-0.731086	-0.955825	-1.3626	-1.64601	-1.88946	-0.853297	-1.72426	-1.97089	-1.64327	-0.554124	-0.433906	-0.860635	-1.31884	-0.922702	-1.20539	-0.580529		-2.66246	-1.87551	-1.19496	-1.34144	-1.26529	-0.977619
CCNA_00672	conserved hypothetical protein	0.220928	-0.0269911	-0.0317891	-0.142991	-0.00205011	0.116598	-0.17208	-0.121657	-0.269752	-0.136112	-0.00840444	-0.00129658	-0.0518686	0.155274	0.0510358	0.048356	0.0784606	-0.0410161	-0.0835081	-0.122683	-0.179614	0.0786186	0.0424755	-0.159184	0.0973714	-0.0660975	-0.00988675	0.138019	-0.00120605	0.0825831	-0.0112434	0.209963	-0.129348	-0.121859	0.175116		-0.116601	0.028948	-0.0240781	-0.0240665	0.0286823	0.0245258
CCNA_00673	AraC-family transcriptional regulator	0.0487169	-0.0206131	-0.157757	0.0964713	0.042418	-0.0345401	-0.049682	-0.0723113	-0.202388	0.0526976	-0.103331	-0.0348777	-0.0133201	-0.208086	-0.195433	-0.0200645	-0.147269	-0.16678	-0.113865	-0.120807	-0.026553	-0.193159	-0.0999332	-0.177525	-0.0705295	-0.242439	-0.187036	-0.238712	-0.10137	-0.191184	-0.159248	-0.0364237	-0.161963	-0.0893255	-0.169065		-0.0612447	-0.111009	-0.113757	-0.11354	-0.192148	-0.123205
CCNA_00674	NAD(FAD)-utilizing dehydrogenase	-0.229217	0.0684137	0.125631	-0.0524165	-0.0356143	-0.814323	0.544828	-0.141237	0.197374	-1.36078	0.383867	0.285103	0.0680103	-0.0986913	0.111246	-0.48366	-0.00865683	-0.0995699	-0.288627	-0.197188	-0.592017	-0.0996996	0.0890811	-0.285541	-0.445415	-0.14896	-0.078367	-0.157177	-0.0829764	-0.560814	-0.295505	-0.385707	0.0421688	-0.314861	0.0101329		-0.314828	0.149907	-0.21554	-0.266718	-0.205659	-0.188754
CCNA_00675	VapC-like PIN domain ribonuclease	0.10265	-0.240684	-0.0978872	0.00455097	0.134426	0.0417	-0.150081	-0.176924	-0.429828	0.089902	-0.233082	-0.0473362	0.126117	0.119882	0.106028	-0.107642	0.0401166	-0.144622	-0.0591301	0.143195	-0.282307	-0.274293	-0.00813826	-0.0739412	0.0534603	-0.024034	0.0495687	-0.217866	-0.125766	-0.162538	-0.197502	-0.0165043	-0.0130785	-0.0470402	0.00364977		-0.125046	0.0143217	-0.0256167	-0.117044	-0.0961272	-0.054095
CCNA_00680	2-hydroxychromene-2-carboxylate isomerase	-0.0718902	0.0262847	0.203714	-0.197816	-0.101088	0.152025	-0.508095	-0.484588	-0.0972471	-0.209302	-0.168601	-0.177342	-0.195357	-0.678684	-0.0507936	0.178527	-0.0756351	-0.0995247	-0.213525	0.140483	-0.213986	-0.176737	-0.0177524	-0.0964358	0.0504804	0.0581182	-0.0376379	-0.11451	0.153514	-0.234857	-0.207089	0.112649	0.154705	0.148042	-0.0630067		-0.229441	-0.254156	-0.013935	-0.0908863	-0.0350745	0.0290602
CCNA_00681	short chain dehydrogenase	0.102081	-0.123943	0.00849646	0.184676	-0.0908684	-0.196043	-0.501929	0.232998	-0.133818	-0.0822071	-0.199074	-0.342823	-0.271758	-0.255628	-0.594672	-0.0517877	-0.110942	-0.196671	-0.0908615	0.124694	0.0134088	-0.201903	-0.0741994	0.0633627	-0.0388632	0.109317	0.00608974	0.00691624	-0.114068	-0.0317064	0.0261456	0.0874161	0.109608	-0.0470878	0.112883		-0.1362	-0.332791	-0.0651137	-0.0476389	-0.00469024	0.057793
CCNA_00682	MarR-family transcriptional regulator	0.309956	-0.242066	-0.16104	0.0749178	-0.203154	-0.100644	-0.443808	0.0537398	0.145644	-0.0847497	-0.148266	-0.0903191	0.104207	-0.280022	-0.221321	0.231631	0.0261578	-0.0196886	-0.0738428	0.0800406	0.119584	-0.165207	-0.0779509	-0.0508446	-0.0947929	-0.324832	-0.155522	-0.0851283	-0.129	0.228975	0.1389	-0.297848	-0.233355	-0.498147	-0.295515		-0.0859637	-0.127144	0.0488597	-0.0538424	-0.0931015	-0.237193
CCNA_00683	Deoxyribodipyrimidine photo-lyase-related protein	0.051535	0.0316776	-0.0532383	-0.0690417	0.0306958	-0.0915429	0.111923	0.0482461	-0.0787723	-0.0242895	0.0551637	-0.0680384	-0.0924461	0.203776	-0.0514397	0.0367063	0.163829	-0.0492026	0.00695656	0.0176736	0.021481	0.0294651	-0.0407433	-0.0116093	0.185593	0.137727	0.0294506	-0.108989	0.0211876	-0.184135	0.13895	0.0273757	-0.0433566	0.14251	0.0733541		-0.00688708	0.0094031	0.0351926	0.0368373	-0.0209517	0.0677666
CCNA_00685	RNA polymerase sigma factor	0.198602	-0.119625	0.248555	-0.102414	-0.178643	-0.423315	-0.331401	-0.184923	-0.276587	0.186348	-0.0540221	-0.190905	-0.303913	-0.14865	-0.283711	-0.0692122	-0.05809	0.0146359	-0.0328133	-0.0791818	-0.0300858	0.0540641	-0.199702	-0.15469	-0.0599234	0.105123	0.0698614	0.0534121	-0.0200066	-0.0611536	-0.205112	-0.111345	0.118978	0.127268	0.178194		-0.205976	-0.19624	-0.0449323	-0.0780675	0.0294472	0.0215968
CCNA_00686	peptidase family S41 protein	0.120193	-0.0639979	-0.00565219	-0.0045427	-0.04299	-0.200865	-0.232266	-0.238995	-0.0524758	-0.0462793	-0.290108	-0.214474	0.0435484	-0.0113508	-0.156237	-0.118726	-0.077053	-0.0247782	-0.180931	-0.0422363	-0.136645	-0.0632351	0.0417779	-0.0186628	-0.126841	-0.0463558	-0.0349173	-0.16159	-0.0973996	-0.0498701	-0.125408	-0.115779	0.000601871	-0.0744346	-0.038151		-0.154176	-0.125724	-0.0887449	-0.0607211	-0.0780266	-0.070634
CCNA_00687	conserved hypothetical protein	0.759185	0.40503	-0.127417	-0.525048	-0.5232	-0.0740495	0.869973	-0.0782502	-0.393978	1.0272	0.375869	0.398672	0.00151176	0.146311	-0.383639	-0.481685	0.697896	0.405697	0.629492	-0.28449	0.376419	-0.122595	0.130324	1.25609	-0.411194	-0.231896	0.418197	-0.0767038	-0.428151	-0.0877006	0.144326	-0.0733706	0.132805	0.293285	-0.164156		0.270179	0.107745	0.193382	0.245809	-0.081251	0.0665778
CCNA_00688	conserved hypothetical protein	-0.104202	-0.0129382	-0.0143507	0.116707	0.0178926	-0.123509	-0.426477	-0.176472	-0.14697	-0.0336654	-0.178934	-0.167932	-0.126173	-0.27027	-0.0780635	-0.136736	-0.172195	-0.14514	-0.188642	-0.0643314	-0.127611	-0.0665258	-0.197209	-0.0139619	-0.17488	-0.0589886	0.0267469	0.0779917	-0.0782592	-0.0349041	0.00190367	-0.0657481	-0.0187482	-0.0185422	-0.0183982		-0.181419	-0.164275	-0.141409	-0.116038	-0.0134827	-0.0239066
CCNA_00689	PAS-family hybrid histidine kinase/receiver protein	0.14219	0.223761	-0.0615581	0.0942632	-0.326065	0.0862018	0.201044	0.211278	-0.0921646	0.387881	-0.000446172	-0.0854978	-0.0992651	0.29482	0.282595	-0.0616104	0.166502	-0.00643529	0.161825	-0.00886319	0.156076	0.0902659	-0.0615341	-0.0803865	0.0242846	0.123495	0.15256	-0.071919	0.152396	-0.016153	0.00566451	0.143876	0.0201778	0.211241	0.120656		0.158848	0.0784412	0.0502838	0.0257412	0.0680756	0.100323
CCNA_00692	PAS-family GGDEF/EAL protein	-0.131089	0.146747	0.0709875	-0.0228417	0.0389303	-0.226623	0.232418	-0.0538548	0.14275	0.262542	-0.290889	-0.12851	-0.0393583	0.088433	-0.0839246	0.0519883	-0.0646842	-0.0936902	-0.104852	0.0908342	-0.0235694	0.017113	0.0554662	-0.0110744	-0.0668706	-0.0517568	0.00722682	-0.103954	-0.169833	0.0458076	0.00254122	0.144557	-0.0180098	0.0157338	0.133786		0.0714466	-0.0908497	-0.0240809	-0.00578705	-0.0545019	0.0557217
CCNA_00694	ATP-dependent DNA helicase	0.430371	-0.0896115	-0.0035683	-0.335762	0.0236904	-0.25245	0.0214814	-0.00451193	0.329263	0.0294003	-0.0928047	0.287885	0.0596575	0.262336	-0.593806	0.193946	0.11906	0.196657	0.0479458	0.160996	0.212726	0.393223	-0.05441	0.276746	0.344214	0.267689	0.215568	0.408405	0.218228	0.181126	0.116536	0.194659	0.0409616	0.321977	0.150814		0.0246366	-0.0153464	0.143721	0.2345	0.258203	0.16499
CCNA_00695	metal-dependent hydrolase	0.0459766	0.02027	-0.0279697	-0.0336484	-0.0405154	-0.312169	-0.252057	-0.336088	-0.177101	-0.473841	-0.313251	-0.221809	-0.295274	-0.33067	-0.14801	-0.206284	-0.177532	-0.293863	-0.259792	-0.228569	-0.18388	-0.124209	-0.114469	-0.197615	-0.189022	-0.0225745	-0.109691	-0.169185	-0.172196	-0.113052	-0.143537	-0.211311	-0.16742	0.0455584	-0.182698		-0.310251	-0.261803	-0.233208	-0.161839	-0.11734	-0.131882
CCNA_00696	O6-methylguanine-DNA methyltransferase	0.139259	0.0901208	-0.0263809	0.123247	-0.213838	0.0477398	0.0277819	0.0554552	0.140547	-0.425408	-0.253604	0.0384825	-0.158094	-0.00327429	0.115192	-0.227047	-0.0265151	-0.132334	-0.226661	-0.333741	-0.13509	-0.19781	-0.135676	-0.25096	-0.190286	-0.00926822	-0.063394	-0.112498	-0.136513	-0.239696	-0.018042	-0.0523842	-0.0106433	-0.0214955	-0.232339		-0.0307768	-0.0522597	-0.18926	-0.181964	-0.112274	-0.0669808
CCNA_00698	conserved hypothetical protein	0.0647632	0.244318	-0.214107	-0.112296	0.11988	-0.687403	-0.634976	-0.554947	-0.415938	-0.262619	-0.0867793	-0.566744	-0.58207	-0.260869	-0.347995	-0.328418	-0.345022	0.0189623	-0.522015	-0.132464	0.0936983	-0.0919943	-0.123543	0.00840651	-0.169536	0.320008	0.474363	0.314608	0.114725	0.0673101	0.342523	-0.0359792	0.0376697	0.167326	0.157776		-0.511177	-0.368891	-0.261791	-0.0565936	0.258203	0.133863
CCNA_00700	TonB-dependent receptor	-0.0768368	0.0531031	0.0791263	0.0243281	-0.0705658	-0.165656	0.0149678	-0.0457639	-0.141185	-0.0712406	-0.106838	-0.102393	-0.0904492	-0.213391	-0.0199406	-0.0380581	-0.16941	-0.09608	-0.113658	-0.203948	-0.0141926	-0.0937012	-0.0939078	-0.0771164	-0.0436429	-0.0701157	-0.0124245	-0.13088	-0.0362454	-0.0673538	-0.0367038	-0.0223692	-0.0814818	-0.0127168	-0.107352		-0.0817756	-0.106602	-0.124231	-0.0645122	-0.0634039	-0.0521247
CCNA_00701	cold shock protein CspB	0.167955	0.0196265	-0.0245285	-0.0367123	-0.0385074	-0.0959761	0.316017	-0.255547	0.343814	0.252049	-0.107798	-0.332642	-0.385209	0.146638	0.120804	-0.0852661	-0.134592	-0.518805	0.0591489	0.0376536	-0.487594	-0.056702	-0.126672	-0.124712	-0.256409	-0.228231	-0.0604494	0.14373	0.110894	0.0795201	-0.152229	-0.0717529	-0.0424567	0.00782151	0.144347		0.112072	-0.111642	-0.128372	-0.210418	0.00909279	-0.0228539
CCNA_00704	hypothetical protein	0.436863	0.124996	0.074707	-0.286844	-0.276557	-0.0931175	0.127193	-0.237871	0.0224045	-0.824584	-0.0550903	0.00951464	0.337092	-0.328039	-0.00594136	-0.153358	-0.395869	0.185206	-0.201611	0.13745	-0.0181519	0.0268881	0.0835122	0.158555	-0.0129956	0.072844	0.104912	0.0262836	0.0330333	-0.1936	0.174791	-0.104681	-0.213204	0.325119	-0.214944		-0.201195	-0.00849284	-0.0856362	0.0475615	0.00869469	-0.00658407
CCNA_00705	hypothetical protein	-0.554527	0.11332	0.0306981	-0.252842	0.579839	0.378455	0.538721	0.118713	0.051559	0.313543	0.426424	0.586403	0.459781	0.517861	0.583204	0.657612	0.510908	0.47889	0.398714	0.0998538	0.429974	0.120121	0.57697	0.825225	0.504862	0.66328	0.826678	0.441735	0.321838	0.411432	0.674578	0.856687	0.561722	0.628864	0.697041		0.280198	0.514734	0.429195	0.49143	0.532993	0.683778
CCNA_00706	hypothetical protein	0.0904765	-0.0138125	-0.0965807	0.551008	-0.200038	0.162635	0.40724	-0.348153	0.210508	0.205844	0.353351	-0.226878	-0.0203777	0.41353	0.153196	0.160795	0.0116168	0.156672	0.0486476	-0.158873	-0.183656	0.356456	0.0976943	-0.265998	0.201053	0.406128	0.387318	-0.11041	-0.0302424	0.126966	0.00190367	0.108437	0.000258499	0.187897	0.154495		0.127615	0.134564	0.0437717	0.0411101	0.155952	0.0905983
CCNA_00707	conserved hypothetical membrane protein	-0.0192837	0.0688594	0.101892	-0.0213038	-0.114416	0.0776998	-0.0242717	0.0915081	0.20985	0.213536	0.0951862	-0.0214328	-0.0489067	-0.0143251	-0.00357989	-0.0154022	-0.0426307	0.0361008	0.154705	-0.165766	0.185933	0.00484184	-0.0200872	-0.0208536	-0.104921	-0.0106796	0.0554696	0.0543187	-0.0612846	-0.229597	0.14864	0.00437945	-0.170628	0.00648855	0.0397328		0.113664	0.00138836	-0.00659853	0.00898251	-0.0383546	0.00572264
CCNA_00708	cobaltochelatase cobT subunit	-0.960686	0.358468	0.0525428	-1.28059	0.638296	-3.50007	-3.31015	-3.53434	-2.57519	-1.34518	-0.680415	-1.70724	-1.23964	-2.07209	-0.0785683	-0.555751	-1.72453	-0.497874	-1.35636	-0.796949	-2.24166	-2.19774	-1.49523	-1.68316	-1.44431	-2.4314	-1.40576	-1.82916	-1.19649	-1.94758	-2.43824	-2.65477	-1.74257	-0.812074	-1.48376		-2.85299	-1.15559	-0.986294	-1.81242	-1.76208	-1.82628
CCNA_00710	alpha/beta hydrolase family protein	-0.0128852	0.00595589	-0.0582714	0.0679391	0.00237455	-0.0165472	-0.124938	-0.0338574	-0.129986	-0.221402	0.00885072	-0.0461104	0.056029	0.00903324	-0.24192	-0.164831	-0.064082	-0.0567436	-0.00567438	-0.161747	-0.103758	-0.13909	-0.0418635	-0.112131	-0.109484	0.148279	0.012491	0.00692676	0.00652671	-0.0072022	0.0380787	-0.0385948	-0.0398643	0.0138972	-0.04672		-0.105346	-0.0428235	-0.0906156	-0.101265	0.0334043	-0.0146406
CCNA_00711	conserved hypothetical protein	-0.0469334	-0.0283087	0.0893056	0.0409462	-0.0558497	-0.00464567	-0.170986	0.0364608	-0.0122098	-0.0425636	-0.0707182	-0.0236268	0.064718	0.079494	-0.0695598	0.0300642	0.0443588	0.0229737	-0.091183	-0.0320297	0.0324593	-0.0251718	-0.0162462	0.00470215	-0.0621478	0.0305445	-0.0184444	0.0479479	0.0193189	0.0549583	0.0690801	0.057775	-0.04567	0.0424872	0.00662989		-0.0387889	-0.00393855	-0.00516319	-0.0132809	0.026865	0.0260604
CCNA_00712	hypothetical protein	0.335901	-0.132746	0.00647054	-0.178425	-0.161665	-0.0725485	-0.326151	-0.156711	-0.339335	-1.07725	-0.331508	-0.25802	-0.172357	0.122153	-0.316859	-0.141006	-0.102281	-0.106704	-0.113181	-0.272071	-0.282341	0.139194	-0.180848	-0.256758	-0.0983606	-0.0357365	0.115108	-0.0625329	-0.0621565	0.00830218	0.110575	0.0690501	-0.284484	-0.0756723	0.00184195		-0.394398	-0.191318	-0.147049	-0.135823	-0.00740314	-0.0357378
CCNA_00714	hypothetical protein	-0.0956074	0.487835	-0.155921	-0.591922	0.553192	0.261163	-0.43833	-0.078326	-0.620083	-1.7225	0.0476181	-0.559459	-0.358464	-0.0616347	-0.182372	0.390226	-0.310036	0.0685049	-0.234096	0.13735	-0.928266	-0.324429	0.0852068	-0.249058	-0.183169	0.171445	0.21908	-0.356266	0.607345	0.25181	0.171901	0.381432	0.647489	-0.0801758	0.144101		-0.519616	-0.222862	0.0103898	-0.319943	0.178683	0.252949
CCNA_00716	hypothetical protein	0.422681	-0.026099	-0.539845	0.256419	-0.20602	-0.25299	0.273263	-0.268944	0.305113	-1.14963	-0.31619	0.077505	-0.155136	-0.484708	0.622437	-0.019392	0.060686	0.247652	0.0372005	0.0485935	0.030147	-0.254469	0.0123533	0.147571	0.190695	-0.450267	0.164152	0.0174053	-0.0656087	0.228644	-0.332952	-0.160669	-0.182671	-0.27478	-0.366716		-0.218638	-0.0512186	0.0749479	0.0252596	-0.0211349	-0.263558
CCNA_00718	abortive infection protein	-0.102541	-0.116759	0.0989314	-0.0997917	0.176045	-0.101902	-0.118909	-0.166418	0.0719825	0.0445706	-0.0269401	-0.0231004	0.0799665	0.178368	-0.00673623	0.104625	-0.131722	-0.0186843	-0.0526408	-0.100646	-0.0113366	0.141367	0.0554864	0.0876196	-0.0372776	0.0286437	0.0670428	0.0620904	0.0915802	-0.103004	0.0376696	0.0537521	0.0685018	0.0946575	0.206967		-0.0541352	0.0403115	-0.0398135	0.0471718	0.0292706	0.0923095
CCNA_00719	type I secretion adaptor protein hlyD	-0.134783	0.220396	0.000434529	0.113372	-0.130906	-0.22385	-0.350591	0.204317	0.331152	0.0355294	-0.00663158	0.0014472	-0.141201	0.175655	-0.136981	0.0297849	0.0756098	-0.11547	-0.0987373	-0.0597655	-0.275769	-0.0904491	0.0592713	-0.0507603	0.0628827	-0.147861	-0.160168	0.0291608	-0.150695	-0.187617	-0.137466	-0.0685608	0.125866	-0.101245	-0.03718		-0.000688619	-0.0215424	-0.0337156	-0.0589649	-0.123436	-0.0437172
CCNA_00720	type I protein secretion ATP-binding protein/type I protein secretion transmembrane subunit/type I secretion processing peptidase	0.126104	-0.130495	-0.0646649	0.0353796	-0.0243937	0.00208534	-0.228987	-0.298931	-0.0405766	-0.235411	-0.154617	-0.239257	-0.0914971	0.0735319	-0.178697	-0.183592	0.0115988	0.00590155	-0.0613242	0.0348486	-0.21893	-0.0973811	-0.168562	-0.154516	-0.199668	-0.235751	-0.236144	-0.167407	-0.165246	-0.164592	-0.415044	-0.0518524	-0.0733138	-0.16853	-0.303089		-0.160364	-0.118107	-0.0385134	-0.167812	-0.193828	-0.202366
CCNA_00723	glyoxalase family protein	0.0229471	0.00386669	0.175383	-0.0219636	-0.143029	0.202311	-0.327549	0.0475606	-0.0289212	-0.317731	-0.0502072	0.00142872	-0.270622	0.39661	0.0385316	-0.2621	-0.0440371	-0.104882	-0.172362	-0.081372	-0.0675672	0.0188814	-0.181464	-0.274677	-0.0947715	0.0147556	-0.107597	-0.0245537	-0.125261	-0.0808239	-0.30581	-0.0676228	-0.09369	-0.321973	-0.399615		-0.0848658	0.0231481	-0.132951	-0.11992	-0.064696	-0.237742
CCNA_00724	hypothetical protein	-0.206152	-0.393864	0.459664	0.157048	0.0952593	-0.432527	-0.150919	-0.324294	-0.455016	-1.15012	-0.954415	-0.370561	-0.624226	-0.17372	-0.315939	-0.251661	-0.747865	-0.563431	-0.375413	-0.126988	-0.642931	-0.0927947	-0.180477	-0.486681	-0.160759	-0.395316	-0.48592	-0.493258	-0.659886	-0.486289	-0.164226	-0.414438	-0.549831	-0.719569	-0.282228		-0.502574	-0.487772	-0.413072	-0.312729	-0.504134	-0.426058
CCNA_00725	O6-methylguanine-DNA methyltransferase	0.401112	0.162005	-0.418423	0.292182	-0.444677	0.90791	0.542808	0.343454	0.119089	0.499564	0.0400006	0.4447	0.436291	0.326763	0.156096	0.162197	0.159408	-0.115404	-0.00822288	0.16979	0.144714	0.43771	0.172594	0.0879169	0.283685	-0.0647533	0.098	-0.112689	-0.309275	0.0560014	0.0782464	-0.185756	0.228687	0.0213074	0.247515		0.482565	0.28077	0.0735536	0.225324	-0.066543	0.0779998
CCNA_00726	acyl-CoA dehydrogenase	0.0462004	0.0496523	-0.135535	0.130938	-0.0665367	-0.0750715	-0.372851	-0.223038	-0.034334	-0.185369	-0.0846741	-0.0456816	-0.0231749	0.143389	-0.0924601	-0.0983508	-0.0536125	0.0637753	-0.00931867	-0.0405784	0.146535	0.0971187	-0.185579	-0.0264494	0.187434	0.0223069	-0.164274	-0.0117332	0.00630545	-0.0522364	-0.0717628	0.23434	0.0450555	-0.100297	0.0605004		-0.178133	-0.0205204	-0.027617	0.0438119	-0.0399263	0.0335674
CCNA_00727	ribosomal-protein-alanine acetyltransferase	-0.193952	0.525113	-0.38234	0.616716	-0.340659	0.432322	0.0767165	1.16625	-0.379505	-0.18635	0.087425	-0.233753	-1.59833	-0.523742	-1.22781	-0.585107	-0.192121	-0.962748	-0.254717	0.234011	0.284221	-0.09553	0.669429	-0.57401	-0.765304	-0.544757	0.406328	0.186931	-0.757543	0.122078	-0.209139	0.65535	-0.856007	-0.733569	-0.757516		0.221887	-0.699242	-0.352136	-0.0962386	-0.117392	-0.380176
CCNA_00728	conserved hypothetical protein	-0.00180487	0.181979	-0.0187493	-0.0664982	-0.045212	0.0996455	-0.139412	-0.0534174	-0.0211597	0.118508	0.165931	0.0753842	0.133852	-0.0380471	-0.0574473	0.109864	0.223403	0.0435763	0.105276	0.142439	0.0855878	0.0368683	0.174895	-0.0492092	0.138527	0.176334	0.0278485	0.119075	0.0515453	0.123276	0.171338	-0.0341613	0.0745404	0.215552	0.203181		0.000832957	0.0559345	0.124912	0.0773338	0.099616	0.12609
CCNA_00729	conserved hypothetical protein	0.454232	-0.0143153	0.110553	-0.226553	-0.320252	-0.726097	-0.197098	-0.149477	-0.654794	-0.28544	0.0634228	-0.114448	-0.23585	-0.700106	-0.320159	-0.423875	0.0834989	-0.195344	-0.0999553	-0.147153	-0.0993443	-0.15533	0.0208627	-0.0884487	-0.0785541	-0.184541	-0.0421529	-0.0313258	-0.0117403	0.278016	-0.135917	-0.374771	-0.319832	-0.0185244	-0.334051		-0.402581	-0.261428	-0.156566	-0.0801628	0.00165116	-0.236619
CCNA_00730	SkaA-family transcriptional regulator	-0.243438	0.121678	-0.151265	0.175351	0.262148	0.293986	-0.0259158	-0.0740283	0.348097	0.303274	-0.101413	0.161352	-0.0296066	0.37709	0.0586249	0.258447	0.248854	0.0124197	0.0759142	0.123663	-0.0322998	0.278618	0.256101	0.263501	0.0683973	0.0927592	0.0248102	-0.101435	0.124122	-0.171738	0.172884	0.208448	-0.116069	0.0181822	-0.06458		0.169082	0.0932096	0.143859	0.166863	-0.00629641	0.0437731
CCNA_00731	DNA mismatch repair protein mutL	0.124559	-0.0262551	-0.00439374	0.0261721	-0.0183232	-0.201167	-0.310752	-0.0547825	-0.254725	-0.0845598	-0.0146162	-0.249506	-0.0252537	0.0676446	0.0714441	-0.128168	-0.232532	-0.0676815	-0.131609	-0.000523954	-0.00342349	-0.0452979	0.00318622	-0.00317224	-0.00684332	0.0924834	0.0638304	0.0104895	0.113191	0.0449783	0.0447487	-0.0543606	0.000352793	0.06658	0.0369274		-0.181197	-0.0300575	-0.112103	-0.0111101	0.0649946	0.0188497
CCNA_00732	GumN superfamily protein	0.0602218	0.365384	0.159791	-0.311632	-0.190193	0.11483	-0.0516641	-0.069526	-0.511277	0.123878	-0.268764	0.00948114	-0.261539	-0.294271	-0.49244	-0.504469	-0.161812	-0.31061	-0.161134	-0.136312	0.00992901	-0.132384	-0.3254	-0.241944	0.0185334	-0.348658	0.00590449	0.157816	0.154089	-0.0727977	0.151148	0.0413586	-0.018841	-0.128718	0.0474205		-0.0787517	-0.261507	-0.254867	-0.134253	-0.0207293	0.0184737
CCNA_00733	GumN superfamily protein	0.0404394	-0.304435	0.118716	0.132106	-0.0847763	-0.0239089	-0.255468	-0.0551928	-0.369603	-0.258295	-0.0692859	-0.029746	-0.215938	-0.118908	-0.403349	-0.0709406	-0.187033	-0.0704883	-0.0563729	-0.221454	-0.102731	-0.124866	-0.130539	-0.0196099	-0.0575793	-0.158508	-0.284907	-0.313338	-0.196152	-0.147407	-0.187326	-0.381785	-0.494888	-0.11384	-0.26759		-0.192494	-0.167445	-0.121258	-0.0870649	-0.220062	-0.289086
CCNA_00734	GumN superfamily protein	0.249621	0.00732031	-0.165663	-0.27658	0.154793	-0.160901	0.390362	0.00466789	-0.369747	0.162166	0.0429801	0.141344	0.282439	-0.132114	-0.139852	-0.061777	0.367597	-0.0151594	0.0172547	0.138926	0.0174507	0.0653921	0.116848	0.0765922	0.086208	0.219375	-0.0489104	0.28314	0.0792738	0.200928	0.251738	0.0933262	0.0316023	0.175392	0.147873		0.00530965	0.0389595	0.0893683	0.0724983	0.146761	0.139986
CCNA_00738	DegQ-family trypsin-like serine prototease	-0.0319782	0.0505075	-0.0774359	-0.146637	0.194088	0.14222	0.153884	0.0525984	0.381844	0.178779	0.131747	0.0704745	0.0904415	-0.037209	-0.0608367	-0.221586	-0.286151	-0.0804991	-0.19387	-0.271482	0.0411722	-0.152374	-0.164561	0.0122452	-0.347038	-0.167016	-0.0488481	-0.409156	-0.246921	-0.219574	-0.165764	-0.110333	-0.342186	-0.156409	-0.274013		0.181865	0.0389234	-0.210718	-0.122111	-0.218303	-0.209741
CCNA_00741	3-hydroxybutyryl-CoA dehydratase	0.115981	-0.117052	-0.0101311	0.0707221	-0.0235505	0.0303997	0.360168	0.273983	-0.0565469	-0.00723829	0.0194515	0.137122	0.0801476	0.388663	0.0640875	0.416312	0.645349	0.458201	0.396132	0.54059	0.387447	0.425244	0.62967	0.375829	0.634458	0.606258	0.424345	0.472087	0.652463	0.567047	0.425282	0.665943	0.480371	0.512928	0.375104		0.120153	0.137894	0.491317	0.490529	0.54444	0.491926
CCNA_00742	HAD superfamily sugar phosphatase	0.309509	-0.2091	0.0760816	0.0310888	-0.200697	-0.932849	-1.66237	-1.12348	-1.62694	-0.773138	-0.698412	-1.10087	-0.51757	-0.986711	-0.568059	-0.533392	-0.525428	-0.458678	-0.262334	-0.206094	-0.335361	-0.761778	-0.972942	-0.940842	-0.711154	-0.4411	-0.213111	-0.789115	-0.357278	-0.450339	0.0710494	-0.871233	-0.463472	-0.345961	-0.126184		-1.22376	-0.774324	-0.397185	-0.744415	-0.450189	-0.34716
CCNA_00743	NnrU family membrane protein	0.00218833	-0.389281	0.225888	0.194209	-0.00357191	0.577343	0.572167	0.0294676	-0.311872	-0.737825	0.101092	0.0534813	0.0993525	0.26417	0.0746918	0.107254	-0.00740295	-0.199975	0.26716	-0.0975733	0.196508	0.0806768	-0.0997716	-0.138218	-0.0968432	-0.0530916	0.245049	-0.114846	-0.0590235	-0.359363	-0.0225924	-0.10137	-0.00173765	0.0233991	0.438167		0.0258562	0.118558	0.0138926	-0.0115296	-0.068255	0.0671733
CCNA_00744	GIY-YIG endonuclease domain protein	-0.197872	0.218988	0.204714	-0.101979	0.0321592	-0.122278	0.0250658	0.0376737	0.106561	0.0205996	-0.0683944	-0.0978672	0.388554	-0.101351	0.366904	-0.0558996	-0.115547	-0.090645	0.140642	-0.0714091	-0.0652723	0.316876	-0.0378167	-0.131627	0.0658073	0.0442253	-0.0755018	-0.033657	0.0795409	-0.0712212	-0.01437	0.0655805	0.147738	0.15091	-0.118165		0.0135244	0.0975693	-0.0385717	0.0295935	-0.0113228	0.0463388
CCNA_00745	conserved hypothetical protein	0.156568	0.0404933	-0.0562855	-0.0712951	-0.116521	-0.341819	0.135761	-0.262292	-0.358094	0.256275	-0.126044	-0.0199662	-0.177196	0.155061	0.000890752	-0.0957322	-0.0243167	-0.22997	-0.00822288	-0.0514508	0.113087	-0.231906	-0.0670018	-0.125363	-0.199342	-0.0460089	0.0765446	0.117628	-0.0525013	0.00234893	0.124327	0.111621	-0.126526	0.171954	-0.106699		-0.114034	-0.0334509	-0.0819385	-0.102105	0.0196023	0.0349356
CCNA_00746	ADA regulatory protein/O6-methylguanine-DNA	0.236593	-0.0801908	0.152038	-0.0756946	-0.262929	0.0380508	0.0979773	0.0977068	-0.0091081	-0.551054	-0.0839933	-0.081404	-0.22154	-0.0849312	-0.257028	-0.171526	0.0360271	-0.169534	0.00502053	-0.16306	-0.215983	-0.220013	-0.0655107	-0.164081	-0.0281964	-0.190099	-0.176947	-0.320497	-0.0710361	0.0384053	-0.0592364	-0.235703	-0.142109	-0.485476	-0.146471		-0.0652854	-0.145779	-0.0926143	-0.138757	-0.144035	-0.213799
CCNA_00747	cyclic-di-GMP phosphodiesterase, flagellum assembly factor TipF	0.108279	0.258469	0.00346976	0.0242982	-0.122474	-0.816655	-4.13366	-3.70741	-3.71054	-2.37779	-2.80261	-3.00101	-2.10139	-3.07409	-3.89436	-2.58001	-3.6629	-2.64738	-2.82866	-1.69433	-3.25525	-3.24597	-3.60609	-3.85683	-2.83861	-1.83586	-2.56676	-3.49173	-1.79343	-3.0567	-2.76867	-2.91226	-2.4502	-3.04619	-2.80468		-2.94921	-2.97469	-2.68266	-3.36055	-2.5489	-2.7964
CCNA_00750	FeaR-family transcriptional regulator	-0.0506224	0.0223079	0.129106	-0.115248	0.105573	0.13822	0.264506	-0.0398463	-0.0023289	0.156249	0.0438159	0.0953858	-0.0500016	0.13482	0.12971	-0.132221	-0.0333499	0.0717198	-0.0959916	-0.115737	-0.242148	0.0430722	-0.162616	-0.180284	-0.21203	-0.14638	-0.162195	-0.108387	-0.0478036	-0.146858	-0.116819	-0.105399	-0.155529	0.116968	-0.0350295		0.10336	0.070746	-0.0611159	-0.150801	-0.122325	-0.0591615
CCNA_00751	conserved hypothetical membrane protein	0.117507	-0.029788	0.0178361	0.00382946	0.0053632	0.136967	0.275371	0.0957643	0.0878831	0.185782	0.020929	-0.0696539	-0.132893	0.021248	0.0964781	0.102455	-0.0807275	-0.00624492	0.0169656	0.177146	0.0959716	0.0746689	0.064671	0.0504978	0.0198075	0.0356929	0.0770021	0.0909717	0.132425	0.0603609	0.0704094	-0.01594	0.0469103	-0.00552627	-0.0176175		0.156353	-0.0127784	0.0419188	0.0611234	0.0792905	0.0156472
CCNA_00752	3-hydroxybutyryl-CoA dehydrogenase	-0.405875	-0.0636932	0.134322	0.22504	0.122431	-0.0890718	-0.161696	-0.0426433	-0.256391	-0.735837	-0.254358	-0.0193258	-0.239768	-0.0266094	-0.415953	0.150181	0.17844	0.357192	0.27174	-0.00765537	0.117165	0.280573	0.173276	0.438709	0.22764	0.164403	-0.220168	-0.0652567	-0.497515	0.256566	-0.217866	-0.664177	-0.417482	0.0132242	-0.383734		-0.257128	-0.191203	0.189979	0.247473	-0.072394	-0.334007
CCNA_00753	lysine 2,3-aminomutase	0.189405	-0.196132	0.146046	-0.0144906	0.0871716	-0.620236	0.0999444	-0.288205	-0.565831	-0.494993	-0.523453	-0.612695	-0.480165	-0.875435	-0.44193	-1.19434	-1.5087	-1.25074	-0.953627	-0.947681	-1.12512	-1.27501	-1.55687	-1.43828	-1.46814	-1.21376	-1.18717	-1.31522	-1.35942	-1.35482	-1.36899	-1.53826	-1.1775	-1.08141	-1.06138		-0.373864	-0.586736	-1.17102	-1.37268	-1.28608	-1.24551
CCNA_00754	Nodulin-21 / CCC1-related protein	-0.0841261	0.0263084	-0.0344242	0.0886013	0.0103418	0.203113	0.17848	0.0423393	0.0931245	-0.167152	0.0320094	-0.0296841	0.0881472	0.225702	-0.0813861	0.0174413	-0.0304504	-0.16896	-0.115364	0.35016	0.0848722	-0.0822037	0.0964238	0.152746	0.146531	-0.116406	-0.105905	-0.185627	0.0213211	-0.0801266	-0.26393	-0.007179	0.104931	-0.0197761	0.0550175		0.0699811	0.0469577	0.0105654	0.0796739	-0.0933488	-0.0261874
CCNA_00757	lysyl-tRNA synthetase	0.249754	0.135767	0.0283259	-0.25992	-0.0805433	-0.403944	-0.618263	-0.549177	-0.63972	-0.563234	-0.687534	-0.893425	-0.31754	-0.653996	-0.640434	-0.961158	-1.2117	-0.852883	-1.10118	-0.824756	-0.517338	-1.67616	-1.69158	-1.26451	-1.44029	-1.58129	-1.80784	-1.84795	-1.39612	-1.50221	-1.45252	-1.1095	-1.07565	-1.10491	-1.02875		-0.554868	-0.638586	-0.990335	-1.31798	-1.62708	-1.15427
CCNA_00759	TonB-dependent receptor	0.114127	-0.0677348	0.10257	-0.158841	0.083413	-0.0358574	0.147243	0.105962	0.0662582	-0.0400231	-0.0320441	0.0279735	0.0160382	0.0508144	0.0699481	0.041872	0.0153569	-0.0666023	-0.0540742	-0.0943893	-0.0197472	0.00643085	0.0673027	0.0108938	-0.0219563	0.0621102	-0.0478624	-0.123183	0.0550563	-0.075305	-0.045427	-0.0156248	-0.0776927	-0.0050467	-0.0840588		0.0487165	0.026546	-0.0315674	0.00858478	-0.0258368	-0.04557
CCNA_00760	two component sensor histidine kinase	-0.0362945	-0.180444	0.0813209	0.0887571	0.0560878	0.103045	-0.0162502	0.109957	0.169012	0.0340885	-0.022034	0.164057	-0.102651	0.115026	0.359095	-0.0934217	0.115394	0.12077	0.0624505	0.187974	0.0493909	0.111133	0.0152099	0.0263618	0.0824222	0.0219089	-0.048524	0.149083	0.1072	-0.0345961	0.0694603	0.0692957	-0.0197251	0.0790999	-0.01284		0.0799704	0.102698	0.0786335	0.0569035	0.0390144	0.0370582
CCNA_00762	conserved hypothetical protein	1.22985	0.174195	-0.4144	-0.0536425	-1.75174	-1.39309	-4.10901	-0.382511	1.11394	-4.04316	-1.90756	-1.35133	-0.304619	-2.45058	-4.11416	0.444973	0.0245937	0.782101	0.96814	-0.15788	-2.02423	-0.174601	-1.74063	1.3778	0.697928	-3.93208	-1.01167	-0.489974	0.208543	-1.47768	0.0983725	0.595557	-1.9789	0.0586339	0.357532		-1.76276	-2.02565	0.412385	-0.372746	-1.34057	-0.173761
CCNA_00766	cobalamin adenosyltransferase family protein	0.165494	-0.0132256	0.112552	-0.0630739	-0.0426864	-0.291519	-1.25151	0.23493	0.0118148	-0.396543	-0.376776	-0.631806	0.0507003	-0.444038	0.0872492	-0.624732	-0.274642	-0.4434	-0.258813	-0.614009	-0.272663	-0.278894	-0.541063	-0.472853	-0.269231	-0.29992	-0.511152	-0.248841	-0.002961	-0.373725	-0.490479	-0.587581	-0.575937	-0.296628	-0.580584		-0.338565	-0.262934	-0.443119	-0.366941	-0.28732	-0.506242
CCNA_00767	conserved hypothetical protein	0.117702	0.0924056	0.326714	-0.054497	-0.283171	-0.249992	0.236778	-0.0305885	0.176024	0.505953	0.240855	0.208422	0.255385	0.255739	0.305257	0.126748	0.54833	0.186488	0.565065	0.371414	0.778251	0.653136	0.32108	0.511407	-0.187358	-0.152996	-0.146818	0.124965	0.175629	-0.045339	-0.752474	0.295718	0.075363	0.198502	0.511217		0.127635	0.253132	0.359609	0.415303	-0.00891197	0.0656654
CCNA_00768	hypothetical protein	-0.167234	-0.155075	0.181048	0.0192424	0.0838412	-0.634063	-2.34715	-0.693171	-1.15451	0.409987	0.0963977	-0.37121	0.846456	0.934026	0.0811357	-0.145493	-0.123045	-0.435979	-0.685479	0.0397776	-1.6141	-0.418948	-0.0568378	0.275601	-0.353655	0.200078	0.114018	-0.0834552	-0.114255	0.569407	0.232968	-0.0309259	-0.413641	-0.0540115	0.260837		-0.883781	0.317361	-0.270044	-0.433589	0.137159	-0.000954811
CCNA_00769	TetR family transcriptional regulator	0.427221	-0.799441	-0.241454	0.180717	0.424557	0.0204635	1.10742	0.353117	1.28195	0.831585	0.782436	0.742516	1.21297	1.33935	0.8777	0.650114	0.196778	0.387705	0.644943	0.823003	0.08674	0.199196	0.258962	0.0589966	0.0776564	0.250638	0.676836	1.08968	1.06752	0.761559	-0.00811345	0.165444	0.250938	0.470673	0.0999107		0.718907	0.990995	0.540509	0.13631	0.769248	0.19577
CCNA_00770	TetR family transcriptional regulator	-0.0605026	0.0536819	-0.000232209	-0.0689532	0.0829232	-0.283229	-0.130112	-0.111889	-0.212646	-0.0425636	-0.05154	-0.271964	-0.10477	0.00655337	-0.111584	-0.100483	-0.0509921	-0.276623	-0.269621	-0.2716	-0.00985156	-0.046599	0.0153249	-0.0161209	-0.0908753	0.0707534	-0.0107367	0.00970474	-0.119851	-0.0892174	0.110228	0.0759919	-0.0562385	0.00814882	0.033687		-0.156088	-0.106661	-0.193864	-0.0296244	-0.0278694	0.0343635
CCNA_00773	carboxypeptidase S	-0.0891371	-0.0941746	0.107191	0.0506881	-0.0688629	-0.10127	0.137478	-0.306326	-0.248155	-0.535014	0.116461	0.0718685	0.0183976	-0.270235	0.031697	-0.190563	-0.147081	-0.1208	0.00953907	-0.156669	-0.0856687	-0.152498	-0.0500779	-0.196566	0.00675419	-0.0196815	0.0299002	0.0870043	0.0833375	0.0695216	-0.0296632	-0.01594	-0.0286781	-0.0156907	-0.00560395		-0.210658	-0.00636221	-0.121115	-0.0956114	0.0500164	-0.0191152
CCNA_00774	ring hydroxylating diooxygenase	0.184492	-0.0641569	-0.0736572	-0.00131526	-0.0530535	-0.139254	-0.246251	-0.0301875	-0.16683	-0.109513	-0.181906	0.101631	-0.112455	-0.108953	-0.155957	-0.18115	-0.0201362	0.0351917	0.142378	-0.167823	0.00174611	0.0291866	-0.109147	-0.12291	0.0185208	0.0310198	0.130741	0.00187273	0.0778451	0.0387379	0.16876	0.0411234	-0.0101027	-0.0260072	0.0104051		-0.138407	-0.0915281	-0.038308	-0.0365207	0.0560433	0.0368358
CCNA_00775	aspartate aminotransferase	0.221048	-0.0502636	-0.169049	0.089575	-0.101554	0.0554859	-0.0386581	-0.409694	-0.0175615	0.102556	-0.0781663	-0.0707073	-0.33704	-0.350837	-0.437978	0.0109103	-0.000427355	-0.0766864	-0.257683	-0.102159	-0.249257	-0.160417	-0.134278	-0.082568	-0.245173	0.00781355	-0.196843	-0.0659348	-0.0582261	-0.0882559	-0.180075	-0.107535	0.232183	0.130825	-0.219598		-0.0615743	-0.254946	-0.0852091	-0.174339	-0.0802893	-0.02884
CCNA_00776	OAR protein precursor	0.0454552	0.0366909	0.014648	0.0741115	-0.085876	-0.0155606	0.00843847	-0.0592783	0.133764	-0.10559	0.0948926	0.00487662	0.115755	0.114302	-0.0556805	0.0694292	0.103643	0.0638661	0.0587342	0.150881	-0.0188981	0.0785807	-0.0276635	0.134611	0.00947973	0.123874	0.132846	0.022674	0.0753594	0.110705	0.128712	0.104989	0.0687502	0.146618	0.00650573		-0.00764531	0.0548291	0.0893106	0.035222	0.0930917	0.0911149
CCNA_00777	PAS family GGDEF/EAL protein	0.0668622	-0.144294	-0.0598267	-0.0437555	0.194796	-0.0801743	-0.01581	-0.242483	-0.000820645	-0.152492	-0.14714	-0.0587035	-0.233158	-0.0389718	-0.305968	-0.197224	-0.114917	-0.0301618	0.00880295	-0.179	-0.00683741	-0.0287235	0.0416302	-0.0658274	-0.0902316	0.00941622	0.0646434	0.0827898	0.141383	0.132971	-0.0306458	0.0891566	0.198213	0.131382	-0.11096		-0.0983559	-0.156788	-0.1025	-0.0299979	0.0862406	0.0554292
CCNA_00778	GTP-binding protein TypA/BipA	-0.161429	0.0409965	0.047671	-0.133969	0.436321	-0.86658	-0.617252	-0.918082	-1.10621	-0.241172	-1.19402	-0.987143	-1.32947	-1.85073	-0.914591	-1.18196	-1.6996	-1.04926	-0.738553	-0.989573	-1.14379	-1.28253	-0.762545	-1.00269	-0.904017	-1.13506	-0.558734	-1.66211	-0.942813	-1.17553	-0.528113	-0.952077	-1.6656	-0.60768	-0.29713		-0.74986	-1.25519	-1.13179	-1.01911	-1.09485	-0.810119
CCNA_00779	TonB superfamily protein	-0.0933393	-0.0692117	0.101349	0.00272442	0.132147	0.216281	-0.301383	0.103858	-0.155355	0.243489	0.024013	0.0696677	-0.0668142	0.259606	0.366314	0.200877	0.13648	0.044658	0.225299	-0.0112335	0.182365	0.202808	0.144752	0.17981	0.119784	0.181078	0.281284	0.245611	0.327069	0.176301	0.274787	0.238162	0.245212	0.15419	0.308941		0.0213778	0.130557	0.119216	0.165904	0.242269	0.244258
CCNA_00780	N-formylglutamate deformylase	0.13392	-0.0857082	-0.079826	-0.0744904	0.0413754	0.42045	0.098214	0.24484	0.102617	0.178803	0.423587	0.346224	0.455898	0.444601	0.406072	0.512279	0.453218	0.493054	0.590326	0.552074	0.675189	0.574242	0.482443	0.70222	0.567251	0.707423	0.69143	0.690815	0.735603	0.715882	0.778786	0.646869	0.635802	0.732683	0.703834		0.208985	0.415276	0.52019	0.600269	0.70823	0.699595
CCNA_00782	aminobenzoyl-glutamate transport protein	-0.0275209	-0.0449365	0.0839892	0.0447555	0.0316981	-0.0130835	-0.384777	-0.115214	-0.0202268	-0.482087	-0.230262	-0.218369	-0.138324	-0.0303108	-0.0868613	-0.114826	-0.190234	-0.086428	-0.0617167	-0.070075	-0.0807435	-0.0999567	-0.0385924	-0.191703	-0.0516029	-0.106311	0.0111839	-0.0619811	-0.0255936	-0.0675208	-0.044096	-0.08862	-0.0303385	0.0242491	-0.126599		-0.203078	-0.140825	-0.104656	-0.0925196	-0.0500446	-0.0530808
CCNA_00783	secreted protease precursor sapA	0.0365235	-0.109482	-0.0233474	0.0102637	0.0318309	-0.156796	-0.0789095	-0.106151	-0.0709245	-0.0586675	-0.130541	-0.175668	-0.16552	-0.0261135	-0.263088	-0.16783	-0.0409365	-0.0817568	-0.060672	-0.0810234	-0.138426	-0.166916	-0.210025	-0.118938	-0.126416	-0.254945	-0.213491	-0.0878698	-0.172532	-0.237534	-0.159597	-0.179584	-0.223268	-0.209806	-0.113979		-0.0942896	-0.152186	-0.0864437	-0.152144	-0.193274	-0.177247
CCNA_00784	peptidoglycan-associated outer membrane lipoprotein	0.0883944	0.176393	-0.0895749	-0.127981	0.0278294	-0.10411	-0.0317973	-0.0379808	-0.0806386	0.0339376	-0.00825254	0.000299824	0.0633234	0.133669	0.0606311	0.0450891	0.0527501	0.0864254	0.0207581	0.0212794	0.0140264	0.0994721	0.110259	0.0574067	0.0448522	0.0329313	0.113972	0.181699	0.177592	0.0442335	0.126674	0.113502	-0.0758081	0.217126	-0.00925598		-0.0441177	0.0499342	0.0452604	0.0652032	0.110085	0.0744475
CCNA_00785	tRNA methyltransferase/FAD-dependent oxidoreductase MnmC	0.148845	-0.0779649	0.555431	-0.327455	-0.442051	-0.0288227	-0.320181	0.0115684	-0.0800493	-0.675356	0.310312	0.373739	-0.157194	-0.195948	-0.144931	0.0726719	0.21453	0.0311715	-0.127187	0.186048	-0.471035	0.107292	0.308983	0.600297	0.214474	-0.0724909	0.14853	0.132877	0.0189449	0.220856	0.0315879	0.124874	-0.232073	0.426793	0.126221		-0.218568	0.0371955	0.0754468	0.152002	0.0897435	0.0954807
CCNA_00787	chemotaxis motA protein	-0.189586	0.179155	-0.285853	0.385595	-0.200086	-4.47137	-4.98661	-6.21205	-6.74735	-7.49409	-2.77882	-3.95356	-4.81507	-8.55705	-4.65736	-5.31567	-3.39243	-4.62223	-5.7806	-5.05445	-3.71299	-6.37045	-4.62308	-5.76913	-10.1633	-4.74062	-3.67085	-10.1458	-4.36912	-8.73152	-5.92848	-5.34443	-5.35177	-4.45865	-4.0158		-5.9823	-4.95237	-4.83308	-6.12779	-6.33157	-5.01983
CCNA_00788	transporter, major facilitator superfamily	0.261328	-0.0497324	0.135034	-0.457969	0.212536	-0.323035	0.516054	-0.545022	0.288812	0.191331	-0.114238	-0.191078	0.168917	0.100772	-0.371257	0.0848161	-0.104688	-0.153971	-0.136718	0.262813	-0.504138	0.0686236	-0.262623	-0.221621	-0.254418	-0.102031	-0.164536	-0.2018	-0.190238	-0.185211	-0.0539701	-0.12582	-0.127033	-0.250827	-0.223218		0.025628	-0.081377	-0.00954968	-0.234835	-0.168763	-0.156174
CCNA_00789	hypoxia transcriptional regulator FixK	0.168721	-0.0771771	-0.0793538	0.00197589	-0.0158335	-0.560855	-0.359192	-0.286945	-0.249553	-0.614004	-0.300052	-0.207702	-0.41956	-0.365421	-0.4763	-0.382149	-0.314365	-0.300436	-0.170768	-0.392481	-0.428663	-0.276744	-0.337825	-0.18461	-0.435883	-0.153534	-0.139448	-0.340377	-0.308561	-0.306329	-0.176978	-0.469035	-0.523674	-0.325708	-0.285533		-0.41411	-0.353807	-0.31204	-0.332745	-0.24965	-0.356186
CCNA_00790	hypoxia negative feedback regulator FixT	0.893452	-2.1935	-1.57825	0.341222	0.708352	-0.431803	-1.57952	-0.187497	-1.81811	0.280363	-0.427281	-0.648192	-1.06385	-1.61253	-4.86676	1.0175	-0.296718	0.261718	-1.44362	-1.3019	-0.197891	-1.11444	-1.12029	-1.34958	-0.150012	-0.520118	0.530204	-0.116079	-1.33855	-0.305901	-0.415567	0.296911	-1.06928	-0.698788	-0.834323		-0.747314	-1.72372	-0.352605	-0.786444	-0.350088	-0.544209
CCNA_00792	glycosyltransferase	-0.135398	0.00642449	-0.0896142	0.187465	0.127389	-0.0138224	-0.0472706	-0.0253137	0.330045	0.134115	0.253064	-0.194841	-0.0376238	0.0831037	0.202713	-0.0171572	-0.036278	0.166624	0.115401	0.0923966	0.0450496	0.109853	-0.120998	-0.0226797	0.106838	0.15711	0.216403	0.0717106	0.109582	0.111662	0.126084	0.165013	0.207349	0.0871772	0.237418		0.0755507	0.0612832	0.0641974	0.0236127	0.133294	0.164608
CCNA_00793	phosphatidylglycerol glycosyltransferase	-0.00557656	-0.393965	0.0718487	0.387178	-0.0517949	0.216211	0.12183	-0.194137	-0.14363	-0.0425636	0.106424	-0.27666	-0.0674616	0.110919	0.0715689	0.0190931	-0.0263148	-0.0810954	-0.0330427	-0.107113	-0.0956649	-0.0981118	-0.00605168	0.044811	-0.233648	-0.155989	-0.191959	-0.0364851	0.00236573	-0.078837	-0.252055	-0.0723996	-0.0200494	-0.0816077	-0.127667		-0.00845767	-0.0110419	-0.0456946	-0.0777331	-0.0921809	-0.110756
CCNA_00794	conserved membrane spanning protein	0.143819	-0.130382	0.0365958	-0.0227793	-0.0210594	-0.22884	-0.266152	0.0395972	0.00811791	0.150952	-0.0394357	0.0229584	-0.0211373	-0.178832	-0.106135	-0.220557	-0.0413344	0.057619	-0.00125885	-0.0541041	-0.124238	0.0791517	0.0877867	0.064607	-0.0439908	-0.00224456	0.0389297	-0.0638833	0.0423672	-0.0985459	0.0332349	-0.0163838	-0.0104869	0.0775519	0.0528806		-0.0592651	-0.0645162	-0.0519272	0.0126634	-0.0166754	0.0273594
CCNA_00795	two-component response regulator FixJ	0.235097	-0.0590999	-0.00434583	0.319873	-0.485363	-0.714896	0.17339	-0.266142	0.149904	-0.943291	-0.848073	-0.483026	-0.531835	-0.649601	-0.0381224	-0.287903	-0.282072	-0.130053	-0.293216	-0.349661	-0.395701	-0.374478	-0.409186	-0.318828	-0.54439	-0.981307	-0.236568	-0.140939	-0.422618	-0.246563	-0.0901966	-0.249846	-0.669068	-0.059568	-0.167237		-0.320207	-0.510132	-0.268581	-0.408517	-0.405599	-0.247183
CCNA_00796	oxygen sensory histidine kinase FixL	-1.80871	-1.32067	1.48897	-0.602506	0.789553	-1.0769	-2.77385	0.193549	0.878916	-2.71465	-0.718585	-0.168599	-0.476711	0.418984	-0.359764	0.26572	-1.69735	0.758436	0.0511252	0.685552	1.18036	1.28586	0.296584	0.371768	0.345964	-0.122221	0.486043	-0.115286	0.400511	0.571396	1.5458	0.741389	0.24661	0.337303	0.705794		-1.09858	-0.260935	0.0126965	0.696107	0.244089	0.715379
CCNA_00798	ABC transporter, ATP-binding protein cydC	-0.0999325	0.00978959	-0.144993	0.0475823	0.271161	-0.186244	0.13338	0.0492512	-0.139928	-0.313224	-0.0642028	-0.434395	-0.320292	-0.603484	-0.588086	-0.230752	-0.1336	0.0172539	-0.126962	-0.403299	-0.172461	-0.49157	-0.0330638	-0.0777645	-0.135185	-0.00142171	0.0538392	-0.303038	-0.124783	-0.0243327	0.117033	-0.0570192	0.0367704	0.0278359	0.0413261		-0.0913529	-0.402092	-0.175472	-0.182009	-0.0799473	0.0331892
CCNA_00799	ABC transporter, ATP-binding protein cydD	-0.01194	0.0810052	0.00765277	-0.0625924	0.0523574	-0.0119289	0.173712	0.0979111	-0.340348	-0.323654	-0.0648897	-0.100808	-0.0834272	-0.100011	-0.0122436	0.0219867	-0.213653	-0.168013	-0.125492	0.006636	-0.237831	0.0348918	0.0792767	-0.281444	-0.186761	0.0788137	-0.117879	-0.0486994	-0.0497666	0.0129348	0.13368	-0.0266598	0.113467	-0.0270391	-0.245193		-0.0808618	-0.0722759	-0.095707	-0.118373	-0.0249193	-0.010349
CCNA_00800	cytochrome bd-type quinol oxidase, subunit 1 cydA	-0.00697871	-0.0327558	0.0453426	0.187086	-0.103461	-0.172653	0.125462	0.115078	0.13728	0.0794961	-0.166649	0.0953335	0.133202	0.0760435	-0.183268	0.12872	0.0271977	0.0644726	0.232153	0.0594772	-0.0751469	-0.0729457	0.01434	0.130126	0.0790397	0.06892	0.144674	0.153938	0.0310157	0.23583	0.0862322	0.0329248	0.0604425	0.232635	0.168303		0.0569325	-0.00906748	0.102404	0.0150827	0.126875	0.116108
CCNA_00801	cytochrome bd-type quinol oxidase, subunit 2 cydB	0.0341189	0.143174	-0.314142	0.115674	0.0704336	0.0243642	-0.420108	0.0507943	-0.0367614	-0.0133381	-0.125559	-0.0560672	0.178941	0.134851	0.0039148	0.00267913	-0.0521229	0.163713	-0.0286712	0.177322	0.139848	0.0281494	0.107185	0.113985	-0.0668316	-0.235295	0.231215	-0.0143787	-0.0268042	-0.0311199	0.303139	-0.0913965	0.0529893	0.101752	0.202374		-0.0790098	0.0272162	0.0525839	0.0644673	-0.0152764	0.113772
CCNA_00802	cyd operon protein YbgT	-0.0424202	0.348103	-0.086392	0.058881	-0.146825	0.35661	-4.10547	-0.954892	-2.02082	-2.12862	-0.724109	-1.19962	0.131123	0.0345756	-1.55893	-0.655092	-0.336531	-0.460665	0.138772	-0.232263	0.183362	0.0980945	-0.456703	-0.33393	0.0561911	0.109648	-0.469593	0.333095	0.61378	0.368479	0.535545	0.136645	0.379357	-0.928578	-0.34458		-1.77064	-0.66339	-0.309156	-0.0905971	0.191082	-0.0443222
CCNA_00803	chemotaxis protein cheW	-0.0642469	-0.0964523	-0.0645685	0.0500342	0.12569	0.405725	0.350843	0.40058	0.176626	0.42495	0.798157	0.503708	0.548256	0.456866	0.678245	0.448507	0.399802	0.343979	0.572734	0.389769	0.550954	0.458182	0.531831	0.461221	0.303217	0.566295	0.516069	0.42689	0.315636	0.340947	0.395627	0.375263	0.488811	0.591796	0.375285		0.351745	0.597046	0.430958	0.461081	0.433167	0.445356
CCNA_00804	ASC-1 homology domain protein	-0.0534796	-0.0343488	-0.0986133	-0.0145743	0.194122	-0.0335091	-0.178335	-0.15887	-0.672163	-0.17825	-0.0381481	-0.220521	-0.25087	-0.205997	-0.21472	-0.181696	-0.236705	-0.404137	-0.371319	0.00361831	-0.277374	-0.182242	-0.136185	0.0391155	0.137509	-0.209656	-0.0824354	-0.35623	-0.316506	-0.329102	-0.215002	0.0802379	-0.479586	-0.139843	-0.263882		-0.244225	-0.186051	-0.238048	-0.0838354	-0.258786	-0.203615
CCNA_00807	ribonuclease P protein component	-0.3901	0.23402	0.128155	-0.191165	0.388711	0.273508	0.53055	0.845517	-0.969789	1.1403	0.553823	0.154735	0.134658	1.2741	0.95344	0.653065	0.650519	0.498374	-0.232321	0.0667932	0.0026261	-0.0869908	-0.403827	0.310288	0.318582	-0.0508986	0.382625	0.368737	-0.500382	0.286298	-0.360655	-0.213232	0.484087	0.418966	-0.223985		0.364017	0.614152	0.327286	0.0281357	0.0972756	0.0210362
CCNA_00809	quinone oxidoreductase	-0.00800683	-0.0776322	-0.123006	-0.0859595	0.288867	-0.246047	-0.102537	-0.0202337	-0.0308681	-0.183783	-0.112256	-0.0522981	-0.071978	-0.262161	-0.39205	-0.237977	-0.307888	-0.26835	-0.120306	-0.085433	-0.161652	-0.0526942	-0.159008	-0.256722	-0.177157	-0.219717	-0.0995052	-0.187175	-0.0232212	-0.116041	-0.123602	-0.0102459	-0.0783789	-0.274784	-0.0851075		-0.116694	-0.178149	-0.203991	-0.161447	-0.129132	-0.114424
CCNA_00810	acetyl esterase	0.230555	0.0472167	-0.10061	-0.0550602	-0.0488548	0.0334041	-0.0237131	0.119676	0.0426589	0.0154959	0.0676129	-0.0507812	-0.0150416	0.227542	0.0982031	-0.144755	-0.042994	-0.102023	0.0543888	-0.0747125	0.17017	0.0269188	0.00418144	0.172251	0.17308	-0.00131746	0.0110974	-0.0431174	-0.0405083	0.0683999	-0.0711369	0.127522	0.0746576	-0.0571936	-0.0234213		0.0375043	0.0655071	-0.0620192	0.10932	-0.00108917	0.0100855
CCNA_00811	TetR-family transcriptional regulator	0.272149	0.0226014	0.0793938	-0.115738	-0.096933	-0.235083	-0.473123	-0.214637	-0.252395	-0.141375	-0.419395	-0.344501	-0.370314	-0.428811	-0.308321	-0.723209	-0.37871	-1.05435	-0.611111	-0.420401	-0.808806	-1.03553	-0.840608	-0.880754	-1.01489	-0.843977	-1.22075	-1.21668	-1.05426	-1.07491	-1.38995	-1.17794	-1.18972	-1.24866	-1.41344		-0.263322	-0.374268	-0.637557	-0.916117	-1.08211	-1.28394
CCNA_00812	conserved hypothetical protein	0.216045	-0.242633	-0.0818052	-0.0195796	0.23901	-0.480963	-0.678335	-0.178628	-0.207636	-0.535119	-0.260135	0.000591939	0.19203	-0.0512169	-0.268156	-0.0920494	-0.0727827	-0.190133	0.0770986	-0.0673049	-0.0522971	0.133871	0.222801	0.293425	-0.029987	-0.17707	-0.010438	-0.0707169	0.0270915	0.0107329	0.0760546	0.0623412	0.0927559	-0.212474	0.193765		-0.416136	-0.0773774	-0.0690342	0.113563	-0.04408	0.0424887
CCNA_00813	flavin-binding monooxygenase-related protein	-0.0938504	0.066505	-0.0184991	0.0259596	-0.00140294	0.145926	0.0393031	-0.0281453	0.171697	-0.00965695	0.0200647	-0.0270071	0.0651075	-0.0604903	0.387121	0.144137	0.043144	0.0494157	-0.0633419	-0.0207183	0.0435217	0.0946172	0.0145782	0.0429764	0.0938316	0.11373	0.141803	0.180075	0.235185	0.0725922	0.14475	0.179629	-0.0367124	0.11275	0.157689		0.0638249	0.0769592	0.0305273	0.057905	0.148677	0.111621
CCNA_00814	hypothetical protein	0.315853	-1.19852	-0.717544	0.260353	0.741608	0.148126	-0.855451	-0.656884	-0.669221	-0.948258	0.149475	-0.740677	0.149642	0.180044	-0.871472	0.0377928	0.685766	-0.51132	-0.330083	-0.324163	0.0351053	-0.0275707	-0.438416	-0.685736	0.209899	0.178242	0.295143	-1.36897	-0.355903	-0.145708	-0.319894	-0.197266	-0.364495	-0.55334	-0.406091		-0.596337	-0.226598	-0.0884016	-0.181344	-0.27944	-0.368217
CCNA_00815	lignostilbene-alpha,beta-dioxygenase	-0.0473898	-0.111782	0.00525981	-0.0302308	0.206361	0.203515	0.213877	0.0728527	-0.125274	0.128151	0.205687	0.190578	0.269276	0.190702	0.112733	0.149516	0.106331	-0.0139202	0.223296	0.0769031	0.11052	0.0458556	0.118502	0.0291898	0.146086	0.0228265	0.0845696	-0.00161034	-0.01307	0.0592424	0.0570072	0.0327969	0.0237551	0.124031	-0.00498889		0.0986244	0.193795	0.108425	0.0900308	0.0303916	0.0465202
CCNA_00816	hypothetical protein	0.162657	-0.206063	0.27966	0.121247	-0.178604	0.141487	-1.13669	-0.355106	-0.491682	0.0318942	-0.287027	0.0861873	-0.350459	0.183163	0.0257182	-0.4488	0.0523337	0.145986	0.209062	0.0563438	0.476942	-0.239002	0.0241069	0.179521	0.140783	0.0270932	0.101183	-0.0189855	0.0775988	-0.12713	0.12053	0.326627	0.144464	-0.243687	-0.288873		-0.362019	-0.0684836	0.002985	0.11647	0.0119518	0.011812
CCNA_00817	L-sorbosone dehydrogenase	-0.211815	0.0958567	0.238147	-0.0735077	-0.00554871	-0.153344	0.180511	0.0966857	0.183699	0.130793	0.100895	0.129064	0.216431	0.230418	0.269914	0.138745	0.116141	0.213811	0.103987	0.160359	0.0517933	0.154088	0.00526121	0.128404	0.00441183	0.133486	-0.000594329	0.0606071	-0.0382345	-0.0229796	-0.019041	-0.0142802	0.231436	-0.00201541	0.0921499		0.087669	0.189344	0.146609	0.0687916	0.0264569	0.0576499
CCNA_00818	glutathione S-transferase	-0.130709	0.0259337	-0.148831	0.280046	-0.0367998	0.0705472	-0.117329	0.0686905	0.205208	-0.0565394	0.0353698	-0.0413468	0.0628645	0.217323	0.171876	-0.100918	-0.106829	0.0922556	-0.13313	-0.00388922	-0.0356545	-0.0776201	-0.0520977	-0.19233	-0.0714066	-0.0422193	0.118698	-0.178483	-0.0614512	0.019583	-0.236916	-0.0794466	0.0704324	-0.155486	0.0764617		0.0341154	0.0892174	-0.050502	-0.0858217	-0.0287746	-0.0649909
CCNA_00820	3-ketoacyl-CoA thiolase	0.469811	-0.383836	-0.158449	-0.16008	0.180133	0.101214	-0.288353	0.196564	0.028524	-0.153081	-0.105091	0.0610134	0.0282407	0.0173201	0.370787	0.106735	-0.092108	-0.135119	0.0724656	-0.0143706	-0.289214	-0.435663	0.19975	0.0669354	0.258199	-0.053568	0.0936299	0.0899429	0.286437	0.0115061	-0.0718235	0.102012	-0.0763121	0.198717	-0.188525		-0.0230263	0.0744542	-0.0124793	-0.0399986	0.0855896	-0.00718627
CCNA_00821	hypothetical protein	-0.180103	-0.349336	0.0720707	-0.012432	0.351903	-1.72237	-1.0363	-1.22882	-1.2447	-1.38897	-1.64376	-1.20414	-1.69855	-1.5658	-1.06485	-1.29591	-1.95453	-1.20957	-1.46992	-1.14712	-1.34229	-1.06323	-1.1831	-0.566485	-1.11934	-1.17176	-1.43877	-2.12713	-0.754961	-1.21609	-1.72662	-2.00123	-1.4522	-1.45952	-1.1459		-1.32423	-1.43542	-1.41541	-1.05489	-1.34174	-1.5571
CCNA_00823	LuxR-like DNA-binding protein	0.238356	-0.459889	0.0454368	0.279033	-0.139955	-1.33389	-0.625321	-1.87735	-0.785076	-0.765891	-1.04608	-1.41816	-1.45713	-1.30109	-2.2128	-2.20238	-1.45554	-1.16628	-1.72419	-2.01109	-0.337304	-1.08854	-1.61296	-1.31858	-0.975059	-1.8335	-1.57385	-1.87989	-0.221071	-0.93357	-1.21722	-1.48859	-1.72509	-1.06995	-1.012		-1.07751	-1.48705	-1.7119	-1.06649	-1.28838	-1.30257
CCNA_00824	GntR-family transcriptional regulator	0.0490128	-0.189236	0.0604451	0.169857	-0.104008	0.104581	-0.538049	-0.570038	-0.143045	-0.0877483	-0.244902	-0.0719421	-0.136713	0.10858	-0.627833	-0.345929	0.060082	-0.179469	-0.128915	0.112419	-0.0188981	-0.078112	-0.191753	-0.141613	0.0155567	0.0666614	0.126724	-0.227775	-0.329687	-0.433582	-0.196165	-0.090665	-0.417348	-0.0827148	-0.238413		-0.24686	-0.194562	-0.0963623	-0.082964	-0.159532	-0.205061
CCNA_00825	2-dehydro-3-deoxy-6-phosphogalactonate aldolase	-0.189783	-0.0121468	0.221699	0.3129	-0.429335	-0.347205	-0.932885	-0.994833	-0.8696	-1.13397	-0.498634	-0.468549	-0.451984	-0.772271	-0.733193	-0.349512	-0.517058	-0.485769	0.0436856	-0.319103	-0.546674	-0.085912	-0.297106	-0.298484	-0.776059	-0.855962	-0.752534	-0.634863	-0.123607	-0.457398	-0.357778	-0.376377	-0.0444422	-0.284019	-0.5397		-0.855698	-0.584926	-0.325551	-0.400847	-0.564873	-0.320463
CCNA_00826	2-dehydro-3-deoxygalactonokinase	-0.178773	-0.212762	-0.11762	0.282311	0.256861	0.451143	-0.464792	0.228436	-0.290766	0.586928	0.614317	0.216635	0.267116	0.663383	0.0232959	0.478458	-0.273756	0.216017	0.169022	0.118849	-0.0266582	-0.0218341	0.355794	0.0136739	0.314806	0.0139257	-0.0362508	-0.0607851	-0.0844826	0.0438726	0.220785	-0.311691	0.114918	0.541527	-0.228913		0.10219	0.356949	0.141718	0.127156	-0.024744	0.0673253
CCNA_00827	TonB-dependent receptor	-0.053385	0.00366152	0.0808568	0.0233759	-0.000464061	0.211497	0.104993	0.171805	0.111152	0.121024	0.123322	0.162164	0.159151	0.155624	0.269486	0.138997	0.17451	0.153888	0.180805	0.172719	0.129536	0.108476	0.132883	0.072966	0.0226009	0.121924	0.0331389	0.0277353	0.068136	0.0644566	0.128634	0.0403824	0.0200343	0.127429	0.116961		0.144094	0.173949	0.164184	0.0932925	0.0630782	0.0866882
CCNA_00828	tryptophan halogenase	-0.127747	0.141153	0.00442209	0.071142	0.00081527	0.0573679	0.165222	0.055829	-0.0767245	-0.0778852	0.211196	0.118037	0.0349919	0.0727011	0.0548884	0.0290767	0.0399087	0.0615033	0.0968349	0.0502324	0.0722953	0.0879069	0.0767581	-0.0328416	-0.0584986	0.157668	-0.0212541	0.18542	0.125555	0.0779479	-0.0422385	0.101727	0.0620795	-0.0173033	0.0858119		0.0247618	0.0983629	0.0555112	0.029124	0.105067	0.0380153
CCNA_00830	beta-galactosidase	0.0726565	-0.203088	0.0361325	-0.0305399	0.1123	0.160536	0.0320915	-0.051924	0.199251	0.0939551	0.322581	-0.0735883	0.0419461	0.114501	-0.0201467	-0.0516622	-0.0897438	0.0181822	0.0299422	0.0556895	-0.0490778	0.0740137	0.0548407	0.153924	0.074676	0.13512	-0.0307945	0.0681664	0.116037	0.1381	0.0874905	-0.0969377	-0.0187482	-0.00995424	0.0936365		0.086782	0.0770586	-0.00751841	0.0616754	0.0853259	0.0110974
CCNA_00831	alpha-glucosidase	0.145584	-0.106339	-0.0340617	0.0535426	-0.00160644	0.147977	0.0712301	0.012725	0.0324751	-0.0383779	0.218442	0.209265	0.107095	-0.0654399	-0.0819989	-0.0142883	0.021499	0.0369654	0.0966811	0.0776752	0.0430817	0.0979171	-0.00644922	0.0839446	0.000613268	0.0627924	-0.137365	0.0362235	0.0335877	1.54676e-05	0.00911269	-0.0231873	-0.0750121	0.0348296	-0.0210291		0.0452058	0.0774727	0.0437065	0.0438215	-0.000949089	-0.0150572
CCNA_00832	LysR-family transcriptional regulator	-0.386754	-0.0795182	0.4126	0.0120646	0.0962238	0.00504548	0.270259	0.241425	-0.116411	-0.58206	-0.126344	-0.234032	0.106629	-0.298188	0.335539	0.225148	0.0484917	-0.00705513	-0.28937	0.276644	-0.0213387	0.000609205	-0.0131812	0.079565	-0.085774	-0.108313	0.009472	-0.074933	-0.0572643	-0.295152	-0.239419	0.156437	-0.217336	0.192376	-0.23316		-0.0363483	-0.0432792	0.0507719	-0.00802394	-0.105238	-0.0682206
CCNA_00833	NAD(P)H:quinone oxidoreductase	-0.0179604	-0.191697	-0.430985	0.174673	0.325208	0.0834397	0.27394	0.208641	0.306092	-0.41816	0.285957	0.34906	0.550232	-0.285909	0.22975	0.140094	0.0256983	0.199941	-0.040336	0.180029	0.395791	0.0278956	-0.0401033	0.323144	0.191445	-0.0984952	-0.0187894	-0.139303	0.171891	-0.0134205	0.137543	-0.0037366	-0.104838	-0.0946904	0.0807082		0.0907905	0.225818	0.101085	0.179634	-0.0196235	0.00299709
CCNA_00834	flagellin FljM	0.361969	0.0582439	-0.248103	-0.242602	0.189684	0.356109	1.18491	0.639831	0.9512	-0.0466629	0.255198	0.35584	0.300856	0.33923	0.323062	0.447919	0.53677	0.393627	0.136195	0.76399	0.472139	0.434325	0.485964	-0.233093	0.469381	0.593178	0.550819	0.418574	0.435064	0.479687	0.409493	0.580272	0.364194	0.547849	0.776657		0.617077	0.314837	0.4557	0.325743	0.495465	0.535693
CCNA_00837	alpha-L-fucosidase	-0.168978	0.102271	0.0668419	0.0365351	-0.020209	0.128684	-0.0636239	0.140775	0.0378332	0.10769	0.165744	0.0621892	0.0909219	0.110949	-0.0747309	0.0491471	0.0589419	0.0333195	0.0232146	-0.0026149	0.0316545	0.0423663	-0.0645149	-0.0482264	0.055464	0.0263293	0.0971009	0.0621364	0.0684327	0.120985	0.0076081	0.0304501	0.00487858	0.0155247	0.0153347		0.0702716	0.0710146	0.0324016	0.00334869	0.0749969	0.0147592
CCNA_00838	alpha-glucosidase	0.0086624	-0.0397128	0.044126	0.00724783	0.0532891	0.19797	0.026323	0.10965	0.0753991	-0.0862915	0.222378	0.0829954	-0.065312	0.152306	0.188277	0.111615	0.184346	0.164481	0.125988	0.21271	0.0528967	0.213709	0.103599	0.0271749	0.0192154	0.108982	0.0204465	0.111814	0.139827	0.110077	0.121042	0.100077	0.143801	0.119872	0.123041		0.0646101	0.116129	0.159828	0.083319	0.0982291	0.121567
CCNA_00839	glucan 1,4-beta-glucosidase	0.0726211	0.0691635	-0.0261442	-0.0726927	-0.0265087	-0.0404332	0.055376	-0.226776	0.0669846	-0.029636	-0.0319206	-0.127276	-0.106081	-0.0746763	-0.00758962	-0.134059	-0.215219	-0.10443	-0.00675286	-0.162756	-0.21603	-0.209608	-0.194555	-0.303446	-0.219229	-0.227778	-0.158986	-0.236319	-0.0839722	-0.305067	-0.194747	-0.193968	-0.324072	-0.125622	-0.26519		-0.034897	-0.0695089	-0.124643	-0.228574	-0.202425	-0.22072
CCNA_00840	sialic acid-specific 9-O-acetylesterase	-0.163857	-0.106629	0.147507	-0.017662	0.11195	0.00464272	0.0779584	0.192232	0.186111	0.185997	-0.0417595	0.0786996	0.46116	0.145991	0.294258	0.133061	0.0640042	0.314469	0.0955123	0.118195	-0.134813	0.0877328	0.0409792	-0.00898686	-0.0150435	0.096703	0.0971891	0.113114	0.198738	-0.00715976	0.0177935	0.117546	0.0682675	-0.00315136	0.161861		0.129388	0.18767	0.145048	-0.00602622	0.0997169	0.0724632
CCNA_00841	carboxylesterase type B	0.158944	0.0102095	-0.209358	0.0932981	-0.0179336	0.163898	0.0823471	-0.223449	0.193218	-0.123084	-0.0310438	0.000109131	-0.116571	-0.232229	0.00678656	0.0984252	0.125573	-0.0308324	-0.0136912	-0.0639097	-0.102102	0.056318	0.0661399	0.0451069	0.0326061	-0.0840377	-0.0204858	-0.0218059	0.014293	-0.115991	-0.0505559	-0.0430462	-0.0671959	0.00842445	0.072314		0.0185862	-0.0745895	0.0231129	0.0196138	-0.0456055	-0.0160119
CCNA_00842	hypothetical protein	-0.0224994	0.0406018	-0.00078149	0.0181445	-0.0440798	0.0219308	-0.043665	-0.0497354	0.0438239	-0.120008	0.036255	0.0146793	0.0690359	0.0863555	-0.0209533	-0.0142883	-0.0054369	-0.0252423	-0.0129437	-0.0641758	-0.0210958	0.0920381	-0.0389916	-0.0847358	0.00490382	-0.0546894	-0.0212387	-0.0127744	-0.0128405	-0.0736274	-0.00214186	-0.0664375	-0.0344951	0.0313935	-0.02915		-0.0295308	0.0370745	-0.0244174	-0.00957629	-0.0350341	-0.0201662
CCNA_00843	endo-beta-mannanase	0.0728914	0.0770587	-0.0849079	-0.0721655	-0.00769476	0.0500792	0.0152761	-0.0712661	0.0139575	-0.0410014	-0.0623271	0.0115015	-0.0940635	0.0798548	-0.0443162	0.0154219	0.0168255	0.0470035	-0.0226314	0.214929	-0.130321	-0.0725984	-0.137924	-0.168919	0.00817348	-0.0465332	-0.0304469	0.0143671	0.0452685	0.0800188	0.0344498	-0.0497774	-0.154771	0.103538	0.0425172		-0.00659095	-0.0218701	0.0543098	-0.100318	0.0125349	-0.00480864
CCNA_00844	toxin protein relE-1	-0.324744	0.0533692	-0.155897	0.347998	0.067377	0.26378	0.198357	0.0163488	0.302953	-0.0779645	0.217029	0.174393	0.0499152	0.325628	-0.0755435	0.190478	0.0462394	0.0558096	0.220634	0.111201	0.071025	-0.218662	0.162438	-0.00635363	-0.0816656	0.113201	-0.202108	0.0239621	0.298939	0.233624	-0.1306	0.047	-0.249474	-0.100523	0.102599		0.140695	0.138284	0.124872	-0.0146437	0.0935237	-0.0661996
CCNA_00845	antitoxin protein relB-1	0.179288	-0.0733943	0.149742	-0.0377234	-0.119282	-0.227691	-0.360489	0.0545158	-0.528798	-0.0470678	0.127806	0.0236497	0.183042	0.0251161	-0.196142	-0.0388329	-0.200525	-0.194883	-0.224879	-0.170143	-0.356237	-0.279436	-0.275258	-0.119496	-0.34781	-0.472665	-0.258443	-0.381015	-0.294066	-0.341647	-0.237317	-0.358142	-0.321955	-0.169978	-0.222554		-0.221906	0.0326945	-0.165853	-0.275647	-0.349567	-0.261989
CCNA_00846	proline dehydrogenase/delta-1-pyrroline-5-carboxylate dehydrogenase	0.057586	0.0164516	-0.0990484	-0.029517	0.0930261	-0.00117996	-0.164001	-0.00361104	0.158099	-0.0456999	-0.0877029	0.0759065	0.0620067	0.13643	-0.0429938	0.0826574	0.0316465	0.122054	0.0398104	-0.0585797	-0.0908307	-0.0783658	-0.00889723	-0.00269998	0.0551067	-0.120513	-0.152975	-0.178585	-0.238574	-0.24978	-0.524592	-0.29258	-0.0672049	-0.195228	-0.352851		-0.0112786	0.0287294	0.0435178	-0.0251374	-0.188085	-0.286491
CCNA_00847	leucine-responsive regulatory protein	-0.655868	0.572127	-0.171025	0.189801	0.181986	-0.22322	-0.50308	-0.532872	-0.616023	-0.490016	-0.217718	-0.101189	-0.562369	-0.476139	-0.47919	-0.53979	-0.338393	-0.829619	-0.415376	-0.221975	-0.929246	-1.01501	-0.33648	-0.549433	-1.00895	-0.937258	-0.791329	-1.0255	-1.12539	-1.02843	-0.734337	-0.542306	-0.965635	-1.14969	-0.255515		-0.473042	-0.367321	-0.46903	-0.767824	-0.981582	-0.729497
CCNA_00849	outer membrane efflux protein	-0.0587338	-0.0114188	0.265991	-0.0724265	-0.0640132	0.129467	0.0145867	-0.0737473	-0.0570148	-0.255517	-0.0576274	0.0926905	-0.0458675	0.131994	0.0243648	0.0959336	-0.0943965	0.0409463	-0.0264844	-0.0485902	-0.0304347	-0.00632609	0.0241562	-0.0387373	-0.00213437	0.0243206	0.179357	0.109049	0.220632	0.186824	-0.0990306	0.0245543	-0.144704	-0.103096	-0.121642		-0.048445	0.0291108	-0.00651824	-0.0106952	0.144037	-0.0887837
CCNA_00850	cation/multidrug efflux pump acrB2	-0.0226257	0.0600598	0.0415556	-0.0304931	0.0215111	-0.165937	-0.1097	-0.044298	-0.26104	0.109955	-0.147976	-0.1551	-0.132586	-0.0209942	-0.185523	-0.100974	-0.0254648	-0.0387428	0.021364	-0.0250673	0.0379233	0.00788176	0.0258565	0.107317	0.0208018	0.0656175	0.0679937	0.0373528	0.042806	-0.0108862	-0.0183448	0.126821	-0.0222379	0.0759876	0.0886711		-0.094204	-0.128436	-0.0337769	0.039956	0.0405768	0.0501794
CCNA_00851	periplasmic multidrug efflux lipoprotein precursor	0.0871061	-0.00352238	-0.0635871	0.0441975	0.0312595	-0.0491165	0.0381551	0.00980906	-0.12366	0.0219325	0.18392	-0.0144332	0.0709941	-0.0338762	0.103443	-0.00465775	-0.00872448	-0.0857442	0.0370704	-0.114918	0.0909029	-0.0543817	-0.121214	0.022842	0.0451223	0.0682917	0.00803124	-0.0492661	-0.0206367	-0.111488	-0.0914931	-0.0763048	0.0820804	-0.0387393	0.0635128		-0.0205759	0.0620095	-0.0353948	-0.00334564	-0.0210136	-0.0121888
CCNA_00853	3-isopropylmalate dehydrogenase	0.477986	-0.297996	-0.243778	0.0706369	-0.0800021	-0.515128	-0.0989538	0.108105	-0.0876718	-0.00878053	-0.732254	-0.0795102	0.0749124	-0.194475	-0.997387	-0.291248	-0.441753	-0.394532	-0.114723	-0.0712696	-0.028702	-0.352348	-0.138801	0.0263454	-0.216639	-0.365871	-0.168705	-0.334588	-0.285499	-0.155703	-0.234746	-0.336963	-0.583659	-0.151023	-0.176024		-0.120486	-0.385743	-0.262705	-0.142029	-0.262073	-0.296483
CCNA_00854	metallo-beta-lactamase protein	0.186294	0.0940983	-0.155141	0.0121597	-0.173687	0.09229	-0.117665	0.110423	-0.254882	0.0572767	-0.0912526	0.0249629	0.0518905	-0.239953	0.0825904	0.128367	-0.306505	0.246	-0.216231	0.0142792	0.0356038	0.220701	0.0326374	-0.0219415	-0.0722894	-0.174203	0.0825424	-0.0993913	0.0451491	-0.221638	-0.0463205	0.063182	-0.232401	0.0770062	-0.117363		-0.0225113	-0.0343525	-0.026818	0.0389423	-0.0735082	-0.0511793
CCNA_00855	rhamnogalacturonan acetylesterase	0.251256	-0.0570911	0.359983	-0.616657	0.263856	-0.163099	-0.118424	-0.0197552	-0.251705	0.0626762	-0.389931	-0.364551	-0.328667	-0.104017	-0.334299	-0.369477	-0.397382	-0.209421	-0.26795	-0.455883	-0.373307	-0.142278	-0.569398	-0.269637	-0.376427	-0.34776	-0.418615	-0.27912	-0.173275	-0.524123	-0.312854	-0.116907	-0.313752	-0.384628	-0.189084		-0.0980614	-0.304293	-0.340022	-0.346209	-0.348578	-0.263445
CCNA_00856	beta-xylosidase	-0.043603	-0.0179776	0.138207	0.00917286	-0.0336022	-0.0418318	0.00531238	0.0538154	0.0703822	0.129013	0.112723	0.0714502	-0.0132966	0.131357	0.102347	0.0175808	0.0317417	-0.0126436	0.0864702	0.117102	0.0696893	0.0533538	0.062034	0.0484386	0.0911834	0.0421931	0.0871815	0.113301	0.106815	0.0519351	0.144967	0.126855	0.0714259	0.1737	0.0653129		0.0433382	0.0809161	0.0480503	0.0649398	0.0802851	0.116452
CCNA_00857	glucose/fructose transport protein	-0.0477962	0.0648594	0.00266956	-0.0182785	-0.0625859	-0.177139	-0.140434	-0.39601	0.287678	0.150767	0.179469	0.272938	0.282429	0.231791	0.491022	0.0103798	0.231084	0.121511	0.308866	0.230195	0.205862	0.253611	-0.0609452	0.313112	0.263799	0.102683	0.395322	0.171286	0.331554	0.317518	0.509339	0.392962	0.246032	0.411911	-0.0636034		-0.0550279	0.29153	0.180407	0.195088	0.263673	0.299328
CCNA_00858	TonB-dependent receptor	-0.0508659	-0.00997232	0.0461588	-0.0220322	0.0878173	0.028601	0.0763105	-0.0191065	-0.010143	-0.0938346	-0.09873	0.0686555	0.0991925	-0.10494	0.0342136	0.0429735	-0.0336751	-0.00279128	-0.0409222	-0.0139693	-0.0345894	-0.0449978	-0.00587511	0.0117799	-0.0537563	-0.0634068	0.0546606	0.00127998	-0.0349109	-0.00493089	-0.0374531	-0.0673849	-0.0187482	-0.0220966	-0.0401142		-0.00363452	-0.000321611	-0.00967688	-0.0254878	-0.00946159	-0.0371594
CCNA_00859	acetyltransferase, GNAT family	-0.177485	0.00559944	-0.0601175	0.0427642	0.143329	-0.449768	-0.157556	-0.0353619	-0.0225399	-0.017068	-0.124159	-0.00355203	-0.0200275	-0.0773423	-0.134128	0.0269859	-0.0230968	-0.166283	0.0473635	-0.0561882	-0.0998865	-0.0560871	-0.224094	-0.102696	-0.0254948	-0.163507	0.0202476	-0.219603	-0.211036	-0.0711386	-0.0506954	-0.206223	-0.03444	-0.176181	-0.342142		-0.136459	-0.0718418	-0.0342438	-0.101652	-0.129007	-0.161936
CCNA_00861	hypothetical protein	-0.42668	0.340903	0.380993	0.0362149	-0.0954491	0.0983894	0.47011	-0.0142445	-0.00172325	0.0968641	0.141118	-0.285246	0.168628	-0.160112	0.475062	0.131165	0.347125	0.0135296	0.140199	-0.0148155	-0.361691	0.0267198	-0.105391	-0.113194	0.115652	0.0684751	0.0754313	-0.132853	-0.0539995	-0.414171	0.0129318	-0.215972	0.14534	0.0802701	-0.0157312		0.129879	0.0678898	0.123441	-0.0875809	-0.0914233	0.00136772
CCNA_00862	xylonate dehydratase xylD	-0.0861219	0.171884	0.0377485	-0.0302643	-0.0134085	0.13933	0.172209	-0.13827	-0.079555	-0.0239189	0.165596	-0.0324452	-0.0437978	0.0451293	-0.191684	0.084944	0.0421079	-0.0217565	0.0415829	-0.115507	-0.147391	-0.0097744	0.0286756	-0.0163657	0.0525609	0.0932547	-0.0346261	0.014788	0.0187868	0.0399673	0.0546388	0.00522845	0.117619	0.0398186	0.063522		0.0139591	-0.0114404	0.00627431	-0.0184589	0.0264342	0.0561654
CCNA_00863	xylonolactonase xylC	0.121783	0.065379	-0.0348244	-0.0693187	-0.0455643	-0.139391	0.0930468	0.229242	0.103777	0.289599	0.159419	0.0546164	0.0624914	0.0505786	0.00071295	0.0800246	0.160149	0.0712623	0.102063	0.0369009	0.0514909	0.151342	0.159077	0.189645	0.231835	0.0204387	0.10629	0.0973394	0.118421	-0.0307559	0.137944	0.0819508	0.049641	0.142294	0.306194		0.115255	0.0655637	0.09008	0.156678	0.0623465	0.143605
CCNA_00864	xylose dehydrogenase xylB	-0.0227649	-0.131654	-0.0543337	-0.189224	0.254543	0.0933767	-0.201451	0.0514533	-0.183002	-0.417433	-0.272745	0.103265	0.107216	-0.0988574	-0.219584	0.155995	0.0676693	0.0727472	0.167395	0.167408	0.0727154	-0.022979	0.108532	-0.258575	-0.222803	0.0284988	-0.147229	-0.00662983	-0.0512924	-0.0713152	-0.0914296	-0.216287	-0.291751	-0.229736	-0.396316		-0.131411	-0.0761409	0.126243	-0.0646219	-0.0495935	-0.245104
CCNA_00865	alpha-ketoglutaric semialdehyde dehydrogenase xylA	0.165139	-0.131774	0.0997553	-0.0998375	-0.0174818	-0.18377	-0.121227	-0.189795	0.0968495	-0.175965	-0.126632	-0.206116	-0.0943922	-0.148306	-0.0741037	-0.118426	0.0617568	-0.12691	-0.159482	-0.108699	-0.245563	-0.0901022	-0.150136	-0.0705308	-0.173495	-0.00955798	-0.143752	-0.1251	-0.0930667	-0.0287484	-0.11817	0.0192756	-0.0304482	0.100933	-0.0546749		-0.114781	-0.12991	-0.090352	-0.145966	-0.080045	-0.0166169
CCNA_00866	fumarylacetoacetate hydrolase family protein	-0.0192285	0.0320316	-0.0513445	0.00382946	0.134065	0.263627	0.607227	0.241192	-0.350802	-0.126941	0.0732831	0.0681229	0.390598	-0.173058	0.414379	0.0060031	0.195429	0.124861	-0.0096929	0.445413	0.494134	-0.0603605	0.335546	-0.208762	0.164311	-0.0443981	0.406649	0.0174323	-0.371529	0.0725704	0.370089	0.308776	0.0148801	0.336724	0.231481		0.126861	0.154665	0.152403	0.144974	0.0161449	0.25239
CCNA_00867	hypothetical protein	-0.17071	0.332061	0.167074	0.34047	-0.461803	-0.548414	-0.115067	-0.104506	-0.033787	0.173936	-0.402811	0.0111423	-0.0907684	0.159383	-0.780883	-0.21973	0.337818	-0.336525	0.204796	-0.135616	-0.526232	0.310068	-0.528551	-0.184259	-0.199367	0.0474109	0.000320303	-0.467988	-0.228241	0.149791	0.268482	0.118165	-0.0961917	-0.0815085	0.296621		-0.125568	-0.220787	-0.0298514	-0.225669	-0.0997412	0.101113
CCNA_00869	DNA modification methyltransferase-related protein	-0.0467004	0.0365647	-0.117801	0.215945	-0.0566432	-0.057852	0.106168	0.0504661	0.22427	-0.0683646	0.182383	0.139414	0.154343	-0.140819	0.174117	0.0293486	0.0152605	-0.00182243	-0.0470693	0.0373646	-0.0888991	-0.0482779	0.106009	-0.205631	-0.0811778	-0.0486533	-0.165307	-0.148068	0.001126	-0.180247	0.0697785	-0.0991102	0.0409811	-0.0965807	0.10223		0.0509374	0.101888	0.00661639	-0.0635952	-0.10823	0.0034598
CCNA_00870	conserved hypothetical protein	-0.117946	0.166142	0.0651525	-0.21332	0.136195	0.08037	-0.394762	0.0711055	0.595819	-0.302109	-0.0792879	-0.102947	0.325499	0.335582	0.146003	0.269437	0.256642	0.125549	0.0454492	0.473975	0.187787	0.223122	-0.10551	0.228285	-0.0141104	0.335433	0.0161909	0.19213	0.150754	0.212387	0.411428	0.0865343	0.0763373	0.435682	0.312583		0.0100847	0.12497	0.23421	0.103915	0.181379	0.264513
CCNA_00871	carbon-nitrogen hydrolase family protein	0.0153073	-0.0458414	0.169427	-0.247515	0.176879	0.284406	0.253737	-0.0473944	0.239513	0.448477	0.331571	0.0939264	0.159455	-0.0638284	0.300591	0.0603301	-0.0666136	-0.0175488	-0.145236	0.0790079	0.189668	0.043517	0.0836551	0.086347	0.0981615	0.161686	0.321143	0.14542	0.0714795	0.170121	0.103666	-0.0167511	0.123488	0.236378	0.0844986		0.235748	0.164343	-0.0180121	0.10027	0.17397	0.106256
CCNA_00873	amidophosphoribosyltransferase family protein	0.0105939	-0.101602	-0.128529	0.262156	0.0238328	0.0118765	-0.150831	-0.0476836	0.141752	0.0835804	-0.0221152	0.0919894	-0.0812108	-0.0554739	-0.106089	0.0878474	0.252891	0.00494724	0.354183	0.186207	-0.051931	0.108687	0.00271978	0.0758011	0.0035856	-0.181225	0.0507386	0.0321614	-0.152264	0.201977	0.410056	-0.023318	-0.109321	-0.0651375	-0.159612		0.00773883	-0.0345798	0.177215	0.0277725	-0.00972241	0.0105335
CCNA_00876	7,8-dihydro-8-oxoguanine-triphosphatase	0.0116233	-0.0546996	0.0846972	-0.187583	0.0511996	-0.00868518	0.282657	-0.170222	-0.222521	0.10906	0.136687	0.0754825	-0.0531926	-0.0802433	0.219256	-0.0569829	-0.196808	-0.0618456	-0.0927305	0.0667669	0.192599	0.0441375	0.0512219	-0.166504	-0.115734	0.101674	0.0838542	0.013592	-0.0654864	-0.0367181	0.0540671	0.306134	0.00857453	-0.0486867	-0.0965745		-0.00194234	0.0595979	-0.06832	0.00114404	0.0193831	0.044703
CCNA_00877	hypothetical protein	0.403585	0.0375503	-0.19244	-0.093825	-0.196479	-0.461391	-0.36123	-0.247665	-0.465023	-0.187056	-0.283673	-0.715521	0.231959	-0.00115877	0.0526493	-0.0978756	-0.111076	-0.0592727	0.0850242	-0.372124	-0.031399	-0.317059	-0.212419	-0.086041	0.0531421	-0.137307	-0.163288	0.0628405	-0.130531	0.0333196	-0.163146	-0.291718	-0.187027	-0.284809	-0.493363		-0.344473	-0.143149	-0.111065	-0.118755	-0.0669931	-0.284013
CCNA_00878	ATP-dependent RNA helicase	0.0128856	-0.0134021	-0.192525	0.126436	-0.0712354	-0.0628764	0.116096	0.0912647	-0.199478	-0.199599	-0.0641774	-0.103226	-0.123327	-0.0595039	-0.145767	0.201335	0.177006	0.021188	0.0017985	0.292431	0.107712	-0.191028	0.188308	0.067963	0.204049	0.149177	0.127801	0.0297119	0.0642237	0.172826	0.192505	0.0703896	0.00733105	0.0658023	-0.0415088		-0.0509185	-0.0992003	0.138752	0.0754008	0.108748	0.0589038
CCNA_00879	PAS-family sensor histidine kinase	-0.182656	0.0136427	0.0805432	0.123097	0.0184939	0.113244	0.0928386	0.205683	-0.0481968	0.0322761	0.0876899	0.14869	-0.020583	0.155303	0.0422393	0.00612979	0.0478054	0.116285	0.0183843	0.00622534	0.215064	0.206971	0.0601517	-0.0775147	0.157427	0.100546	0.155382	0.156294	0.273797	0.272421	0.188316	0.243414	0.218473	0.152501	0.133566		0.079169	0.082668	0.0389659	0.11242	0.191688	0.187254
CCNA_00880	conserved hypothetical protein	0.0109507	0.0750772	-0.0265536	0.340291	-0.337326	0.156263	0.0597481	0.180096	-0.184901	-0.0851741	0.0260409	-0.0777961	0.0225196	0.27686	0.0104488	0.221673	-0.231737	0.102869	0.208392	0.0698292	-0.0542001	-0.0414691	0.108629	0.0374491	-0.335417	0.0781352	0.0464467	-0.000736632	0.214373	-0.0460783	0.186619	0.0245432	0.0846264	-0.0443198	-0.159484		0.0252063	0.0516147	0.0742051	-0.0570015	0.058428	0.0183971
CCNA_00881	ABC transporter ATP-binding protein	0.120124	-0.682001	0.0188649	0.276176	0.100576	0.632626	-0.358129	0.24533	0.20876	0.110478	0.0242482	0.333341	-0.19897	0.403549	0.183535	0.0878205	-0.249798	0.19236	0.0732242	-0.131495	0.329864	0.0552636	0.338224	0.183781	-0.203805	0.0160659	-0.060008	0.107843	0.248601	-0.079637	0.0575672	-0.171065	0.298713	-0.147651	-0.03757		0.167813	0.149141	-0.00557767	0.140666	0.046573	-1.32153e-06
CCNA_00882	hypothetical protein	-0.147065	-0.0026849	0.109679	0.00126944	0.0918486	0.199227	0.369494	-0.230358	0.0454139	0.0918637	0.0501162	0.223662	0.121108	0.239607	0.0658139	0.0756279	0.113951	-0.028281	0.124277	0.0509099	-0.0167004	0.0809492	0.115578	0.0518019	0.0557278	0.0752525	0.0366002	0.131466	-0.0157887	-0.0473765	0.130614	0.0720575	0.0656123	0.0761922	0.0112491		0.0951282	0.140061	0.0672969	0.0574714	0.0360307	0.0711451
CCNA_00885	MazE-like antitoxin protein	0.0785154	-0.0703816	-0.0491058	-0.0354483	0.00243779	-0.626265	-0.112085	-0.0514343	-0.273997	-0.143519	-0.18741	0.0386736	-0.115538	0.230186	-0.0708019	-0.0659674	-0.087392	-0.267082	-0.226477	-0.256757	-0.0849957	0.0219263	0.145232	0.0572957	-0.0194177	-0.024259	-0.143339	-0.147199	0.21972	-0.157046	-0.07932	-0.0896719	-0.125338	-0.0312126	-0.401484		-0.24146	-0.0209779	-0.180735	0.0240082	-0.0504248	-0.145405
CCNA_00887	hypothetical protein	0.16837	0.0787495	-0.346615	0.157523	-0.155924	0.162712	-0.792665	0.00587693	-0.189913	-0.00284155	-0.0465331	-0.378052	-0.0887442	0.00243784	-0.103867	0.0386752	-0.0990748	-0.260622	-0.127682	0.0201147	0.224302	-0.10967	0.0413583	-0.0680413	-0.418459	0.0166556	-0.122132	-0.31769	0.156036	-0.0910577	0.0340042	0.105406	-0.0187482	-0.00806037	0.0364191		-0.163366	-0.122952	-0.0857179	-0.066102	-0.0716377	0.0298042
CCNA_00888	MCP-signal associated domain protein	0.362452	0.313025	-0.286773	-0.193714	-0.126269	-0.258787	-1.36063	-0.11134	-0.146267	-0.0364349	-0.308307	0.00350106	0.0120002	-0.226214	-0.498969	-0.550031	-0.103701	-0.605844	-0.133765	0.0612305	-0.285521	0.0310655	-0.284896	0.0194425	-0.112136	-0.33157	0.00409106	-0.0734365	-0.295825	-0.153318	0.144981	-0.335656	-0.127143	-0.141737	0.333516		-0.382692	-0.203598	-0.266422	-0.126409	-0.170012	-0.025208
CCNA_00889	lumazine-binding domain protein	-0.324241	0.0708906	0.209114	-0.233826	0.169517	-0.066385	-0.0407237	-0.162634	-0.157918	0.855901	0.132501	0.183436	0.148875	0.165514	0.250243	0.129616	0.168854	0.308951	0.436956	0.226863	0.0544242	0.14277	0.0728491	0.0805582	0.0476572	-0.0216802	0.0870994	-0.037943	0.155191	0.217094	0.161718	0.0377985	-0.418272	0.105083	0.126147		0.0856479	0.176114	0.254248	0.0796518	0.0799523	0.00249489
CCNA_00890	poly(3-hydroxyalkanoate) depolymerase	-0.236193	-0.0246216	0.173507	0.149408	-0.0238472	-0.0507979	0.16616	-0.054103	0.0258368	-0.174637	0.031887	-0.2045	-0.120484	-0.076267	-0.0834122	-0.200653	-0.00571065	-0.08281	-0.161061	-0.179279	0.00258116	-0.146123	-0.0682334	-0.563822	0.064357	0.0850404	-0.186277	-0.117892	-0.289268	-0.307952	-0.0983341	0.0537398	-0.058612	-0.102709	-0.0119997		-0.0175082	-0.0905552	-0.125903	-0.142248	-0.163269	-0.043583
CCNA_00891	transporter, drug/metabolite exporter family	0.146922	-0.146206	0.151017	-0.0421018	-0.133649	-0.0875542	0.00762605	0.0243041	-0.0291896	-0.165219	-0.0221499	-0.0382363	0.0838192	0.0818032	-0.0841867	-0.0468885	0.0532043	-0.0474111	0.0344739	0.0975888	0.0127432	0.0047266	0.100298	0.00925706	0.0410042	0.0380327	-0.0746103	-0.0169978	0.0332355	-0.0153572	-0.0347071	0.104862	0.146549	-0.0531327	0.00387714		-0.0500065	0.00420991	0.0181935	0.0336058	-0.00713941	0.0334896
CCNA_00892	phosphoenolpyruvate-protein phosphotransferase PtsP	0.0834668	0.0958285	-0.022637	0.177674	0.00388318	-0.890498	-1.15429	-0.595711	-0.8151	-1.32889	-0.743725	-0.291221	-0.360743	-0.594162	-0.260013	-0.651658	-0.526508	-0.605967	-0.659683	-0.149191	-1.32191	-1.37663	-1.46427	-0.772982	-1.32867	-1.3362	-1.90178	-1.29123	-1.4167	-1.13151	-2.94942	-2.81202	-1.48095	-1.97366	-1.71903		-0.956898	-0.449973	-0.518601	-1.25289	-1.41548	-2.18702
CCNA_00893	helix-turn-helix DNA-binding protein	-1.49021	0.180048	-0.0187791	0.581581	0.138486	-0.814721	-0.185107	-1.01577	0.0880173	-3.55636	-1.18384	-1.78214	-3.85689	-3.68548	-1.00699	-2.17443	-1.85816	-1.019	-1.62265	-2.229	-1.94018	-2.71462	-1.71685	-0.810887	-3.91875	-2.37299	-1.85571	-0.505215	-2.48567	-1.12629	-0.695129	-0.153572	-1.62494	-0.131308	-3.64945		-1.09679	-2.30307	-1.78065	-2.22026	-1.66917	-1.25088
CCNA_00895	conserved hypothetical protein	-0.130008	-0.131279	0.595008	-1.86911	0.832813	0.855024	0.448165	1.55112	0.711988	-4.50881	-0.683825	0.843134	0.245678	-0.783389	1.47477	0.691527	-2.95071	0.694968	-0.229362	0.786277	-0.543583	0.463326	-0.148452	0.0987074	-0.260964	0.196688	0.257628	0.264085	0.713963	-0.521548	0.850103	-0.936388	0.714899	0.35551	0.03669		-0.188503	0.219273	-0.201459	-0.0781932	0.182163	0.204163
CCNA_00896	conserved hypothetical protein	0.185147	0.239159	0.169222	-0.706187	-0.0617763	-0.135079	0.291318	-0.234727	-0.122734	0.478696	0.277105	-0.384016	0.305098	-0.274862	0.00897361	-0.195553	-0.00642263	0.0671752	-0.3632	-0.0441823	0.186801	0.207982	0.462293	0.0105561	-0.250428	0.20325	-0.047766	0.0515768	0.0591243	-0.230023	0.0808498	-0.24314	-0.162157	0.0407615	0.226011		0.0554947	-0.0135402	-0.108437	0.123441	0.00723255	-0.0115351
CCNA_00898	ribosomal large subunit pseudouridine synthase F	0.211822	-0.475912	-0.448231	0.342814	0.3292	-0.212682	0.19088	0.309627	0.00529762	0.120176	0.335753	0.0367688	0.090047	0.520567	0.176399	0.247017	0.296587	0.224007	0.159407	-0.0205117	-0.13612	0.130877	0.192386	-0.15124	-0.12424	0.175609	0.0781396	-0.242565	0.249259	-0.263222	0.0769529	0.232658	0.187492	0.491314	0.107042		0.0826597	0.231907	0.181301	-0.0176673	-0.000555849	0.219092
CCNA_00900	CHASE4-family GGDEF/EAL protein	-0.0872222	-0.12069	-0.102837	0.168782	0.131327	0.0369529	-0.116837	-0.0487319	-0.0271196	0.132358	-0.0219186	0.0806548	-0.210519	-0.0383119	-0.115295	0.0038542	0.112043	0.0302777	-0.0201326	-0.0585039	0.0642281	-0.0739937	0.239956	-0.106687	0.0607694	0.113865	-0.0124149	0.0280366	-0.0731766	-0.0235894	-0.0394868	-0.0318526	0.0875587	-0.00156487	-0.0138494		-0.0046757	-0.061078	0.0135077	0.0368545	0.00654407	0.000160996
CCNA_00901	alpha/beta hydrolase family protein	-0.0529172	-0.0134021	0.11844	0.0240668	-0.0223001	-0.0138224	-0.191744	0.0646461	-0.193585	0.0624856	-0.044496	-0.106281	-0.265291	-0.0118812	-0.235182	-0.148832	-0.0727547	-0.00935842	-0.042661	0.21492	0.0335623	0.28434	0.175957	0.216429	0.0335657	0.22994	0.181613	0.246695	0.209482	0.421091	0.41256	0.165539	0.349749	0.280085	0.248633		-0.054404	-0.132626	-0.0117371	0.148771	0.257764	0.291313
CCNA_00902	inositol ABC transporter, periplasmic inositol-binding protein IbpA	-0.302597	0.410565	-0.281654	0.343596	-0.230992	-0.641153	-0.0742993	0.153135	-0.38523	0.0983234	-0.0999223	-0.656002	-0.247513	-1.11794	0.282269	-0.915372	-0.213006	-0.52057	-0.826487	-1.15584	0.190625	-0.307949	-0.389811	-0.317086	-0.478705	-1.04902	-0.117919	0.0437859	-0.122053	-0.701717	-0.0714572	-0.834392	-0.436653	0.0405189	-0.0151033		-0.169845	-0.367823	-0.726256	-0.260585	-0.389385	-0.263417
CCNA_00903	inositol transport ATP-binding protein IatA	-0.0416495	0.07886	-0.00970158	0.111443	-0.0930387	-0.0526522	0.0321934	-0.375592	-0.310713	-0.154033	-0.138234	-0.193656	-0.360676	-0.460791	-0.241831	-0.155997	-0.00687703	-0.238184	-0.138811	-0.231375	-0.118252	-0.189393	-0.312862	-0.214269	-0.214285	-0.307441	-0.428212	-0.116247	-0.199622	-0.297966	-0.250673	-0.283245	-0.216331	-0.188356	-0.375759		-0.172159	-0.279038	-0.154249	-0.209812	-0.269898	-0.262873
CCNA_00904	inositol ABC transport system, permease protein IatP	0.10125	-0.035116	-0.125742	-0.0231559	0.0053632	-0.0442748	0.215676	0.301175	0.0797004	0.045576	-0.0509319	0.0276855	-0.0172864	0.23449	0.00160478	0.0073111	0.280155	0.142444	0.262382	0.108739	0.137278	-0.0360656	0.217033	-0.0155154	0.133848	-0.0359805	-0.0823559	-0.000559335	0.0151908	0.036412	0.176921	-0.143405	0.266803	0.220867	-0.114139		0.119571	0.0391124	0.160206	0.0873156	-0.0134586	0.0814095
CCNA_00905	exonuclease-endonuclease-phosphatase (EEP1) protein	0.101488	0.0643899	-0.060575	0.155001	-0.175677	0.225099	0.315083	0.243471	-0.0178431	-0.0879453	-0.0221499	0.336486	0.123111	0.184225	0.0934099	0.165763	0.206111	-0.0169308	0.1211	0.284347	0.228411	0.0260436	0.00427473	0.120783	0.185797	0.0667832	0.149206	-0.000317665	-0.024717	0.10447	0.0738505	-5.97089e-05	-0.0433527	0.156851	-0.00203386		0.135573	0.143017	0.152078	0.113062	0.0590848	0.037051
CCNA_00906	conserved hypothetical protein	-0.100278	0.0399422	-0.0496574	0.0738251	0.0894948	0.04313	-0.217822	-0.181011	-0.307122	-0.183938	-0.139294	-0.143454	-0.279067	-0.0439357	-0.59461	0.0544664	0.0716638	0.0159856	-0.0665061	0.0180085	-0.121253	-0.049456	-0.0539158	-0.234844	-0.20595	0.0730168	-0.0583749	-0.112671	-0.171684	-0.243917	0.0936063	-0.0785464	0.0366372	-0.0744583	0.0185946		-0.169353	-0.240072	0.0187237	-0.133084	-0.102726	-0.000833313
CCNA_00907	conserved hypothetical protein	-0.168918	-0.421028	0.0577318	0.000411104	0.442556	0.0162781	-0.0065598	0.206669	0.435897	0.299913	-0.460728	0.148215	0.515141	0.19075	-0.542964	-0.376948	-0.212753	0.13312	0.161686	0.285653	0.254495	0.156166	-0.0650427	0.562327	0.164706	0.00783847	-0.067357	0.200632	0.353486	0.43662	0.0229553	0.0374187	-0.277034	0.119926	-0.204159		0.190439	-0.0299172	-0.00184845	0.21453	0.186244	-0.0601785
CCNA_00908	3-oxoacyl-(acyl-carrier-protein) synthase III	-0.281251	0.0748731	0.0479114	-0.00541087	0.0623331	0.275257	0.703738	-0.00340923	0.18228	-0.603733	-0.153976	-0.325498	-0.0570961	-0.384854	0.137117	-0.256305	-0.153153	-0.165585	-0.105998	0.155552	-0.588751	-0.273514	-0.360092	-0.276657	-0.0131764	0.089725	-0.375041	-0.195604	-0.277336	-0.298327	-0.0809219	-0.140922	-0.243483	-0.228566	0.013501		0.110826	-0.156862	-0.105098	-0.302438	-0.211316	-0.136078
CCNA_00909	conserved hypothetical protein	0.203722	-0.150203	-0.160583	0.00532159	-0.00309809	0.0921404	-0.232391	-0.0839771	-0.184585	0.0168523	0.124862	-0.104644	-0.100696	0.0417515	-0.263527	0.0363631	0.013681	0.072479	0.0302614	0.00473171	-0.052627	0.000651738	-0.0696877	0.0313773	0.0917004	0.0892999	0.161152	0.0407302	0.0113676	-0.0342524	-0.0458971	-0.032649	0.0945048	0.0323252	0.105443		-0.0783921	-0.0604507	0.0315032	0.000282959	0.0536595	0.0307453
CCNA_00910	erythromycin esterase family protein	0.0763731	-0.0683453	-0.0836663	0.0786427	-0.00264045	0.0843397	0.294965	-0.17814	-0.139	0.00334881	-0.0936491	0.0823718	0.0196362	-0.00911876	0.108541	-0.0198852	-0.0244401	-0.039261	-0.0545915	0.133407	0.194454	0.0582661	-0.0446495	0.00828136	-0.0669333	0.0932856	-0.00679649	0.00825681	0.147051	-0.180778	0.0190616	0.00452617	0.0785665	-0.037612	0.0340246		0.0131027	0.0215561	-0.000954214	0.0298837	0.0122037	0.0197134
CCNA_00911	AAA domain ATPase	-0.0986682	0.179076	0.293896	-0.392789	0.119467	-0.0560645	0.373248	-0.386641	0.0532345	0.350222	0.0704483	-0.434393	-0.420513	0.100388	0.125061	-0.147267	-0.245229	0.187298	-0.0425736	-0.0971507	-0.421903	-0.148492	-0.308983	-0.734222	0.102084	-0.278923	-0.0827359	-0.0539597	-0.0676197	-0.298413	-0.626997	-0.213844	0.0137419	-0.149581	0.237111		0.0667998	-0.111802	-0.0689843	-0.302303	-0.15633	-0.147914
CCNA_00912	beta-lactamase family protein	0.19422	-0.248092	0.165166	-0.132645	-0.0524998	0.00291074	0.442741	0.210854	0.164631	-0.0475277	0.0405152	-0.0244719	-0.173383	0.16998	0.00930721	0.024295	0.0145943	-0.0194653	0.0577495	0.21239	0.0979015	0.0956765	0.245693	0.13182	0.0832374	0.076834	0.0717843	0.175251	0.120075	0.126632	0.11883	0.0143688	-0.0509073	0.21062	0.044917		0.154722	0.00438939	0.0579127	0.130866	0.114115	0.0675657
CCNA_00914	acetyltransferase	-0.182114	0.327449	0.0330036	-0.241568	-0.086608	0.109038	0.0318247	0.532619	0.0816424	0.264895	0.453887	0.156055	0.238114	0.742864	0.340963	0.251659	0.379509	-0.0182603	0.133233	0.264491	0.262512	0.285876	0.159767	0.151188	0.295395	0.0952243	0.295661	0.177441	0.241071	0.151729	-0.0662527	0.0391329	-0.168146	0.0617858	0.377947		0.204004	0.386377	0.202126	0.230948	0.192226	0.0488934
CCNA_00915	Molybdenum cofactor sulfurase related protein	-0.189341	0.0771152	-0.043298	0.0330205	0.160214	0.0761186	0.536987	-0.069999	0.117498	-0.368385	-0.0998929	-0.0957706	0.169225	0.0786104	0.175031	0.015091	0.00404767	-0.105058	0.109708	0.087571	-0.122164	0.187947	0.00458775	0.0791352	-0.082699	0.0120479	0.0519754	-0.0300709	-0.255825	0.0977938	0.0579207	0.0528615	0.0925844	0.148936	-0.0181016		0.058444	0.0454405	0.0222718	0.0133614	-0.0248157	0.0668403
CCNA_00916	toxin protein parE-1	-0.0738094	-0.442078	0.224017	-0.00866388	0.109839	-0.22306	-0.387131	-0.314641	-0.423285	0.186379	-0.234348	-0.426411	0.170006	-0.356844	-0.0488436	-0.193218	-0.508143	-0.0758385	-0.390806	-0.0124579	-0.201957	-0.234737	-0.183839	-0.000775377	-0.0397539	-0.151673	0.0149908	-0.200321	-0.556413	-0.0867471	-0.336232	-0.254041	-0.289621	-0.3012	-0.366573		-0.232348	-0.179288	-0.236093	-0.132212	-0.196033	-0.309533
CCNA_00917	antitoxin protein parD-1	-0.0136286	0.342138	0.0477039	-0.149346	-0.0455203	0.113127	0.278654	0.312095	0.535095	-0.131259	0.0461376	-0.118943	0.117914	0.417356	0.0786189	0.33043	0.111839	0.0695249	-0.161537	0.1393	-0.473485	0.150624	0.0836851	0.0929035	0.0376877	-0.0923702	-0.0955203	-0.0577601	0.0572573	0.243861	0.262545	0.0560875	0.244959	0.00324276	0.296269		0.221543	0.108217	0.0979115	-0.0217169	0.0110936	0.172621
CCNA_00920	conserved hypothetical protein	0.423454	0.388233	0.210026	-0.384673	-0.314451	0.0902796	-4.97623	-0.827895	-0.253308	0.734323	0.463047	-1.35338	0.00364869	0.81431	0.0598084	-0.496169	-0.379951	0.00684368	-0.209769	-0.120379	-1.23661	-1.55628	-1.10648	-1.44564	-1.20519	-1.17134	-1.30748	-1.29056	-2.48971	-0.835387	-0.715995	-1.38366	-0.864371	-0.643373	-1.28519		-1.04657	-0.00251242	-0.239885	-1.31004	-1.4189	-0.978519
CCNA_00921	zinc metalloprotease	0.506284	-0.141894	-0.226969	-0.216001	0.244464	-0.436982	-0.0161118	-0.190471	0.150712	-0.00212368	0.95725	0.415945	0.827357	-1.05395	-0.17071	0.468726	0.56958	-0.546995	0.0657633	-0.0217124	0.267672	-0.3081	-0.636696	-0.142984	0.057386	0.554013	-0.322492	0.523074	0.509314	0.243991	-0.573964	-0.318205	-0.521328	0.491712	0.215683		-0.0989953	0.195179	0.107072	-0.152544	0.30158	-0.141221
CCNA_00922	ClpB protein	-0.00975461	-0.0213649	-0.154461	-0.0657419	0.233263	0.267371	0.0728164	0.478521	0.256894	0.194868	0.23032	0.242979	0.205157	0.421273	0.300759	0.705021	0.582163	0.403218	0.518556	0.437479	0.634866	0.642297	0.713098	0.77474	0.745415	0.754477	0.71974	0.808705	0.78669	0.742161	0.843829	0.762103	0.829527	0.767279	0.861966		0.254094	0.280098	0.529288	0.702083	0.762355	0.812941
CCNA_00923	hypothetical protein	0.201779	0.130383	0.0700732	-0.221805	-0.0897911	-0.0348021	-0.0732135	0.0506191	0.128484	0.314647	0.0139947	-0.0180193	0.00955983	0.0196927	0.168041	0.0438642	0.301978	0.111081	0.138391	0.222248	0.233636	0.195534	0.154505	-0.0450077	0.245224	0.120124	0.327793	-0.00332986	-0.0730079	-0.167797	-0.0521689	-0.0592613	0.162677	0.0998724	-0.0194416		0.0771469	0.0386537	0.163512	0.156778	0.0407563	0.0263355
CCNA_00924	MarR/EmrR family transcriptional regulator	-0.30509	-0.244943	0.39508	-0.164949	0.113823	-0.511508	-0.627195	-1.05711	-0.578478	0.393911	-0.27073	-0.253977	-0.212314	-0.67798	-0.693583	-0.997591	-1.56496	-0.598489	-0.898241	-0.838084	-0.66581	-0.544164	-0.330619	-0.834938	-0.464451	-0.479854	-0.62685	-0.229454	-0.366212	-0.090343	-0.63048	-0.245669	-0.504831	-0.241435	-0.536023		-0.476076	-0.421717	-0.979472	-0.567996	-0.358543	-0.431688
CCNA_00925	conserved hypothetical protein	0.243561	-0.158662	-0.010693	-0.21061	0.168269	-0.232016	-0.199206	-0.0353619	-0.177082	-0.0337082	-0.167224	-0.39755	0.512523	-0.252312	0.0891673	0.0599202	0.0927729	-0.202348	-0.0715705	0.153658	-0.216891	0.169692	0.307684	0.0439664	0.0537653	-0.0814774	0.0553945	-0.0646457	0.0409829	0.0911885	0.0216766	0.135303	-0.303955	-0.308371	0.158072		-0.135475	-0.0430792	0.00648645	0.0716433	0.00828856	-0.0594549
CCNA_00926	acyl CoA thioesterase	0.166097	-0.0852349	-0.0378516	0.00767556	-0.0731129	-0.0593855	-0.179173	0.117654	-0.327336	-0.251038	0.0580925	-0.0447097	0.199097	0.21247	-0.0778833	-0.0649449	0.0501691	0.0899146	-0.0661142	0.0506946	0.19188	-0.0974524	-0.015839	-0.109173	0.00157551	-0.0364475	0.122213	-0.0125517	0.0877315	-0.00317215	0.145098	0.0619873	-0.169709	0.0807762	-0.00102413		-0.139856	0.0694133	0.0119438	-0.00580179	0.0315547	0.0234258
CCNA_00928	GntR family transcriptional regulator	-0.546243	0.404943	-0.0679736	0.227587	-0.151986	0.29403	0.615089	0.00795299	-0.214107	-2.00322	-0.359656	-0.138786	-0.0505803	0.483151	-0.876974	-0.207638	-0.333257	0.552791	0.38475	-0.140409	-0.0892363	0.243889	0.519972	0.00761443	-0.0370941	0.67718	0.505779	-0.00393278	0.185266	0.286914	0.29363	-0.00936662	0.356302	-0.0546542	0.438692		-0.260051	-0.188569	0.0512474	0.129029	0.330241	0.204921
CCNA_00929	Riboflavin-specific deaminase family protein	0.344787	-0.210133	0.106384	-0.450797	0.0847829	0.562964	0.240167	-0.0208445	-0.468586	-0.0965798	0.0818464	-0.522106	0.030991	-0.0816057	0.255955	-0.130678	0.05879	0.0863165	-0.0215479	0.0999308	0.209736	0.21852	0.201732	0.12466	0.159862	-0.0529659	0.390598	0.298034	0.0750188	0.300399	0.0221856	0.298813	0.173146	0.626098	0.389098		0.043424	-0.0469839	0.0185623	0.182902	0.202217	0.301868
CCNA_00931	GTP cyclohydrolase II/3,4-dihydroxy-2-butanone-4-phosphate synthase	-0.0108508	0.284034	0.0857961	-0.0449257	-0.149257	0.18757	-0.00498602	-0.114922	-0.192164	0.326446	0.119142	0.129935	0.0329299	0.0770345	-0.346276	0.0899044	0.199063	0.113396	0.0850004	0.158935	0.375014	0.218266	0.238454	0.234482	0.0624469	0.37341	0.400298	0.462064	0.296622	0.41903	0.379427	0.165247	0.0646865	0.419658	0.0383175		0.0403888	0.00255318	0.12926	0.225733	0.390285	0.213467
CCNA_00932	6,7-dimethyl-8-ribityllumazine synthase	-0.0640186	0.180893	-0.0187822	-0.0655455	-0.0443833	0.100114	-0.521582	0.100004	-0.00833605	0.433074	-0.0272758	-0.102589	0.169028	0.0944405	0.0817924	-0.21876	-0.0373184	-0.00624782	-0.220089	0.112423	-0.0188981	-0.136131	-0.116368	-0.437327	-0.17629	-0.00235257	0.235019	-0.0246769	0.148947	0.0247173	0.0731164	-0.145301	0.215204	0.148841	-0.060966		0.0206545	0.0430793	-0.0739983	-0.177003	0.0763308	0.0461787
CCNA_00933	M28 Zn-Peptidase	0.185571	-0.00623088	0.111501	-0.0235614	-0.265418	-0.0178559	-0.0445106	-0.0239265	-0.0315597	0.148625	-0.219386	-0.215436	-0.305207	-0.17463	-0.135335	-0.20007	-0.0423253	-0.0184162	-0.0139258	-0.220718	-0.169002	-0.172925	-0.100445	-0.0881406	-0.0164439	0.0302354	0.0241754	-0.0278704	-0.040203	-0.0536682	0.0725	0.0768645	-0.0217297	0.082983	-0.0617822		0.00615455	-0.209999	-0.0990911	-0.109391	-0.0134662	0.0297671
CCNA_00934	conserved hypothetical protein	-0.0427517	0.311855	-0.233506	-0.177733	0.122943	0.178916	-0.345093	0.0849139	0.682447	0.426206	0.706928	0.174565	0.0924427	0.0121335	-0.0238948	0.535474	-0.303803	0.134851	-0.0946645	0.133528	0.113804	-0.184988	0.071665	0.108101	-0.366262	0.111836	0.43994	-0.0825714	0.279182	-0.387335	0.254543	0.293511	0.169714	0.518236	0.0771956		0.205478	0.192435	0.081077	-0.0515358	0.0722103	0.26264
CCNA_00935	AraC-family transcriptional regulator	-0.292587	0.111398	0.06287	0.0659256	-0.0126814	0.182312	-0.323994	-0.0192824	0.0139026	0.158336	0.109758	0.019377	-0.0372561	0.0135067	-0.0488343	0.204508	-0.0091545	-0.0986913	0.0164238	0.0307117	0.168001	-0.0723692	-0.062675	0.0205124	-0.0697449	-0.0918044	0.0676392	0.2831	-0.130254	0.0212963	0.0870586	-0.130389	0.1713	0.108848	0.12599		0.00225484	0.0113102	0.0287596	-0.00325513	0.0299955	0.0725616
CCNA_00936	conserved hypothetical protein	0.0419722	-0.0256561	0.125671	-0.0576532	-0.0888011	-0.122236	0.331096	-0.299716	-0.0730322	-0.00158184	-0.0834925	-0.0697606	0.0617526	-0.280524	0.000269306	-0.107466	-0.162995	-0.0499363	-0.0606616	-0.15907	0.00469883	-0.0883957	-0.137168	-0.0592498	-0.0596031	-0.0242202	-0.0323577	-0.0669311	0.0256636	-0.211464	-0.0375546	-0.094258	-0.0315253	0.111932	-0.150416		-0.0330939	-0.074351	-0.108026	-0.0679436	-0.0618619	-0.0403645
CCNA_00937	acetyltransferase	-0.269905	0.441147	0.177616	-0.142251	-0.096571	-0.113151	-0.275473	-0.58134	-0.179591	-0.149917	-0.447524	-0.108639	-0.572836	-0.763257	0.0458128	-0.329456	-0.104758	-0.0570799	-0.481185	-0.105292	-0.447281	-0.459157	-0.337476	-0.458001	-0.0429641	-0.256978	-0.189023	-0.165933	0.28149	0.54124	0.15416	-0.596559	0.094248	0.163999	-0.49321		-0.259894	-0.369289	-0.215554	-0.348976	0.0421591	-0.135472
CCNA_00938	acetyl-CoA acetyltransferase	0.0429851	-0.0270041	-0.134437	0.0644986	0.0433843	0.114153	0.0577073	-0.113783	0.0705958	-0.195159	-0.140906	0.0101037	-0.122278	0.194877	-0.170476	0.409382	0.387949	0.481648	0.366021	0.383965	0.878928	0.832439	0.733442	0.907362	0.85352	1.02753	0.941472	0.825829	1.10208	0.908707	1.24722	0.943411	1.029	1.1441	1.06732		-0.0132974	-0.0457358	0.405793	0.841138	0.961124	1.08621
CCNA_00939	MarR-family transcriptional regulator	0.091579	-1.02109	0.488714	0.0160912	0.11722	-0.150864	0.316835	0.358562	-0.191266	0.590181	0.848163	0.677259	0.436423	0.885549	-0.813527	0.545484	0.370809	0.870596	0.986938	-0.00708864	0.428172	0.235479	0.403171	0.233939	0.0993252	0.545117	0.0755875	-0.194034	1.03678	0.17692	1.07824	0.332281	1.18858	0.950871	1.04002		0.18469	0.406773	0.553348	0.280017	0.328075	0.917998
CCNA_00940	sensory box GGDEF/EAL protein	-0.0382481	0.160333	-0.123392	0.0863836	0.0875592	-0.230389	0.123541	0.094745	0.0330608	-0.247182	-0.224004	-0.135565	0.0836207	0.00840013	-0.29343	-0.0115311	-0.290532	-0.0771012	-0.0937784	-0.250527	-0.00171764	-0.138691	-0.071853	0.0589316	-0.180858	-0.0027506	-0.219107	-0.21501	-0.260566	-0.285554	-0.232158	-0.0914676	0.0904355	0.00815531	-0.121644		-0.0452448	-0.112195	-0.144694	-0.0668377	-0.196598	-0.0693358
CCNA_00942	flagellar hook-associated protein FlgL	0.0374916	-0.0205008	-0.0730067	0.0314323	0.00447574	-2.92178	-5.54495	-4.59943	-4.1254	-4.33846	-4.72109	-3.64019	-3.59638	-3.2208	-4.83527	-4.49603	-3.82245	-4.6118	-3.96903	-4.59152	-2.19999	-4.96269	-4.55688	-3.35682	-3.95988	-4.94972	-4.16888	-5.9471	-3.70237	-4.66171	-4.19324	-4.83698	-4.46493	-3.98868	-3.62565		-4.306	-4.00275	-4.29816	-3.80725	-4.68596	-4.2219
CCNA_00943	flagellar hook-associated protein FlaN	-0.0602637	-0.109566	0.0633102	-0.0519828	0.0908529	-2.70218	-3.14059	-3.37975	-6.76999	-8.19909	-3.67623	-3.83045	-2.96496	-4.33607	-4.03723	-3.5599	-2.79686	-5.00857	-5.25664	-4.18732	-3.1201	-2.70853	-3.6388	-5.56561	-4.7431	-4.02494	-3.24002	-6.90951	-4.94162	-4.29129	-2.41389	-3.47914	-3.25501	-4.39194	-2.77789		-4.83832	-3.76899	-4.16186	-3.95523	-4.68147	-3.26357
CCNA_00946	Basal-body rod modification protein FlgD	0.0996956	0.497892	-2.44754	1.54224	-1.70275	-0.419195	-3.95142	-4.1721	-4.14594	-3.9813	-3.7165	-4.09271	-4.17193	-4.02416	0.624699	-4.12124	-4.03742	-1.04141	-2.72813	-4.13452	-3.76438	-4.14632	-4.05012	-4.13486	-4.20839	-3.88762	-4.19716	-4.19076	-0.804346	-4.12102	-4.12259	-2.50947	-3.71052	-3.98151	-4.01093		-3.33399	-3.07612	-3.21254	-4.06081	-3.44018	-3.667
CCNA_00947	flagellar hook protein FlgE	-0.0979746	-0.093689	0.0912108	0.147777	0.0268743	-3.14595	-5.48549	-5.07135	-5.43065	-3.78249	-3.35558	-3.66522	-3.30369	-3.98975	-2.89746	-4.07134	-2.92109	-4.63956	-4.4687	-3.68833	-2.437	-5.1102	-4.73409	-3.90586	-4.05888	-3.99535	-3.99072	-4.93957	-3.75022	-4.67871	-4.4184	-4.39251	-4.75258	-3.84844	-4.2315		-4.58319	-3.44234	-3.9578	-4.04921	-4.27092	-4.32868
CCNA_00949	hypothetical protein	-0.0184672	0.0186692	-0.341725	0.352929	0.189523	-0.168008	-0.152069	-0.125651	0.0113839	0.487569	-0.0673594	-0.125925	-0.548398	-0.304759	0.101208	-0.223266	-0.139554	-0.0182819	0.0426575	-0.0842943	0.170355	-0.258381	-0.0010757	0.00977218	0.0396367	0.181052	0.00984174	-0.159444	-0.0221728	0.0298231	-0.159554	0.122456	0.0322725	0.0791595	0.138056		0.0106449	-0.189047	-0.0845478	-0.00793844	0.00782006	0.042478
CCNA_00950	flagellar M-ring protein FliF	-0.217489	0.285075	0.196714	-0.0794631	0.0466831	-3.16536	-4.32543	-4.65056	-4.58958	-4.33439	-1.61484	-4.58268	-3.1307	-2.52188	-2.52333	-4.60779	-4.51815	-4.64534	-3.82382	-4.63966	-3.53837	-4.06996	-3.93843	-4.61186	-4.7222	-2.51105	-4.71439	-4.33329	-4.40219	-3.27314	-3.18644	-4.52679	-4.06907	-3.8498	-4.44003		-4.21307	-2.87469	-4.44695	-4.17617	-3.84681	-4.01443
CCNA_00951	flagellar motor switch protein FliG	0.335235	0.129803	0.208222	0.122962	-0.971758	-7.60446	-7.32578	-3.62641	-4.04736	-7.33383	-0.798053	-2.1082	-1.96075	-7.49046	-2.72733	-4.97303	-7.52425	-7.6662	-4.93268	-6.5382	-7.11059	-7.66547	-7.52634	-2.43781	-4.64257	-7.30532	-6.71374	-7.73598	-7.41523	-5.86136	-4.90994	-5.07025	-2.63633	-4.94389	-6.25383		-5.98757	-3.01696	-6.32687	-5.87656	-7.00633	-4.76285
CCNA_00952	flagellar assembly protein FlbE/FliH	-0.202835	-0.64366	0.981124	-0.690703	0.142817	-3.08271	-5.44785	-5.78335	-4.68566	-3.32491	-5.1953	-5.70916	-5.80189	-2.72538	-1.61714	-3.66672	-3.96679	-4.15733	-5.86984	-3.65266	-3.41249	-2.58054	-5.64677	-4.73274	-5.86529	-5.42645	-3.55173	-5.84721	-2.58322	-5.72843	-4.1715	-5.6617	-5.17457	-5.55641	-5.57547		-4.4649	-4.20978	-4.26267	-4.44757	-4.62741	-5.22793
CCNA_00953	flagellar motor switch protein FliN	0.623908	-0.109262	-0.013603	-0.0673407	-0.457504	-5.98432	-5.70934	-6.04624	-5.99213	-5.71776	-1.57575	-2.23613	-3.34107	-4.61653	-5.84566	-6.00366	-5.91062	-6.0425	-4.30165	-6.0369	-5.51429	-6.04106	-5.90907	-6.01581	-6.13545	-4.43286	-6.12405	-6.11134	-5.79494	-5.98634	-2.90418	-5.92933	-5.4339	-5.81962	-5.83866		-5.88996	-3.52303	-5.65907	-5.92314	-5.68991	-5.18514
CCNA_00954	AAA-family response regulator flbD	-0.0928755	0.159932	0.459138	-0.0971839	-0.31995	-2.25642	-6.68029	-2.7668	-6.9692	-6.69067	-4.06162	-3.92196	-2.52169	-6.13855	-6.82288	-5.36888	-4.0258	-3.44779	-5.66545	-4.70571	-3.03217	-6.34393	-6.04595	-6.34916	-3.78259	-3.80282	-5.39536	-4.56997	-2.99279	-5.55366	-4.62448	-5.08923	-5.1725	-2.55327	-2.82617		-5.07268	-4.69334	-4.64273	-5.11076	-4.46292	-4.05313
CCNA_00956	flagellar biosynthesis protein FlhA	0.153221	-0.122977	0.452703	0.00183246	-0.055609	-2.15841	-5.35408	-2.1892	-5.6362	-5.36454	-4.58174	-3.84101	-3.50353	-4.46097	-4.4735	-5.64898	-3.90117	-2.70773	-5.10635	-4.64794	-4.28175	-5.27761	-5.1502	-5.66095	-4.63699	-5.33444	-4.50303	-5.75869	-4.08083	-3.8684	-2.92856	-5.26108	-3.9678	-5.46644	-4.13296		-4.14049	-4.17215	-4.40243	-5.0015	-4.70908	-4.35137
CCNA_00957	porin O precursor	-0.0291664	0.00162217	-0.0561992	0.00957305	0.183951	0.180636	-0.0990519	0.227989	-0.0358341	0.123558	0.155951	-0.0355466	0.0528515	0.0957572	-0.28488	0.000266681	0.0562796	0.0261107	0.00355956	0.183004	0.081517	0.236068	0.119498	0.0652119	0.229057	-0.112076	0.123325	0.0456978	0.0778131	0.110029	0.116872	0.0582646	0.199239	0.0773425	0.0515071		0.0794594	-0.0031734	0.0538441	0.14627	0.048958	0.100645
CCNA_00958	conserved hypothetical protein	0.0627473	-0.0608922	-0.241893	0.0599793	0.337388	0.01734	-0.601702	-0.100151	0.00722138	0.392135	-0.0118817	-0.283662	0.203378	-0.0408087	0.0364265	-0.11963	-0.225352	0.048252	0.0405558	-0.106157	-0.0692146	-0.0998668	-0.0160591	-0.0427759	-0.0932501	-0.22267	0.0674922	0.0786305	-0.128559	0.0700062	0.0789152	-0.031757	-0.129472	0.147734	0.0379557		-0.0570313	-0.0193095	-0.0724663	-0.0642333	-0.0270199	0.0206752
CCNA_00959	TetR-family transcriptional regulator	0.288202	-0.0242726	0.0372061	-0.166666	-0.096389	-0.0906455	0.0748153	0.3419	-0.0102099	0.42881	-0.179043	-0.0940577	0.29765	0.337587	0.229126	-0.0644479	0.0861792	-0.0567312	0.0356597	0.150496	0.151483	0.13231	0.0393805	-0.16586	-0.0226282	-0.281105	-0.0484323	-0.151185	-0.421381	-0.0486856	-0.013514	-0.162168	-0.125985	-0.0585894	-0.22554		0.148934	0.118253	0.0302312	0.026937	-0.190158	-0.117159
CCNA_00961	hypothetical protein	-0.150102	-0.131031	0.0211539	0.0631673	0.0847574	0.374553	0.0676598	0.290023	0.40859	-0.181804	0.331483	0.27141	0.315562	0.332472	0.53848	-0.151275	0.0892554	0.284287	0.162674	0.302339	0.134976	-0.022979	-0.0664642	0.198465	0.103644	-0.120993	-0.194209	-0.0274563	-0.231507	-0.0513179	-0.286221	-0.0551357	-0.163785	-0.114002	-0.126704		0.191804	0.357882	0.137456	0.0695285	-0.125097	-0.14917
CCNA_00962	MarR-family transcriptional regulator	-0.210767	-0.621983	0.303279	-0.146842	0.447571	-0.34295	-0.36504	-0.801699	0.0299982	-0.0396427	-0.431843	0.285768	-0.201464	0.0914661	-1.24604	-0.318106	-0.215865	-1.30891	-0.979964	-1.10194	-0.661196	-0.658154	-0.543594	-0.743475	-0.795045	-1.65979	-1.12675	-1.31571	-1.15891	-0.663617	-0.72813	-0.98298	-1.89489	-1.20377	-1.38441		-0.303867	-0.300422	-0.784958	-0.680293	-1.18496	-1.23884
CCNA_00963	organic hydroperoxide resistance protein	-0.452338	-0.35374	0.30162	0.640771	-0.32754	-1.1544	0.266804	-1.81153	0.117083	0.529363	-0.228062	0.134001	-0.606345	-0.292278	-0.208707	0.175236	-0.666128	-1.04159	0.2106	-0.339925	0.389468	-0.706905	-0.106908	-0.210327	0.367552	-0.0628923	0.457006	-0.113981	-0.101283	-0.221478	0.424395	0.8876	0.205609	-0.18881	-0.808448		-0.410535	-0.240278	-0.332362	-0.0534239	-0.00852579	0.104069
CCNA_00964	gluconate kinase	0.205904	-0.545074	-0.245774	0.212336	0.267411	-0.0208559	0.649258	0.0215817	0.456527	0.0657574	0.319504	-0.209369	-0.201651	0.408131	-0.465664	0.170838	0.325165	0.0161365	0.105704	-0.0952552	0.392868	0.210367	0.404646	0.19462	0.0031722	0.0900783	0.106877	0.49648	-0.206785	0.492949	-0.180617	0.00229234	-0.0319635	0.126664	-0.303923		0.234454	-0.0298097	0.104518	0.241135	0.19592	-0.0775095
CCNA_00967	TetR-family transcriptional regulator	-0.0404216	-0.0799922	-0.0427601	0.0102991	0.120983	-0.276775	-0.380576	-0.361225	-0.240623	-0.345427	-0.077877	-0.0797752	-0.0748402	-0.302119	0.0223361	-0.125165	-0.054796	-0.0293952	-0.186749	-0.10148	-0.173989	-0.0294115	-0.141368	-0.0212311	-0.0155455	-0.071039	0.14792	0.216861	0.18354	0.206502	0.00800393	0.177261	0.112462	0.175478	0.252685		-0.320925	-0.102455	-0.0995169	-0.0763091	0.136757	0.145178
CCNA_00968	gluconate kinase	0.00234549	0.0361499	0.0542943	0.00213423	0.00651108	0.448148	0.448482	0.284525	0.15958	0.338823	0.119778	0.245281	0.342756	0.33453	0.167564	-0.0595288	0.125475	0.027553	0.0351131	-0.122563	-0.0989479	-0.00726738	-0.201587	-0.00061831	-0.0836907	-0.129043	-0.027977	-0.114467	-0.191829	-0.163539	-0.0921645	-0.0241733	0.0052845	-0.261779	-0.344709		0.335912	0.241982	0.00120978	-0.0784222	-0.125371	-0.143508
CCNA_00969	two component sensor histidine kinase	0.281824	0.192184	-0.200214	-0.118614	-0.0853954	0.0692952	0.561349	-0.207158	0.491785	-0.36415	0.0578268	0.0922121	0.327591	0.397651	0.148653	0.221865	0.260949	0.248431	-0.173367	-0.0243618	-0.183569	-0.276876	0.135315	-0.395216	-0.0236215	-0.0822867	0.191655	0.0729909	-0.172577	-0.10956	0.169463	0.211286	0.0401232	0.235514	0.256186		0.110224	0.204787	0.106703	-0.148793	-0.0199556	0.182515
CCNA_00970	long-chain-fatty-acid--CoA ligase	0.040241	-0.0960656	-0.0513669	-0.0684516	0.147553	0.0506002	0.0979073	0.18999	0.099955	-0.0125679	0.0113837	0.105906	0.1426	0.0291534	0.279821	-0.0605634	-0.1269	0.0112665	-0.0158245	-0.00314265	0.0429088	-0.178346	-0.169251	-0.0464265	-0.0347954	0.0596152	0.0297948	-0.00952739	0.0310384	-0.0779494	-0.0702696	-0.00492376	0.0476833	-0.0753481	-0.0400497		0.0851769	0.113773	-0.0390328	-0.0771821	0.00659433	-0.0285816
CCNA_00971	hydroxyacylglutathione hydrolase	0.212268	-0.131697	-0.211427	0.134114	0.236448	-0.186338	-0.126298	-0.0353619	0.0423929	-0.2687	-0.286485	0.0385825	-0.34325	-0.226139	-0.295209	-0.467329	-0.439463	-0.794111	-0.496262	-0.548558	-0.759817	-0.806662	-1.26867	-0.477886	-1.00139	-1.07739	-0.615057	-0.79297	-0.74791	-1.09597	-0.821351	-0.915539	-1.60314	-0.545986	-1.43379		-0.114861	-0.2225	-0.549145	-0.862886	-0.86586	-1.06396
CCNA_00972	hypothetical protein	-0.572392	0.858229	0.65547	-0.863067	0.0555717	1.34581	-0.253539	0.203383	-0.95879	-0.0722194	0.916794	-0.476262	-0.451556	1.43143	-0.240047	-0.155054	-0.154658	0.332605	-0.319641	0.588925	-0.437817	0.775318	-0.166018	0.754399	0.728368	-0.035567	0.8348	0.0636278	-0.209318	0.797511	0.11869	-0.198083	1.1721	0.764665	0.047953		0.0529289	0.236072	0.0584355	0.33085	0.290211	0.381064
CCNA_00973	putative phosphatase	0.645673	0.660938	-1.27654	0.311471	0.277393	0.711123	0.0581661	-2.48354	0.445209	-5.77553	-0.143808	0.247181	-2.12959	-0.376599	-3.33474	-0.13079	-1.37755	-0.895949	0.0183068	-0.0416161	-5.55165	-0.982777	-2.08581	-1.39196	-1.42781	-2.58978	-2.12851	-0.685822	-0.781848	-3.03041	-3.20965	-1.12543	-5.4836	-1.07149	-2.60352		-1.40891	-1.14751	-0.485519	-2.288	-1.84327	-2.69874
CCNA_00974	OAR protein precursor	-0.0514467	0.0276951	-0.0204462	-0.0238936	0.111735	-0.0989757	-0.000618284	-0.0515874	-0.0168989	0.05109	-0.0527115	-0.0272303	-0.0661842	-0.0342326	-0.0109713	-0.112696	-0.194286	-0.13262	-0.182269	-0.124045	-0.124479	-0.0929221	-0.129126	-0.0671518	-0.151072	-0.222404	-0.196568	-0.166612	-0.169345	-0.257871	-0.297993	-0.32623	-0.368369	-0.251113	-0.192859		-0.023398	-0.038266	-0.149183	-0.11295	-0.20256	-0.287313
CCNA_00976	signal peptide peptidase A	-0.0506078	-0.00133721	-0.100472	0.192247	0.144341	0.306231	0.116986	-0.0285617	0.0300485	0.203026	0.00081229	-0.192868	-0.0982588	0.0454163	-0.100498	0.00862127	0.0727889	-0.0362101	-0.0537129	-0.283062	-0.201746	-0.0114597	0.0132129	0.0725393	0.0692693	-0.148318	-0.0333727	-0.0505306	-0.00504692	0.011843	-0.133871	0.223326	0.129908	0.120678	-0.095613		0.125546	-0.0690792	-0.0583149	-0.0116369	-0.045085	0.0488856
CCNA_00979	RND family efflux transporter, MFP subunit	-0.0746229	0.181426	-0.0261117	-0.0818329	0.150089	0.202498	-0.129096	0.179256	0.270562	-0.168841	0.149133	0.229259	-0.314539	0.274472	0.487752	0.0466816	0.345659	0.178704	0.0518154	0.277648	0.125741	0.00158685	0.115602	0.152052	0.111531	0.0789196	0.135229	-0.00253764	0.170418	0.0808673	0.0348722	0.173709	0.0750099	0.154157	-0.14418		0.0708757	0.165215	0.180102	0.101303	0.0925791	0.0587136
CCNA_00980	ABC-type transport system involved in lipoprotein release, permease component LolE	0.16655	-0.382681	0.107653	-0.104198	0.275846	0.334531	-0.0364874	0.0664662	-0.0516557	0.602728	0.425522	-0.0856727	0.0586545	0.403865	-0.448274	0.110546	0.16009	-0.131078	0.30437	0.0873682	0.264251	-0.310112	0.18272	0.136743	0.0357235	0.109855	-0.394129	0.0673656	-0.0923772	0.0742794	-0.0452595	-0.184438	-0.144423	-0.159893	0.0462774		0.183117	0.070819	0.106259	0.061865	-0.0470011	-0.0975472
CCNA_00981	ABC-type transport system involved in lipoprotein release, ATPase component LolD	-0.196661	-0.814361	0.379638	0.0345942	0.3699	0.883157	1.31321	0.512907	0.53317	1.45547	0.925195	1.5158	1.32499	1.01732	1.00344	1.18865	1.18431	0.945786	0.891556	1.60501	1.55885	1.48055	1.4287	1.44671	1.5437	0.567553	1.17925	1.04381	1.14368	0.485463	0.924737	0.524096	0.545935	0.830284	0.937071		0.939583	1.15735	1.16306	1.4917	0.88395	0.752424
CCNA_00982	ROS/MUCR transcriptional regulator	-0.0885639	0.0659597	0.0557916	0.137229	-0.234239	-0.294089	-0.0818588	-0.223935	-0.285258	-0.350926	-0.354248	-0.245911	-0.414742	-0.67757	-0.543189	-0.167833	0.0278664	-0.114161	-0.0649702	0.0642096	-0.151077	-0.0162415	0.0777334	0.467158	0.217462	0.155813	0.315398	0.024301	0.182388	0.217412	0.260803	-0.00406768	-0.07576	0.235909	-0.0365434		-0.247213	-0.447132	-0.0509777	0.119007	0.179062	0.0760682
CCNA_00983	hybrid sensor histidine kinase/receiver protein	0.267392	-0.0614025	-0.119821	0.0773432	-0.139735	0.504756	0.497546	0.68222	0.518649	0.667215	0.436581	0.320479	0.553773	0.472985	0.815695	0.0830124	0.253825	0.100795	0.220767	0.257398	0.232206	0.00217839	0.0110018	0.208191	0.0403728	-0.350607	-0.200815	-0.276562	-0.0336454	-0.410312	-0.00279709	-0.330699	-0.261009	-0.496378	-0.216679		0.574077	0.519903	0.183159	0.09879	-0.254388	-0.261512
CCNA_00984	phosphinothricin N-acetyltransferase	-0.11283	0.162641	0.213454	-0.0813857	-0.150358	0.10259	0.272222	0.136203	0.276238	0.413634	0.272754	0.152383	0.0918132	0.216806	0.429923	0.0953689	0.0309098	0.0253179	0.0979678	0.148304	0.0250612	0.0504278	0.0825845	0.126751	0.0793281	0.147094	0.0745069	0.0729204	-0.0918278	-0.0252966	0.0871855	0.0199917	-0.0159049	-0.0350693	0.00472979		0.240177	0.232736	0.0795736	0.0728305	0.0354793	0.0121865
CCNA_00985	protease II PtrB	-0.0808691	0.0720134	-0.00214461	-0.00614172	0.0782256	0.199244	0.139249	0.0630251	0.0312604	0.169219	0.166228	0.0752999	0.108522	0.23549	0.073366	0.166021	0.208029	0.209791	0.253495	0.29343	0.256853	0.280018	0.31817	0.208259	0.29713	0.390953	0.296823	0.181556	0.282605	0.28367	0.390414	0.305835	0.219351	0.219653	0.339248		0.1204	0.131781	0.226153	0.272086	0.287121	0.2949
CCNA_00986	general stress protein 17O	-0.0522266	-0.167229	-0.0553531	0.0429902	0.0338536	0.082973	0.153927	0.104638	-0.00938258	0.229094	0.0585412	0.116585	0.0979212	0.3381	0.312822	-0.0455183	0.308901	-0.0683839	0.139315	-0.156203	0.323406	0.226175	-0.0436253	-0.0742843	-0.190295	-0.109894	-0.0219811	-0.334445	-0.163823	-0.000421094	-0.0208615	-0.177233	-0.00840845	-0.0860943	0.0167108		0.11225	0.184794	0.0356221	0.0482752	-0.126113	-0.0551773
CCNA_00988	isopenicillin N epimerase	0.065944	0.0690795	0.22341	-0.128146	-0.183024	0.133956	0.159603	-0.145061	0.0654144	0.122912	0.21579	-0.041013	0.183966	-0.0841494	0.0410464	-0.0405523	0.129011	0.0530632	0.16223	0.119619	0.0973746	-0.0281767	0.0122743	0.0464028	0.095514	0.0240681	0.0707322	0.0947659	0.054645	0.038818	0.0215027	-0.115282	-0.0434214	0.124724	0.0184756		0.0673649	0.063128	0.0846741	0.0446778	0.0566059	0.00119991
CCNA_00989	acyl esterase protein	0.0735934	-0.0475139	-0.0471925	-0.0240048	0.0624965	0.0931061	0.0356835	0.106426	0.187598	0.251159	0.101824	0.109195	0.0143571	0.0784687	0.0626709	0.00755952	0.0901686	0.0447302	0.025985	0.0616805	-0.0143001	0.034629	0.0292562	0.0659901	0.0882549	0.0282472	0.100126	0.0317356	-0.0241584	0.0369338	-0.0391763	0.104545	0.071503	0.0985575	0.202625		0.134795	0.0733031	0.0460248	0.040766	0.0345769	0.0876108
CCNA_00990	general stress protein 17O	-0.0668747	0.0100744	0.141401	0.0305111	-0.115862	-0.0967808	0.0720933	-0.20219	-0.266746	-0.391068	-0.345455	-0.275156	-0.245037	-0.369675	-0.0753867	-0.102353	-0.13643	-0.0969452	-0.226435	-0.000559181	-0.143582	-0.102968	-0.222626	-0.164946	-0.312734	-0.0881439	-0.0787277	-0.192476	-0.00260617	-0.223872	-0.251168	-0.238993	-0.103299	-0.181441	-0.0120493		-0.176938	-0.262142	-0.112545	-0.189371	-0.117165	-0.15739
CCNA_00991	nodulation protein N	0.154374	-0.0288296	0.263311	-0.709264	0.123281	-0.226956	-0.406628	0.362094	-0.742584	-0.263808	0.041422	0.220114	-0.041975	-0.234922	-0.667509	-0.15248	-0.308882	-0.0446921	-0.0402273	-0.0714209	-0.320849	0.198491	-0.0447118	-0.0309683	-0.118282	0.16696	0.387526	0.14982	0.178414	0.335882	0.0228254	0.426147	0.018742	0.115894	0.165862		-0.255576	-0.136574	-0.12354	-0.0632642	0.24372	0.149894
CCNA_00992	conserved hypothetical protein	0.00467288	0.0586092	-0.0093166	-0.0184878	-0.0843679	-0.229893	-0.234051	-0.314437	0.000525022	-0.246525	-0.000913067	-0.2089	-0.0338723	-0.0131739	-0.220236	-0.178062	-0.249823	-0.088234	-0.217954	-0.355999	-0.0124209	-0.022075	-0.222896	-0.291278	-0.077909	0.123482	-0.0594266	-0.0359666	-0.143197	0.0210588	-0.219196	0.03273	-0.222223	-0.113843	-0.0534034		-0.204876	-0.0954192	-0.218014	-0.125316	-0.01881	-0.115187
CCNA_00993	long-chain-fatty-acid--CoA ligase	-0.035312	0.00912308	0.0634725	-0.0166528	0.0251798	-0.0449101	0.033041	0.130631	0.0106789	0.0509868	0.0982078	0.0615775	0.138102	0.208774	-0.0126792	0.0752477	0.049604	0.125652	0.0541518	0.0615644	0.0818404	0.00180822	0.0497256	0.0431542	0.0251587	-0.0372618	0.0431491	0.0482942	-0.0582626	0.00949049	-0.0355533	0.109129	0.0259837	0.00872224	-0.112163		0.0360854	0.0987963	0.073244	0.0403374	0.00108187	-0.000776266
CCNA_00994	oxidoreductase, GMC family	-0.020039	-0.0111489	-0.0242512	0.0378995	-0.0485493	-0.103001	-0.277897	-0.101783	-0.150236	-0.181342	0.0597642	-0.0387817	0.0252939	-0.083879	-0.148131	-0.0997122	-0.0683473	-0.195552	-0.0908786	-0.00291268	-0.0677428	-0.087975	-0.126199	-0.073908	-0.0157214	-0.0752908	-0.0315883	-0.0488012	-0.00718507	-0.0291693	-0.0299827	0.0172348	-0.0194293	-0.0995064	-0.00962994		-0.162852	-0.0371467	-0.0914805	-0.0743092	-0.038407	-0.0282627
CCNA_00995	cytochrome P450 CypX	0.163725	-0.115213	0.0512295	-0.0841955	0.0243275	0.0270193	0.0828639	-0.126459	-0.07645	-0.0258446	0.0431702	-0.00427544	-0.0323482	-0.0398005	-0.024792	-0.00471221	-0.195888	-0.0537941	-0.0538292	-0.0338048	-0.176423	-0.134872	-0.111792	-0.247384	-0.164877	0.00258993	-0.0554029	-0.129459	-0.0625668	-0.0499628	-0.0996115	-0.00280867	-0.12082	-0.0123729	-0.0189881		-0.0237742	-0.0116092	-0.0684056	-0.16707	-0.0589603	-0.0509203
CCNA_00996	enoyl-CoA hydratase	-0.16445	-0.126019	0.153107	0.156857	-0.0486283	-0.2257	0.00423006	0.0178583	0.200636	0.182766	0.0775642	-0.244677	-0.0307	0.0156709	0.0276486	0.0197453	-0.0574571	0.00690811	0.134327	-0.0460396	0.0766919	-0.283488	0.00217929	-0.151954	0.0176847	0.0106334	-0.0289008	0.0141603	-0.378843	-0.14936	-0.130746	-0.0173625	-0.0759912	0.00571586	-0.239912		0.0359581	-0.0308987	0.0114967	-0.0677771	-0.106462	-0.0916591
CCNA_00997	conserved hypothetical protein	0.0263192	-0.135154	0.0491938	-0.046559	0.133446	-0.203502	-0.205631	-0.335234	-0.248793	-0.248874	-0.383189	-0.170535	-0.210708	-0.0897546	-0.40857	-0.0339602	-0.300021	-0.234687	-0.061103	-0.111417	-0.111768	-0.258478	-0.00973806	-0.287145	-0.300555	-0.166984	-0.099021	-0.198519	-0.3653	-0.472723	-0.478235	-0.221413	-0.396751	-0.330972	-0.461125		-0.248407	-0.252551	-0.148238	-0.193537	-0.260509	-0.377699
CCNA_00998	ROS/MUCR transcriptional regulator	-0.0651692	-0.0247408	-0.0985892	-0.122255	0.283511	-0.382444	-0.31034	0.0252375	-0.557366	-0.0727284	-0.225317	-0.438935	-0.587557	-0.404482	-0.697413	-0.0629078	0.0290533	-0.183481	0.02443	-0.0515368	-0.0775769	-0.010611	0.191139	0.33707	0.311543	0.159019	0.303465	0.153892	0.313794	0.387517	0.226715	0.26432	0.153554	0.226231	0.366003		-0.259528	-0.470741	-0.0488885	0.150313	0.263537	0.247365
CCNA_00999	PAS-family motility and cell cycle regulatory protein MopJ	-0.311201	0.000582242	0.225557	0.240952	0.0348363	0.340344	-0.77648	-0.0605904	0.00616213	0.115405	0.515663	0.395839	0.0115137	0.487013	0.305111	0.475867	0.377369	0.390901	0.331834	0.475058	0.786633	0.791313	0.207166	0.140575	0.505436	0.591132	0.552248	0.618325	0.871355	1.0855	0.707944	0.600547	0.577943	0.742371	1.28104		-0.0750317	0.343028	0.410206	0.486225	0.743712	0.781969
CCNA_01001	ribokinase	0.0261434	0.000683242	-0.358162	0.021886	0.219036	0.371143	-0.167891	0.0439856	0.502826	-0.089678	0.116285	0.0510275	0.465611	0.333726	0.306228	0.958274	1.08379	1.33492	1.22506	1.2562	1.28816	1.27722	1.27371	1.81127	1.55337	1.97498	1.67048	1.40723	1.85201	1.47932	1.38875	1.27858	1.38103	1.67131	1.43627		0.132077	0.254576	1.17165	1.44075	1.6768	1.43119
CCNA_01002	flagellar biosyntheis protein FliP	-0.247148	-0.179323	0.0589098	0.0792779	0.23737	-3.56719	-7.04194	-6.09869	-7.32423	-7.06829	-3.94895	-5.4702	-3.30219	-6.19354	-2.9664	-4.52041	-6.59561	-6.10169	-5.73059	-3.30459	-2.59097	-5.85563	-5.87369	-4.19899	-5.35778	-6.37732	-5.51835	-6.49528	-6.49466	-5.1492	-6.72761	-5.15052	-4.94507	-4.12026	-4.06264		-6.22007	-4.37625	-5.25058	-4.77541	-6.00696	-5.00122
CCNA_01003	flagellar biosynthesis protein FliO	-1.31716	-0.0718793	0.834067	0.284145	0.211091	-1.61592	-6.30495	-6.64109	-6.58867	-6.33119	-6.06341	-6.563	-3.0686	-6.46948	-6.43147	-3.51812	-6.51362	-5.02627	-6.75533	-6.64877	-4.4197	-3.58509	-2.19816	-6.62167	-6.73964	-6.29639	-6.7231	-6.7168	-6.39893	-6.5865	-6.60487	-6.53448	-6.02917	-6.43324	-6.43605		-5.49636	-5.71919	-5.69242	-4.71285	-6.54434	-6.40756
CCNA_01004	flagellar basal-body rod protein FlgB	-0.229879	-0.380707	0.342418	0.118861	-0.103027	-2.709	-7.56303	-4.42581	-3.64831	-8.77074	-4.11128	-3.80514	-2.64217	-4.66284	-1.62233	-2.54573	-2.70253	-3.8517	-3.79011	-2.78254	-1.50024	-3.28279	-4.89567	-2.62815	-3.35315	-3.75947	-3.75983	-4.54285	-2.43027	-6.57955	-7.98522	-3.86574	-3.09874	-3.67815	-2.7921		-5.42338	-3.36875	-3.13452	-3.132	-4.2144	-4.28399
CCNA_01005	flagellar basal-body rod protein flgC	-0.238749	-0.099158	-0.121549	0.325614	-0.0162268	-7.54152	-9.01663	-3.79108	-3.07568	-4.15078	-5.10502	-3.31052	-2.84418	-4.02714	-3.16644	-3.84725	-4.18906	-3.64035	-4.46012	-2.98431	-2.3091	-4.13257	-4.0633	-3.50855	-3.11846	-4.46484	-4.15691	-4.23809	-3.91794	-4.33587	-3.79939	-5.04386	-4.25091	-4.16765	-3.72797		-5.51514	-3.69066	-3.82422	-3.4264	-4.22273	-4.19796
CCNA_01008	urocanate hydratase	0.167126	-0.104035	-0.0186208	-0.0322648	-0.00151549	-0.0467167	0.0101345	-0.18939	0.0697018	-0.142342	-0.152466	-0.147132	-0.128381	-0.0669595	0.261684	-0.0772754	-0.0701945	0.00324685	0.0727529	0.0303235	-0.0157727	-0.198127	-0.105245	-0.0990407	-0.0640126	0.0806092	-0.0393192	0.0558239	0.0430547	0.0996294	-0.0509099	0.02402	-0.0165759	-0.0338969	0.0217537		-0.0597224	-0.046651	-0.00822932	-0.0964397	0.0479596	-0.0111218
CCNA_01009	N-formylglutamate deformylase	-0.0220629	-0.0123051	-0.0316053	-0.0728845	0.216868	-0.732678	-0.32883	-0.427795	-0.0912758	-1.09934	-0.417803	-0.267026	-0.38862	0.026201	-0.0519523	-0.38847	-0.123295	-0.283477	-0.321153	-0.127425	-0.211951	-0.426423	-0.487226	-0.483168	-0.336091	-0.131703	0.0227039	-0.12777	-0.00269581	-0.193803	-0.313805	-0.128158	-0.210392	-0.357439	-0.347842		-0.535984	-0.21984	-0.248764	-0.388972	-0.0866537	-0.271527
CCNA_01010	histidine ammonia-lyase	-0.119095	-0.308758	-0.685702	0.370645	0.50047	-0.087326	-0.4876	-0.257064	0.624192	-0.0926524	0.0341575	-0.153991	0.0615336	0.0802892	0.152146	-0.00150824	0.102643	0.251343	0.0641435	-0.0862506	-0.517339	-0.163585	0.446221	0.105746	0.0580288	0.182848	0.359685	0.263488	0.362675	0.509989	0.104373	0.177052	0.446502	0.0959572	0.18629		-0.0600901	0.0348271	0.0660741	-0.0141859	0.335737	0.202035
CCNA_01011	imidazolonepropionase	0.0656922	0.153816	0.143607	-0.253825	-0.0654555	0.115349	0.104688	-0.0192894	0.454782	-0.224911	-0.0459359	-0.156712	-0.0519199	-0.178376	0.166201	0.00829869	0.049582	-0.0390255	0.114673	0.0952553	0.138968	0.0184181	0.106943	-0.0957616	-0.0806601	0.0151715	0.0691471	-0.0585482	-0.049741	-0.0287771	-0.173951	-0.052579	0.0237797	-0.0953539	-0.134515		0.0861239	-0.0533486	0.0457568	0.0175816	-0.0105495	-0.0865239
CCNA_01012	N-formimino-L-glutamate deiminase	0.0796677	-0.133793	0.0197079	-0.094289	0.058431	-2.08945	-1.24259	-2.21938	-1.44585	-5.49548	-1.42481	-1.7544	-2.06378	-1.08418	-1.69473	-0.289103	-1.21939	-0.616121	-0.719085	-0.936287	-0.513789	-0.668462	-0.553525	-0.586165	-0.59482	-0.077268	-0.433289	-0.691236	-0.749536	-0.339819	-0.764514	-0.126163	-0.181279	-0.349107	-0.244512		-2.49855	-1.60438	-0.755998	-0.583352	-0.45823	-0.333115
CCNA_01013	histidine utilization repressor	0.592308	-0.314913	0.00307264	-0.34539	-0.0784962	-0.0109011	-0.173822	-0.28	-0.145812	0.657809	0.195123	0.0781467	0.219853	-0.091224	-0.477227	0.261029	-0.131424	-0.0843249	-0.0259046	0.216296	0.306296	0.00255263	0.32659	0.0409688	0.0075326	-0.139754	0.388169	-0.354739	0.464994	0.110408	0.109355	0.255931	0.175283	0.490537	0.302229		0.00945498	-0.0150657	0.0471343	0.136788	0.0938159	0.266667
CCNA_01014	cysteinyl-tRNA(Pro) deacylase	0.32194	-0.167643	-0.0360553	-0.0278734	-0.10603	-0.399599	-0.241769	0.212553	-0.163218	-0.0336017	-0.0141028	-0.17667	-0.0237382	-0.0259981	-0.0998628	-0.171173	-0.0297906	0.0543755	-0.0973457	-0.0923926	-0.0313645	-0.0144463	-0.0510817	-0.0189217	-0.0467284	0.0282227	0.0910381	0.073513	0.0680438	0.0213105	0.0490514	0.0319931	0.0566219	-0.0889646	0.149864		-0.125127	-0.0680744	-0.0672653	-0.0325085	0.0564256	0.0397131
CCNA_01015	multicopper oxidase PcoA	0.0619613	-0.184985	0.131893	-0.00926199	-0.0218106	-0.0966976	0.136658	-0.112541	0.0513042	0.0805358	0.0369999	0.221079	-0.00677538	0.0150849	-0.157082	0.0617947	0.0875583	0.0252426	0.0263096	-0.021496	-0.0384555	0.049656	0.00703739	0.260032	0.0824681	0.195397	0.228341	0.0241338	0.0184221	0.0746988	-0.00584546	0.146951	0.170502	0.0753893	0.250191		0.0118519	0.0218613	0.0358818	0.0721475	0.108198	0.127437
CCNA_01016	copper resistance protein B	-0.0801235	0.107838	0.0818087	0.0737578	-0.180539	-0.470218	-0.265507	-0.244481	0.118002	0.0280168	-0.166254	-0.334963	-0.0477439	-0.23284	0.0444315	-0.141834	-0.169775	-0.0526063	-0.176623	-0.138678	-0.116326	-0.181422	-0.15267	-0.0105686	-0.0556999	0.0207864	-0.0892846	-0.28751	-0.173414	-0.119936	-0.307324	-0.176011	-0.181662	-0.0840955	-0.0499254		-0.166837	-0.147474	-0.135903	-0.103337	-0.129872	-0.159804
CCNA_01017	acyl-CoA synthetase	0.105846	0.150085	-0.276981	0.0370061	0.0329691	-0.0548801	-0.206465	0.0458689	0.0837266	-0.0425636	0.0489601	-0.0590352	-0.0475107	-0.0309624	0.0344927	-0.0596028	0.0727859	0.0758318	-0.0157925	0.0333425	-0.0557152	-0.0849247	-0.0721269	-0.0826667	-0.0370959	-0.0787476	0.0768771	-0.0501239	-0.204803	-0.0042308	-0.0643182	-0.0156957	0.0897469	0.0480945	0.159304		-0.0348626	-0.0108111	0.021313	-0.0665059	-0.0522057	0.0434262
CCNA_01018	D-galactose 1-dehydrogenase	0.252823	-0.236249	0.221828	-0.117465	-0.17288	-0.220323	0.29924	0.122223	-0.132293	-0.062879	-0.326593	-0.123926	0.122419	0.157948	0.256084	-0.185207	-0.216761	-0.0881129	0.0447068	-0.108169	-0.304099	0.0394085	0.0963765	-0.111071	0.371301	0.211137	-0.0117703	0.260928	0.0226099	0.367535	0.102474	0.266632	-0.138297	-0.120786	0.3072		0.00119384	0.0171863	-0.110709	0.0183831	0.170088	0.0834443
CCNA_01019	beta-glucosidase	0.00155018	0.0576686	0.104971	-0.036708	-0.0446505	-0.221276	-0.0674299	-0.227349	-0.159406	-0.260096	-0.176927	-0.086078	-0.0869852	-0.156752	-0.136668	-0.162704	-0.264644	-0.0556979	-0.331572	-0.10205	-0.140523	-0.283088	-0.2012	-0.185059	-0.140056	-0.128877	-0.0630437	-0.138424	-0.170542	-0.196388	-0.18524	-0.24164	-0.0896594	-0.136819	-0.187568		-0.187111	-0.128682	-0.183334	-0.189985	-0.139455	-0.168185
CCNA_01020	LacI-family transcriptional regulator	-0.31689	-0.00611156	0.134478	0.352435	-0.0632209	-0.226091	-0.267686	-0.150115	-0.200806	-0.397045	0.00664876	-0.932763	-0.732002	-0.37999	-1.04189	-0.398601	-0.0444584	-0.363329	-0.335528	-0.435133	-0.410028	-0.896261	-0.418179	-0.139577	-0.423408	-0.122841	-0.150798	-0.630207	-0.279346	-0.676789	-0.412614	-0.454703	-0.103428	-0.256256	-0.512638		-0.248349	-0.615999	-0.31541	-0.457491	-0.371996	-0.347928
CCNA_01021	TonB-dependent receptor	0.0608165	0.00775396	-0.0648438	0.0877288	-0.0455034	-0.282214	-0.148915	-0.150542	-0.112084	-0.439012	-0.170265	-0.157225	-0.10911	-0.122934	-0.177408	-0.0446082	-0.0262409	-0.17051	-0.107653	-0.14689	-0.0772717	-0.131263	-0.0573627	-0.0887253	-0.116064	-0.0409364	-0.0323964	-0.0416588	-0.0467548	-0.0853374	-0.0358589	-0.0976836	0.0169554	0.0159544	0.0181919		-0.226553	-0.147389	-0.0991803	-0.0941374	-0.0494168	-0.0164882
CCNA_01022	tryptophan halogenase superfamily protein	0.0409124	-0.273843	0.0163756	0.240832	-0.0712823	0.0626961	-0.041658	-0.00781972	0.0288725	-0.0157802	0.0516126	-0.0967514	0.0058194	-0.184569	0.126214	0.000565159	-0.0517855	-0.0450787	-0.151662	0.153982	-0.141095	0.0196476	-0.160652	-0.130183	-0.0773446	-0.0643334	-0.0973944	-0.198328	-0.0801813	-0.0565047	-0.00257763	-0.0871567	-0.0216467	-0.08536	-0.00782704		0.00526212	-0.0195348	-0.0187958	-0.0979254	-0.0993483	-0.0409136
CCNA_01023	tryptophan halogenase superfamily protein	-0.00518013	0.0133241	0.0341923	0.134509	-0.079045	-0.133051	0.0756908	-0.0736139	-0.214786	-0.342177	-0.175687	-0.146766	-0.0901426	-0.173281	0.061771	-0.0247099	-0.0138807	-0.0824037	-0.0102112	-0.0919279	-0.0541066	-0.0142813	-0.0181988	-0.0713425	-0.0909764	-0.0948173	-0.0972486	0.0884436	-0.0521749	-0.0762261	-0.0203419	-0.0668575	-0.186682	-0.116943	-0.126152		-0.137587	-0.104821	-0.0446267	-0.0497812	-0.0464046	-0.103395
CCNA_01024	hypothetical protein	-0.11698	-0.0173999	0.00971907	0.180386	0.0634831	-0.169448	-0.0680858	0.0047239	0.0245774	0.0142116	-0.0626112	0.110625	0.179072	-0.146766	-0.0103774	0.0157493	0.188628	-0.170636	-0.192865	-0.162974	0.146823	-0.186998	0.0541921	-0.0364629	0.0459199	0.000188891	0.149511	-0.15273	0.0282416	-0.0764272	0.0816152	0.0121515	-0.0355528	-0.0392584	0.0262103		-0.0388041	0.0139885	-0.0644195	0.00469469	-0.0102432	0.00903314
CCNA_01025	hypothetical protein	-0.0299702	-0.177225	0.0673745	0.174579	-0.0374051	0.0368976	-0.133797	-0.155317	-0.283448	0.0812588	-0.140857	-0.398116	-0.293538	0.0770795	-0.198644	-0.060736	-0.200986	-0.0379926	-0.0295161	-0.0767701	-0.00715971	-0.189669	-0.109804	-0.214971	-0.289327	-0.0913116	-0.0725472	-0.142053	-0.0265294	-0.125332	0.00190367	-0.047158	-0.266626	0.0585426	-0.112082		-0.0908811	-0.190815	-0.0812001	-0.162186	-0.0915548	-0.073084
CCNA_01026	hypothetical protein	0.052911	0.0894854	0.0198172	-0.0502974	-0.097525	-0.1473	0.139026	0.194665	-0.0337243	-0.241602	0.0904887	-0.0138756	0.0427349	0.178515	0.0374907	0.067109	-0.0205164	0.131514	0.0135916	0.123062	0.0752112	-0.0206824	-0.00982605	-0.040031	0.0369422	-0.0297101	0.0901227	0.09168	0.206906	0.26364	0.0217033	0.0267732	-0.0936689	0.0858522	0.123149		-0.0177871	0.0670707	0.0629521	0.00832278	0.124528	0.0327618
CCNA_01027	acetyltransferase	-0.367949	-0.301205	0.0611445	0.399548	0.130671	0.164996	-0.0865949	0.643463	0.232171	-0.0866909	0.12303	0.207774	0.392365	0.26641	-0.377208	0.411172	-0.0802807	0.391325	0.171918	0.253591	0.0503167	0.00624339	0.408437	0.137921	0.359323	-0.0891754	-0.0485801	0.167672	0.137426	0.180962	-0.15976	0.207904	0.172615	-0.0325617	0.0453374		0.173469	0.122474	0.229545	0.192448	0.0696609	0.0467072
CCNA_01028	M17 family aminopeptidase	-0.311078	-0.186473	0.0561374	0.187174	0.242176	-0.156615	-0.469486	-0.0442891	-0.300759	0.144664	-0.0383194	-0.0542273	-0.290492	-0.135287	-0.183677	0.0840174	-0.0932957	-0.147861	-0.196478	-0.323263	-0.00715708	-0.0191572	-0.0373558	-0.182273	0.0871743	-0.0837118	0.111217	-0.117345	0.0177697	0.0344622	0.0510248	0.171003	-0.258257	0.00245983	-0.0772697		-0.165297	-0.140401	-0.135376	-0.0317537	-0.00752166	-0.0222077
CCNA_01029	alpha-L-rhamnosidase	0.129539	-0.0244168	-0.0917378	-0.0691455	0.0887566	-0.203606	-0.211877	-0.0353619	-0.151815	0.097404	-0.12745	-0.186499	-0.242472	-0.00192651	-0.404809	-0.208697	-0.151814	-0.359802	-0.300013	-0.176924	-0.146788	-0.185006	-0.149348	-0.109961	-0.123943	-0.0120108	-0.159859	-0.123316	-0.22705	-0.0597422	-0.137522	-0.155306	-0.101868	-0.0215608	-0.0438126		-0.101051	-0.192631	-0.23945	-0.143009	-0.116395	-0.0920138
CCNA_01030	peptidyl-prolyl cis-trans isomerase	0.147933	0.0880833	0.139111	-0.153746	-0.196768	-0.0302463	0.131937	0.138373	0.226276	-0.42491	-0.0256177	0.0543049	0.0898199	-0.00685795	0.120149	0.126833	0.181611	0.0279404	0.0108113	0.0560655	0.0284019	-0.0297188	0.110757	0.122425	0.0720352	0.134785	0.0257265	-0.00404233	0.12873	0.126826	0.160455	0.0161785	0.0536043	0.266396	0.141386		0.0082859	0.0463597	0.0806524	0.06078	0.0824053	0.127604
CCNA_01031	transporter, major facilitator superfamily	-0.0754694	0.0199448	-0.0845134	0.0885505	0.063378	0.0505472	-0.0202419	-0.0283067	-0.0693096	0.158696	0.00876653	0.0613287	0.0152485	0.103379	0.0519337	0.0194891	0.0639998	-0.00999884	-0.0575397	0.0131694	0.128177	-0.034263	0.022144	0.11381	0.070932	0.176308	0.0795289	0.0220393	-0.0242458	0.00293616	0.0633777	-0.0630074	0.0853866	0.0831493	0.069346		0.0182769	0.0481314	0.00582395	0.06016	0.0513133	0.0476504
CCNA_01032	RNA polymerase ECF-type sigma factor	-0.0860975	0.32618	0.194576	0.0806013	-0.486657	0.389007	0.337178	0.287637	0.0745937	-0.103884	0.279712	0.117705	0.191902	0.717989	0.475067	0.0501101	-0.0555133	-0.0266543	0.0850509	-0.276762	-0.0762875	-0.104606	-0.0275976	0.25702	0.0432255	0.120182	-0.0645124	-0.216453	-0.219664	-0.00981563	0.427855	-0.384732	0.257569	-0.0848296	-0.150534		0.196906	0.356475	-0.0447538	0.0183507	-0.0780527	0.0130659
CCNA_01033	FecR family protein	0.313629	-0.093613	0.128513	-0.258301	-0.263316	-0.38957	-0.675738	-0.130474	0.16669	0.0898794	-0.425769	-0.171429	-0.390864	-0.00994994	-0.777892	-0.261829	-0.844207	-0.439477	-0.354263	-0.417235	-0.1139	-0.299037	-0.456084	-0.0822155	-0.234066	-0.278239	0.21145	-0.2238	-0.0893854	-0.264344	-0.374025	-0.378279	-0.335453	-0.0638168	-0.180304		-0.187843	-0.355181	-0.463402	-0.23706	-0.128864	-0.266375
CCNA_01034	TonB-dependent outer membrane receptor	0.163404	-0.00320349	0.080323	0.00382946	-0.266939	0.357126	0.505409	0.0482281	0.377154	0.313338	0.504615	0.450378	0.553157	0.440956	0.606439	0.138551	0.124083	0.145199	0.180851	0.386148	0.265199	0.256727	0.106851	0.116236	0.172585	0.0557681	-0.0464897	-0.0159042	-0.146119	0.107193	0.100362	0.0421306	0.0680584	0.153082	-0.00676601		0.320251	0.511109	0.194966	0.18352	-0.00911029	0.0713735
CCNA_01035	gamma-glutamyltranspeptidase	-0.123579	-0.0988689	-0.00581875	-0.00100597	0.208169	-0.0138224	-0.218764	-0.187661	0.0311075	0.132902	0.0232446	0.068196	-0.110415	-0.111933	-0.141162	-0.253292	-0.112464	-0.158091	-0.179679	-0.152043	-0.101596	-0.270659	-0.183062	-0.0319153	-0.173418	-0.0150624	-0.271295	-0.318174	-0.136364	-0.292639	-0.165444	-0.192608	-0.332511	-0.131689	-0.130925		-0.0512475	-0.0544137	-0.171114	-0.15213	-0.206707	-0.190635
CCNA_01036	M14 peptidase-family protein	0.0466445	-0.0520501	0.0353285	-0.0953742	0.0527715	0.0205617	-0.0702022	0.132682	-0.042166	-0.190368	-0.077826	-0.078697	-0.0213388	-0.0368452	0.135253	-0.0142883	-0.00734132	-0.138857	-0.133406	0.00553914	0.0193525	-0.00500644	0.0653791	-0.0618507	-0.0510652	0.0566449	-0.167391	-0.0298759	-0.00558012	-0.0634076	-0.0945451	-0.011951	0.00438712	0.0340729	0.00974447		-0.0298986	-0.0158909	-0.0576708	-0.00663815	-0.041922	-0.0116583
CCNA_01037	GntR-family transcriptional regulator	0.0897738	0.281497	-0.338381	0.0161901	0.0207142	-0.283996	-0.351519	-0.297248	0.327942	-0.642327	-0.1178	-0.232935	0.0368131	-0.0201702	-0.721987	-0.188185	-0.131547	-0.280931	-0.180654	-0.368787	0.0659245	0.158989	-0.187385	-0.281531	-0.06336	0.299548	0.0880813	-0.182321	-0.244118	-0.491697	-0.0938044	0.175635	0.0871384	-0.0966959	0.273698		-0.24943	-0.211216	-0.230021	-0.0614725	-0.106101	0.0691942
CCNA_01038	glyoxalase family protein	-0.0877096	0.00951268	0.12878	-0.0234869	-0.0151973	-0.129397	0.0413374	-0.106224	-0.377991	-0.151074	-0.0736673	0.0205173	-0.088524	-0.236029	0.0508709	-0.0907616	-0.148655	-0.270685	-0.186458	-0.152567	-0.219294	-0.141739	-0.137659	-0.205788	-0.255203	-0.0805746	-0.0151584	-0.102684	-0.0791956	-0.18062	-0.173647	-6.41522e-05	-0.200137	-0.145767	-0.186437		-0.14467	-0.0653664	-0.169825	-0.191936	-0.0916465	-0.141211
CCNA_01039	putative hexuronate transporter, major facilitator superfamily	0.1935	-0.0140204	0.21545	-0.146233	-0.175814	-0.24127	0.0767999	0.322995	-0.212183	0.308183	0.00194529	-0.21014	0.121821	0.0723266	-0.0901539	-0.0492176	-0.311878	-0.266187	-0.266213	-0.344387	-0.0665762	-0.131957	-0.170804	-0.272794	0.0590931	0.136296	-0.0471914	-0.110621	0.14392	-0.00895471	-0.110338	-0.0646442	-0.142241	0.205109	-0.0189299		0.050905	-0.0208401	-0.247576	-0.116607	0.0226898	-0.0262087
CCNA_01040	beta-xylosidase/alpha-L-arabinofuranosidase	-0.121002	-0.0539938	-0.164133	0.188432	0.139949	0.251897	0.0800211	-0.0471303	0.147609	-0.00721287	-0.0289497	0.00603738	-0.167639	-0.107551	-0.0826266	0.0318885	0.0858625	-0.115638	0.0168369	-0.057296	0.022582	0.00559464	-0.00793355	-0.0321015	-0.0684774	-0.0094427	-0.0253981	-0.0284126	-0.0867938	-0.0772522	-0.0691387	0.0147925	-0.0874347	0.097867	-0.0696167		0.0850367	-0.0761458	-0.00766921	-0.0160672	-0.0454599	-0.0227061
CCNA_01041	hypothetical protein	0.00218833	-0.0225446	-0.112995	0.0220001	-0.00694714	-0.0423332	-0.0268739	0.148812	0.469349	-0.160022	0.172203	0.217922	0.205775	-0.108352	-0.0124322	0.0622263	-0.149709	0.0659599	-0.0128092	0.0502237	0.207622	0.081868	-0.175058	-0.39004	-0.106454	-0.042017	0.0272381	-0.0607539	-0.00461421	0.058769	-0.226839	-0.0641394	0.0636529	-0.162303	0.214792		0.0777865	0.095023	0.00317823	-0.0764122	-0.00427559	-0.0349673
CCNA_01042	TonB-dependent receptor	-0.0887583	0.0432182	0.0639375	-0.0584657	0.00838133	0.0750642	0.0309678	0.0196991	0.0550856	-0.0276776	-0.0334343	-0.00447323	-0.060332	0.0146901	-0.0168159	-0.0152203	0.151824	-0.0250972	0.0361931	0.100227	0.163284	0.0180621	0.123829	-0.0148473	0.119852	0.0798241	0.0390025	0.0845394	0.0954917	-0.0771321	0.181461	0.107607	0.0337914	0.105727	0.0879592		0.0306278	-0.0200731	0.0495855	0.0820358	0.0443451	0.103309
CCNA_01044	AcrR-family transcriptional regulator	0.121308	-0.141508	0.150434	-0.0101859	-0.193667	0.110389	-0.03169	-0.110617	0.0433741	-0.0621989	0.101533	-0.145166	0.0122549	-0.426615	0.11753	0.0688889	-0.0190729	-0.348353	-0.113866	-0.173577	-0.0931409	-0.0434985	-0.253944	-0.00769405	-0.237526	-0.262693	-0.185618	-0.20178	-0.0663963	-0.0766575	-0.137409	-0.149907	-0.20043	-0.149532	-0.106888		-0.0101486	-0.0680927	-0.117196	-0.127161	-0.158629	-0.148833
CCNA_01046	peptide methionine sulfoxide reductase msrA	0.0403095	-0.146118	0.0388606	0.111671	-0.0962487	0.124831	0.464707	0.187931	0.0742033	0.0451165	0.0648812	0.141708	0.103157	0.183075	0.222373	0.0812327	-0.05442	0.114089	0.254695	0.144984	0.148928	0.081032	0.242579	0.0393696	0.118627	0.00974495	-0.0148278	0.131662	0.214535	-0.00667907	0.106181	-0.0845874	-0.137912	-0.0176276	-0.123707		0.179358	0.143039	0.108116	0.126107	0.066887	-0.0515307
CCNA_01047	TonB-dependent receptor	-0.0124522	0.0956161	-0.0685515	-0.0422786	0.0106543	0.125059	0.104492	0.00536385	0.0720925	-0.0545514	0.0564322	0.0191559	-0.0170755	0.146226	-0.000623037	0.0103753	0.063177	0.00216403	0.0272724	0.0750245	0.052927	0.0729055	0.0671368	-0.0746284	0.0474373	0.0144661	0.0096697	-0.0322783	0.0214378	-0.0370457	0.0354379	0.0261306	0.0511428	0.0195336	0.0444865		0.0504912	0.0408231	0.0356026	0.0331556	-0.00475008	0.0353463
CCNA_01048	hypothetical protein	0.307806	0.0166217	0.644042	-0.575493	-0.425307	0.198483	0.592532	0.154653	-0.320863	0.63472	-0.530343	0.141779	-1.11943	0.890327	0.689594	-0.177487	-0.260208	-0.472979	-0.126964	0.694685	-0.591805	0.046171	0.270703	0.911702	0.248816	-0.280416	-0.312099	-0.141362	-0.188015	0.10946	-0.169638	-0.282474	0.402683	-0.110561	0.158254		0.251905	0.0143849	-0.0685908	0.177118	-0.162486	-0.000347161
CCNA_01049	hypothetical protein	0.114422	0.0363532	-0.0805403	-0.222811	0.236838	0.359361	0.315351	-0.19371	0.286839	-0.210771	0.0180804	0.140171	0.204877	-0.122372	-0.00463977	-0.0480039	0.114254	-0.094174	0.131767	-0.0805401	0.0557428	-0.0470096	0.0624163	0.102693	-0.0859914	-0.0388078	0.165227	0.12576	0.0191135	0.170623	0.214543	0.0025229	-0.0512116	-0.0188423	-0.0409576		0.111414	0.0472234	0.00466063	0.0175702	0.0883832	0.0212109
CCNA_01050	ABC transporter ATP-binding protein	-0.0266195	-0.0121347	0.116014	-0.116055	0.15388	-0.0311715	0.371764	0.271236	0.0876587	0.0655625	-0.149394	-0.0181143	0.102189	0.206891	-0.119296	-0.0813752	0.178271	0.157283	0.29404	0.0624968	0.182207	0.124088	0.0415227	0.0574044	0.061026	0.0242694	0.161724	0.003531	0.150551	-0.0669253	0.145027	-0.112687	-0.00319323	0.0371847	-0.0495806		0.15301	0.00445514	0.122143	0.0932495	0.0546299	0.00335015
CCNA_01051	TonB-dependent receptor	0.0227272	-0.0604331	0.0157329	-0.0104889	0.0167604	0.0766126	0.100938	0.0129044	0.0292795	0.282923	0.015269	0.0528611	0.0251029	0.054084	-0.0243779	0.0550717	0.138561	0.060525	0.0240631	0.0261546	0.00124934	0.0588752	0.00358593	0.0585452	0.0451581	-0.00321066	0.0441616	0.046339	0.0824889	0.0701734	0.0427252	0.0707706	0.0213268	0.108156	0.0817536		0.100531	0.0245878	0.0608751	0.0334828	0.0479904	0.0649464
CCNA_01052	SapC family protein	-0.00481111	0.135376	0.00787441	-0.0815562	-0.00246682	0.405576	0.421137	0.094269	0.426605	-0.00554588	0.39428	0.261399	0.292943	0.234983	-0.102019	0.221296	0.103557	0.154927	0.31134	-0.00319686	0.0668766	0.365463	0.282454	0.311856	0.383	0.374032	0.0827857	0.0659955	0.182475	0.0477818	0.334106	0.183241	0.144219	0.249628	0.49343		0.268408	0.216317	0.157585	0.28193	0.150614	0.280925
CCNA_01053	acetyltransferase	0.0493925	-0.0203931	-0.0194385	-0.0789383	0.0174014	0.163692	-0.0852727	0.118995	0.000999076	-0.312929	-0.0243252	0.206778	0.154756	0.259898	0.116077	0.1117	0.179761	0.108885	0.0915799	0.0245844	0.0550725	0.0758102	0.00617908	0.12185	0.159708	-0.132048	0.0449697	-0.0251023	0.107727	0.0167568	0.0269989	0.00764976	-0.0655911	-0.0699997	-0.0322374		-0.0229032	0.142637	0.103302	0.083724	0.00246054	-0.0266359
CCNA_01054	tryptophan halogenase	0.0619962	-0.180648	-0.0827462	0.113754	0.0290596	0.11192	0.140655	0.00433934	0.0177991	0.0227361	0.031584	0.0649361	-0.0839467	0.0928208	-0.165213	-0.0342139	-0.00123606	0.0713309	0.00101488	0.176763	0.115307	0.0630583	0.0544114	0.0439035	0.0341571	-0.0618318	-0.0624922	-0.0127061	0.0249118	0.0974924	0.0297841	-0.0329198	0.0522509	0.128505	0.0180354		0.05949	-0.0119638	0.0427317	0.0621674	-0.00292519	0.0391312
CCNA_01055	GT1 family glyscosyl transferase	0.193666	-0.0441872	-0.161166	0.286575	-0.0818016	0.0151766	-0.272015	-0.376634	-0.295087	-0.790956	0.244257	-0.234177	0.00467761	0.217923	-0.20327	0.795881	0.748487	0.912351	0.765292	0.374553	0.308944	0.365008	0.25781	0.702921	0.886661	0.101377	0.0874561	0.0355938	0.751057	1.12426	0.841713	-0.0350012	-0.0541509	0.507284	0.941166		-0.343903	0.00588194	0.719313	0.504269	0.419948	0.440202
CCNA_01056	methyltransferase	-0.0499616	0.490956	-0.147202	-0.444853	0.182785	-0.335902	-0.381403	-0.555602	-0.679014	-0.42234	-0.123757	-0.0712714	0.143716	0.0974215	0.420686	0.353375	0.554699	0.479198	0.460659	0.20395	0.156514	-0.253084	0.063327	0.27302	0.409655	0.199774	0.201131	0.231599	0.454955	0.473877	0.442314	0.0156575	-0.0071698	0.361512	0.199522		-0.474852	0.093359	0.410376	0.129886	0.312267	0.202367
CCNA_01057	conserved hypothetical protein	0.000987736	0.0382737	-0.0669147	0.02367	0.0544268	0.266413	0.320745	0.136148	0.143626	0.559139	0.322051	0.272334	0.352422	0.334096	0.433032	0.689584	0.614181	0.685915	0.680012	0.651116	0.924549	0.925645	0.828274	0.99491	0.948623	0.841692	0.788259	0.811832	0.975767	1.08002	1.16256	0.953365	0.936559	1.18228	1.03549		0.285214	0.342787	0.664162	0.9244	0.899514	1.05405
CCNA_01058	helix-turn-helix transcriptional regulator	-0.327147	-0.298401	0.13318	0.215346	0.24533	-0.579564	-0.639314	-1.09139	-0.637966	-0.831205	-0.477803	-0.653405	-0.563418	-0.767386	-0.595255	-1.87982	-0.856674	-1.27445	-1.31344	-1.12237	-1.27778	-1.56324	-1.9458	-1.26622	-1.30265	-1.06053	-1.16399	-1.71999	-1.15134	-1.47172	-1.1674	-1.53556	-0.927905	-1.50938	-1.46165		-0.755888	-0.611454	-1.28935	-1.47114	-1.31351	-1.32038
CCNA_01059	S-layer protein rsaA	-0.2076	0.0782628	0.0477623	0.00508071	0.160869	0.284876	-0.24917	0.174007	-0.0730559	0.193968	0.374817	0.351178	0.715367	0.441105	0.718464	1.36667	1.21881	1.53987	1.31075	1.09335	2.11994	1.93784	1.98293	2.22458	2.21783	2.45569	2.33551	2.15177	2.46836	2.57139	2.66819	2.22875	2.37228	2.38111	2.55826		0.066125	0.520186	1.30589	2.09663	2.39655	2.44172
CCNA_01060	type I protein secretion ATP-binding protein RsaD	0.0140198	0.043198	-0.116106	0.701195	-0.215522	-1.35027	-1.11354	-0.74342	-1.29639	-0.805621	-0.872514	-0.281473	-0.527486	-0.402476	-0.854111	0.52749	0.0738069	0.274649	0.212928	0.743486	-0.171108	-0.140288	0.0739439	0.56727	0.371073	-0.143502	-0.307915	-0.445395	-0.157074	0.169532	0.0442726	-0.869592	0.0478002	0.20281	0.724323		-1.06185	-0.587612	0.366472	0.140178	-0.176871	0.0299228
CCNA_01061	type I secretion adaptor protein RsaE	0.99901	-0.201549	-1.20942	0.222638	-0.320469	-0.880269	-4.403	-4.07205	-1.02017	-4.41965	-1.45211	-0.520623	-0.810561	0.242725	-0.515529	-0.0120932	-2.8312	-0.908205	-0.512262	0.438096	0.358681	-0.239522	-2.25209	-0.00132455	0.587025	-0.344974	-0.592332	0.145553	0.432855	-0.137011	0.281469	-0.0277591	-0.406616	-0.198466	-0.457748		-2.95903	-0.61122	-0.765133	-0.309446	-0.0991818	-0.161824
CCNA_01062	GDP-mannose 4,6 dehydratase	0.226084	0.0874377	-0.32723	0.119359	-0.0846218	-0.14896	0.131429	-0.23302	-0.115298	-0.120148	-0.0805559	-0.00563567	-0.178185	0.088027	-0.264525	0.783792	0.739367	0.921137	0.826392	0.737207	0.363553	0.128931	0.380241	0.839723	1.0038	0.197075	0.150136	0.267103	0.800599	1.24796	0.873471	0.101254	-0.100362	0.458438	0.856857		-0.0971997	-0.0881751	0.801579	0.54325	0.532575	0.437932
CCNA_01063	UDP-perosamine 4-acetyl transferase	0.441093	0.0613016	-0.346458	-0.332799	0.266675	-1.88487	-0.438887	-0.159114	-0.668238	-1.07238	-1.07969	-0.040155	0.165235	-1.99787	0.170612	0.0733425	-0.188457	0.306171	0.373187	0.545278	-1.29287	-0.714018	-0.734223	-0.0488126	-0.404829	-0.35469	-0.281944	-0.254142	0.153682	0.442695	0.554152	-0.969521	-0.112322	-0.0664643	0.360787		-0.844699	-0.556374	0.221904	-0.638951	-0.05888	-0.0466737
CCNA_01064	perosamine synthetase	0.343144	-0.062096	-0.144557	0.345362	-0.326473	-0.537696	-0.584955	-0.477375	-0.639626	0.116069	-0.510436	-0.320945	-0.15562	-0.178982	-0.923136	0.472118	0.397372	0.647363	0.608715	0.398142	-0.0640037	-0.0928673	-0.114668	0.401178	0.487868	-0.20092	-0.240967	-0.209171	0.222957	0.847085	0.696379	-0.396624	-0.498992	0.0399602	0.282552		-0.424717	-0.417824	0.504742	0.123501	0.0837969	0.0246551
CCNA_01065	glycosyltransferase	0.112422	-0.0643422	0.121085	0.15855	-0.186475	-0.428474	-0.439405	-0.315584	-0.224374	-0.282527	0.145853	-0.584959	-0.14764	-0.0186808	-0.196403	0.788673	0.671139	0.764651	0.726104	0.524157	0.252838	0.240263	0.135711	0.598071	0.762735	0.16747	-0.0211074	0.0264305	0.594869	1.24381	0.760857	0.0363845	-0.15519	0.51976	0.710729		-0.338073	-0.160366	0.694945	0.397924	0.402294	0.374508
CCNA_01066	glycosyltransferase	0.133338	-0.120603	-0.0875208	0.246172	-0.123326	-0.070128	-0.35108	-0.392722	-0.272438	-0.38677	-0.257152	0.0190076	-0.0365849	0.0210527	-0.557014	0.586199	0.490629	0.914836	0.651867	0.510923	0.28418	0.126747	0.0820564	0.630913	0.771595	0.108514	-0.0342219	0.0984411	0.636252	0.929081	0.57514	0.0186037	-0.184833	0.416399	0.619579		-0.294628	-0.162138	0.630891	0.379098	0.347613	0.288978
CCNA_01067	type I secretion outer membrane protein RsaFa	-0.0426557	-0.127228	0.0865363	-0.0221295	0.210504	-0.464409	-0.445756	-0.680675	-0.780049	-0.289392	-0.422785	-0.535507	-0.372811	-0.337419	-0.141318	0.530203	0.080987	0.342886	0.106107	0.424729	0.44621	0.233267	0.217929	0.482977	0.559788	0.339811	-0.0715212	0.138923	0.540939	0.42745	0.164721	0.13447	0.471386	0.437326	0.596188		-0.532056	-0.361968	0.296982	0.388034	0.27512	0.360818
CCNA_01068	glycosyltransferase	0.455503	-0.448129	0.00435967	0.433133	-0.584954	-0.667684	-0.567998	0.15515	-0.296864	-0.510139	-0.624574	-0.48934	-0.00125835	-0.209135	-0.233299	0.636726	0.265305	0.69332	0.448996	0.208012	0.186398	-0.244795	-0.056277	0.505909	0.699474	-0.07754	0.0468295	-0.136376	0.468388	0.999296	0.846836	-0.142418	-0.0187482	0.426292	0.59722		-0.377507	-0.311521	0.450472	0.218142	0.26012	0.341837
CCNA_01069	methyltransferase	0.0432622	0.0993798	0.110587	-0.0774178	-0.0851157	-0.11158	-0.0644935	0.123299	-0.133291	-0.315591	0.090503	0.0350507	0.0221905	0.031008	-0.0636084	0.0801953	-0.111882	0.00133476	-0.0030308	0.145915	0.139531	0.0783553	-0.0226034	0.0167225	0.0429912	0.11841	0.204159	-0.0164519	0.112421	0.0704164	0.0585412	0.172147	0.00290263	0.0963992	0.0577055		-0.100331	0.0230288	0.0225064	0.0509994	0.097791	0.0775391
CCNA_01070	conserved hypothetical protein	-0.271587	-0.0226738	0.045189	0.153916	0.0107029	-0.14176	-0.21297	-0.234506	-0.521025	-0.278526	-0.186107	0.00363346	0.0950815	-0.339105	0.0699786	0.10896	-0.0464937	0.0731521	-0.0522518	0.0792962	0.37904	0.0960969	0.321655	0.194939	0.237804	0.458141	0.315732	0.109484	0.38402	0.176989	0.401456	0.297984	0.358391	0.327836	0.237022		-0.277757	-0.0713036	0.0325326	0.245907	0.288873	0.324538
CCNA_01071	alpha-ketoglutarate permease	0.0936949	-0.0169313	-0.0624377	-0.0110874	0.0091935	-0.00366156	0.00221246	0.0603951	0.132837	0.171322	0.0315311	-0.0759623	0.168531	-0.0881063	-0.201869	-0.0623272	-0.0538261	0.0106525	-0.117875	-0.0144465	-0.0339058	-0.0107873	0.0249739	-0.0582465	-0.0530096	0.0119698	-0.231936	-0.0736745	-0.0631512	-0.166815	-0.0914464	-0.102469	0.0178271	-0.103685	-0.118785		0.072621	-0.033175	-0.0475644	-0.0261951	-0.104722	-0.0797117
CCNA_01072	conserved hypothetical protein	0.238395	-0.220932	0.0898727	-0.0912472	-0.137008	-0.15434	-0.190481	-0.294359	-0.214649	-0.586392	-0.391612	0.0306262	-0.338314	0.122248	-0.343943	0.18667	-0.0468057	-0.00039695	-0.317612	-0.235352	0.00390629	-0.0246116	0.13966	-0.479777	-0.179548	-0.168981	0.0689655	-0.0622653	-0.101052	0.172841	0.121827	-0.102872	-0.409157	-0.0307405	-0.136739		-0.288044	-0.184199	-0.0826995	-0.108074	-0.0180983	-0.111536
CCNA_01073	zinc-finger protein	-1.07614	0.964043	0.159706	-0.259933	-0.0173147	0.837251	-0.169895	0.323008	0.478156	0.201498	1.35482	0.28603	-0.0780479	0.570603	-0.0216244	0.558747	0.725056	0.956787	0.778667	0.969946	-0.30844	-0.253094	0.236952	0.247185	0.770989	0.398407	0.410869	0.328566	0.112728	0.735836	0.560709	0.781468	0.581962	0.0115234	0.57049		0.334004	0.422357	0.797841	0.138718	0.397281	0.501231
CCNA_01075	beta/gamma crystallin family protein	0.0897562	0.337758	-0.241046	-0.144402	0.0634597	0.054163	-0.136652	-0.0111676	0.0562792	0.0514858	0.250896	0.199926	0.0599671	-0.0890545	-0.243796	0.151731	0.162977	0.144028	0.00530571	-0.124482	0.0707809	0.0868374	0.136144	0.186839	0.113769	0.133723	0.251378	0.0758692	-0.107928	0.238655	0.200154	0.168675	0.267032	0.223526	-0.197474		0.00282166	0.0355875	0.0679121	0.118874	0.11834	0.132383
CCNA_01076	beta/gamma crystallin family protein	0.106624	-0.164087	-0.0874488	0.248541	0.00620377	0.226135	-0.211758	-0.263375	0.0170462	0.44237	-0.0533629	-0.0290813	0.115826	-0.137395	0.171873	-0.396094	-0.18855	0.288416	-0.272737	-0.17836	-0.11053	-0.0228344	0.0361842	-0.207896	-0.202172	0.0258989	-0.174721	-0.146826	-0.182636	-0.0126451	-0.0314492	-0.261295	-0.205866	-0.182173	-0.126355		0.0420837	0.013572	-0.149465	-0.10145	-0.098186	-0.161428
CCNA_01077	penicillin acylase	-0.0239922	0.105054	0.00439174	-0.13873	0.0826218	0.0090192	-0.0288151	-0.114021	-0.157669	-0.0093395	0.0485125	0.00820529	-0.0286385	0.0318948	-0.0204565	0.0790653	-0.133024	-0.0548839	-0.00106614	0.0129098	-0.086186	0.0607421	0.00242192	0.00198301	-0.14607	0.0104149	-0.0354146	0.033702	0.00252051	0.0320963	-0.126764	0.015264	0.0534532	-0.0277387	-0.0193915		-0.060165	0.00790349	-0.0193997	-0.0334218	0.00866381	-0.0210355
CCNA_01078	methyltransferase	-0.0262183	0.121189	-0.0160575	-0.0991083	0.0989504	0.333739	-0.0733141	-0.155431	0.241792	-0.195054	-0.112608	0.15308	-0.00724976	0.0185761	0.138177	0.145907	0.136487	0.209379	0.0820988	0.109037	0.218049	0.14197	-0.078897	0.0944048	0.107012	0.201174	0.0335109	0.0699416	0.179602	0.154594	0.219225	0.0888399	0.182764	0.0845421	-0.0338113		0.0303464	0.037995	0.136582	0.0965077	0.127765	0.108312
CCNA_01080	hypothetical protein	0.0159865	0.0268932	0.0555347	-0.163123	-0.0193492	-0.0047448	0.320228	-0.127886	-0.0543438	0.0111246	-0.278537	-0.05598	-0.191024	0.164168	-0.204482	0.0227044	-0.232495	-0.0332722	0.426403	0.217322	-0.0275997	0.0214802	-0.200357	0.247263	-0.101886	0.13151	-0.0744336	0.292826	-0.103106	0.0434839	-0.00766357	0.145497	-0.0644333	0.130286	-0.0380181		0.0288756	-0.113171	0.0801325	-0.0122199	0.0580559	0.0331336
CCNA_01081	conserved hypothetical protein	-0.153117	-0.0879232	0.0655108	-0.00416	0.172854	0.393373	0.158851	0.379788	0.195516	0.160575	-0.13567	0.299022	0.0118464	0.195955	0.242227	0.381396	0.140767	0.186398	0.281963	0.0509568	-0.0914067	-0.180357	-0.153443	-0.230262	0.261198	0.240178	0.266283	0.0533286	0.364911	-0.0412185	0.207404	0.168274	0.182676	0.172622	-0.0519176		0.257621	0.122676	0.208296	-0.0788539	0.176696	0.135812
CCNA_01082	hypothetical protein	0.22804	-0.110691	-0.133701	0.0325634	-0.110033	-0.136759	-0.205961	-0.206588	-0.422978	-0.345549	0.0985368	0.00606571	-0.0140534	-0.156495	-0.314699	-0.133139	0.0609149	-0.158045	-0.178716	-0.0347649	-0.173719	-0.0987188	-0.166062	-0.32764	-0.0959816	0.046935	-0.0783081	-0.128453	-0.190347	-0.176836	-0.28512	-0.114683	-0.0747175	-0.191837	-0.197016		-0.263567	-0.0761289	-0.0887501	-0.172424	-0.105402	-0.172675
CCNA_01083	HATPase superfamily protein	0.0700213	0.0213615	0.0412594	-0.0381558	-0.0632061	-0.0138224	-0.0985529	0.0582595	-0.0256157	-0.0555793	-0.02656	-0.165337	0.026561	0.203116	0.0049122	-0.0172815	0.0132741	0.0238127	-0.0213013	-0.111659	0.000275818	-0.0853151	0.0436364	-0.0642291	-0.0852739	0.0293435	0.0741395	-0.123211	-0.0368634	0.049936	0.00503538	0.00296583	0.0469253	-0.0531864	0.0470902		-0.0270622	0.00853837	-0.0226309	-0.0381812	-0.001331	0.00976606
CCNA_01084	hypothetical protein	0.00140194	0.0751153	0.108973	-0.0940925	-0.0386655	-0.118229	0.161509	0.0445448	-0.0820218	-0.0937494	0.0206174	0.0566699	-0.0295441	0.0681738	-0.054182	-0.00509438	-0.00312884	0.0357666	-0.106609	-0.0108388	0.00849332	0.0944173	-0.0334803	-0.183191	-0.104107	-0.0467025	0.0407179	0.0181549	-0.0100237	0.0647355	0.00324595	0.00821036	0.0565875	0.038205	0.0560859		-0.0175893	0.012347	-0.0179808	-0.0435735	0.0133764	0.032467
CCNA_01085	DNA-cytosine methyltransferase	-0.181385	-0.181872	0.0585236	0.062609	0.454216	-0.667269	-1.46825	-0.595284	-0.975352	-1.05084	-0.842659	-0.0435785	0.136999	-0.100827	-0.839418	-0.889399	-0.707052	-0.764292	-0.123029	0.288302	-0.58261	-0.88174	-0.470915	-0.564662	-0.472197	-0.670637	-1.10662	-1.36856	-0.708531	-0.773403	-1.29468	-1.84269	-2.00513	-0.820228	-1.21478		-0.951397	-0.337897	-0.439094	-0.594425	-0.92555	-1.4355
CCNA_01086	GTP-binding protein lepA	0.0215287	0.0912038	-0.00385747	0.148359	0.143061	-1.16972	-1.59238	-0.858461	-2.12015	-2.08533	-1.67151	-0.909576	-1.14741	-0.640844	-1.39542	-0.856349	-0.888791	-0.701196	-0.577402	-0.743639	-0.130991	-0.565127	-0.564372	-0.0707886	-0.0155455	-0.36552	-0.151126	-0.721578	-0.0727335	-0.396491	-0.261474	-0.652522	-0.518621	0.170161	0.179748		-1.56521	-1.15295	-0.753475	-0.269365	-0.34149	-0.216542
CCNA_01087	conserved hypothetical protein	-0.098075	-0.100524	0.0751808	0.140035	-0.032719	0.114291	-0.114866	-0.294943	0.0539972	-0.310433	-0.115508	-0.266123	-0.111629	0.0151634	-0.179543	-0.167261	0.0915461	-0.0224228	-0.0646563	0.022261	-0.113554	0.172726	-0.0112149	-0.0816785	-0.00991327	-0.253333	-0.403733	-0.122038	-0.0775471	-0.265523	-0.34138	-0.0164802	-0.0236852	0.0025911	-0.205535		-0.110391	-0.131528	-0.0281065	-0.00872691	-0.224435	-0.116898
CCNA_01088	conserved hypothetical membrane protein	-0.166258	0.383761	-0.170662	-0.216571	0.184261	-0.164325	0.197198	0.257749	-0.200822	0.0385648	0.208469	0.0560595	-0.496682	0.00859216	0.410277	-0.210325	-0.0696156	-0.118452	-0.128595	0.243054	-0.00296422	-0.443202	-0.290778	-0.303102	-0.219779	-0.148751	0.0154267	-0.0869613	-0.024302	-0.473836	0.00678868	-0.37957	0.131767	-0.224144	-0.104266		0.0256728	0.037343	-0.0567868	-0.251965	-0.143685	-0.113885
CCNA_01089	conserved hypothetical protein	-0.0152865	-0.0134021	0.0126271	-0.0762664	0.13051	-0.0589199	-0.0676673	0.0107091	0.0769463	0.0681182	0.0154292	0.00304476	-0.0191082	0.00469669	-0.0153838	-0.0951043	-0.0813291	-0.078002	-0.116003	-0.0703864	-0.0725501	-0.089639	-0.0410639	-0.137541	-0.0842038	-0.0396915	-0.122291	-0.0734361	-0.0515045	-0.0780086	-0.0880961	-0.127246	-0.103932	-0.0318493	-0.131671		0.00583728	-0.00226426	-0.088165	-0.0849996	-0.0729863	-0.0965588
CCNA_01090	conserved hypothetical protein	-0.107649	0.0278568	0.0425023	-0.137966	0.16925	-0.0445014	0.112978	-0.190758	-0.0786272	-0.239675	-0.0345418	-0.136831	-0.114899	-0.0293176	-0.0404212	-0.00171752	0.0377162	-0.0611136	-0.0465481	0.0300174	0.185054	-0.0492893	-0.0256915	0.010842	-0.0465847	0.00113612	0.0467614	0.0251696	0.036844	0.0282593	0.0322559	-0.013597	0.0156784	-0.0117639	0.0701734		-0.0881166	-0.0712021	-0.00832911	0.0148662	0.0276341	0.0185493
CCNA_01091	peptide methionine sulfoxide reductase	0.0345695	0.0263011	0.000840964	-0.0633654	-0.0257779	0.0373761	0.176019	0.112167	0.22956	-0.248753	0.0776285	0.089048	-0.0139403	0.230685	-0.174666	0.0678587	0.107627	0.128841	-0.0519132	-0.0243401	0.143863	0.0170731	0.0867197	-0.0121868	0.0280204	0.114835	0.165882	0.0386351	-0.0766489	-0.135514	0.00276051	-0.0135416	-0.00768651	0.035775	-0.0464462		0.0612736	0.0417511	0.0456147	0.0526979	0.0214379	-0.00582775
CCNA_01094	hypothetical protein	0.0677987	-0.263008	-0.289776	0.181653	0.259269	-0.228447	-0.148342	0.0721442	-0.0555959	0.0424219	-0.326272	-0.48049	-0.27025	-0.535398	-0.114784	-0.222057	-0.0817978	-0.26279	-0.322407	-0.721625	-0.0188981	-0.12839	-0.14369	-0.335	-0.339466	-0.0520249	0.0580493	0.12841	-0.307617	0.310615	-0.107965	0.0464639	0.122544	0.0483554	-0.18262		-0.0635636	-0.345439	-0.322135	-0.193089	0.0274866	-0.0146444
CCNA_01099	tetracycline resistance protein	0.101703	0.057921	-0.171092	0.0522832	0.101587	-0.295909	-0.229207	-0.0882906	-0.114173	0.176516	-0.0240664	-0.102501	0.075334	0.000280035	-0.133401	0.0653034	-0.139251	-0.070502	0.0883619	-0.10822	-0.0173919	0.10003	-0.0124413	-0.0558279	-0.0543523	0.00994807	-0.121825	-0.00480656	-0.0755773	-0.166039	0.0439365	-0.049491	0.151621	0.0777503	-0.0665694		-0.110213	-0.0368709	-0.0328616	-0.00799675	-0.07166	0.0314494
CCNA_01100	acylamino-acid-releasing enzyme	-0.0206089	-0.0423221	-0.116197	0.171586	-0.0563691	-0.222779	-0.16513	-0.0233228	0.00900966	-0.0547997	-0.0956338	-0.0944654	-0.11752	-0.0279145	0.00277023	0.0462752	-0.0108383	-0.00449639	-0.00604054	-0.0489268	-0.0723972	-0.0800347	-0.103766	-0.140244	-0.0587039	-0.0803465	-0.0439751	-0.144715	-0.0189572	-0.106892	-0.10018	-0.0431546	0.0229601	0.0302034	-0.101302		-0.0914044	-0.0665527	-0.00480535	-0.0910292	-0.0789772	-0.0382947
CCNA_01102	conserved hypothetical membrane protein	-0.087825	0.143614	-0.00394843	0.0251299	-0.0737693	-0.058043	-0.262183	-0.240944	0.352818	-0.0788025	-0.0104745	-0.103646	-0.17193	-0.0967925	0.250311	-0.293701	0.0173249	-0.0689821	-0.0263085	0.0977402	-0.195058	-0.122376	-0.238332	-0.116662	-0.20053	-0.313136	-0.055756	-0.303156	0.00362684	-0.200389	0.0801203	-0.222688	0.227591	-0.286811	-0.06764		-0.0574311	-0.0265063	-0.0547853	-0.174591	-0.173762	-0.0538854
CCNA_01103	ADP-heptose--LPS heptosyltransferase	0.111962	0.0859689	-0.0435208	0.136497	-0.0621949	-0.441851	-0.585793	-0.523164	-0.491236	-0.598549	-0.633093	-0.437311	-0.976849	-0.575125	-0.989637	0.199038	-0.612314	-0.0977549	0.257642	-0.168988	1.01189	0.555186	0.714163	0.962222	0.3745	1.83347	1.7475	1.09742	1.89987	0.980649	1.20855	1.63581	1.47941	1.57229	1.41495		-0.528119	-0.722403	-0.0844754	0.723593	1.51178	1.4622
CCNA_01105	alpha/beta hydrolase family protein	0.105771	-0.355704	-0.0589917	0.239639	-0.097253	-0.0661568	-0.0694614	-0.213377	0.0854597	0.241476	-0.165502	-0.474355	0.0148728	-0.00228345	-0.0526742	-0.120037	-0.264498	-0.0436165	-0.053512	-0.0275927	-0.106813	-0.0185034	-0.106429	-0.172921	-0.0978632	0.129118	-0.158103	-0.0574242	-0.357412	0.108148	-0.121518	-0.199529	-0.0537993	-0.278198	-0.161931		-0.00441188	-0.135988	-0.101851	-0.100506	-0.0671347	-0.162995
CCNA_01106	antitoxin protein parD-2	-0.278402	0.299793	-0.171417	0.208281	-0.0489652	0.391241	0.48962	0.162346	0.0193115	-1.09004	0.113414	0.131046	0.169481	0.115026	-0.231783	0.28178	-0.0319482	0.232175	0.163647	0.135461	0.0266746	0.380101	0.0818531	0.0898691	0.169269	0.363301	0.103689	0.204278	-0.0239937	-0.123312	0.265527	0.133428	0.167503	0.17263	-0.11743		-0.00550436	0.0594368	0.156223	0.149554	0.104793	0.124332
CCNA_01107	toxin protein parE-2	0.0430227	-0.368282	-0.171283	0.183446	0.262819	0.150344	-0.161327	-0.18	-0.120397	-0.979945	-0.46081	0.509496	-0.0644068	0.12693	0.0194833	0.207867	-0.0740081	-0.0896345	0.0137237	-0.107653	0.0759685	-0.151014	0.590103	0.387723	-0.246125	0.364863	-0.260651	-0.113884	-0.382899	-0.0345231	-0.230086	0.198164	0.104776	-0.294028	-0.485817		-0.258265	0.0261386	-0.00994106	0.131331	-0.0854191	-0.141398
CCNA_01108	nucleoside-diphosphate-sugar epimerase	-0.134706	0.107004	0.0951718	0.0533578	-0.0481537	0.123768	0.228911	-0.00687963	-0.237889	0.204954	0.0828395	0.162034	0.0450472	0.197138	0.301038	0.213729	0.217147	0.00420142	0.258005	0.125874	-0.0649159	0.111935	0.109395	0.0248422	-0.0331166	0.0605915	0.0364682	-0.209439	0.0894104	-0.038209	0.178103	0.0496634	0.116374	0.150606	-0.0180002		0.0625727	0.157619	0.163791	0.0296278	-0.0122355	0.0953491
CCNA_01109	conserved hypothetical cytosolic protein	0.0594224	-0.0651511	0.00582615	0.179332	-0.171605	0.0145819	-0.0927664	-0.0767302	-0.143474	0.0220935	0.122636	-0.22352	0.0307614	0.0665141	-0.0245719	0.156338	0.0223327	0.00249748	-0.00599413	-0.0106369	-0.0396451	-0.018904	-0.121034	0.128368	0.0059438	0.0207269	0.117238	-0.0392208	0.0321665	-0.0864756	-0.0829815	-0.0570506	-0.093956	0.0235478	-0.147779		-0.055259	-0.00563605	0.0329075	-0.00905433	0.008887	-0.0716438
CCNA_01110	2-dehydro-3-deoxygluconokinase	0.0292999	-0.110455	-0.0288479	-0.0991949	0.148923	-0.0706704	-0.111178	-0.133901	-0.275987	0.01643	-0.0266881	-0.0296841	-0.0364959	-0.15284	-0.00649265	-0.120762	0.0159979	-0.117311	-0.070825	0.0704154	-0.189512	-0.0297166	-0.0215303	-0.0599352	-0.203246	-0.00919692	0.00924921	-0.0842265	-0.119976	0.0136916	0.0609385	-0.0294812	0.0215305	-0.0549338	-0.0504689		-0.115061	-0.0504403	-0.0444971	-0.100788	-0.0380918	-0.010483
CCNA_01111	DnaA-related protein	0.3367	-0.4117	-0.123804	0.166278	-0.157886	0.0572507	-0.325133	-0.350298	-0.0794756	-0.312635	-0.0458348	0.300434	-0.165175	-0.131323	-0.079756	0.0725715	-0.0553593	0.0259853	0.0919006	0.29217	-0.258254	-0.134477	-0.102459	-0.177959	0.0775353	0.0242597	-0.223896	0.0964854	-0.144668	-0.365939	0.0824298	-0.0832891	0.238893	-0.0109336	-0.350169		-0.202058	-0.024331	0.0854536	-0.119123	-0.122752	-0.0246137
CCNA_01113	rhodanese-related sulfurtransferase	0.0329449	0.0688908	-0.150249	0.00596632	0.0378614	-0.0887306	0.20062	-0.0752448	0.252561	0.470437	0.224819	0.0742505	-0.0280553	0.278461	-0.108831	0.000933647	-0.0552191	-0.000185685	0.0148709	0.158333	0.195555	0.0212801	-0.047273	0.170317	0.0505718	0.0292252	-0.0717713	-0.0619224	-0.04475	-0.161696	0.0434496	-0.0350693	-0.0539526	-0.186612	-0.0399421		0.151928	0.0881288	0.0237466	0.0780902	-0.0621829	-0.0544252
CCNA_01115	two component sensor histidine kinase	-0.119666	-0.324457	0.0441174	0.330418	-0.0888287	0.00818039	-0.100976	-0.250141	0.0580694	0.1879	-0.539108	-0.355273	-0.197526	0.122986	-0.198116	0.215451	-0.182622	-0.226363	-0.179634	-0.0324022	0.1272	0.00745514	0.0089946	0.123804	-0.177851	0.264555	0.10115	0.179577	0.257554	0.140592	0.546701	0.202589	0.197068	0.232716	0.287632		-0.0193933	-0.233407	-0.0811139	0.0179206	0.188685	0.293341
CCNA_01117	conserved hypothetical protein	-0.0512977	-0.254802	0.0653898	0.224124	0.0144973	-3.31906	-6.83242	-4.95318	-4.45377	-4.77993	-4.06875	-4.39163	-3.40149	-4.06605	-5.40241	-4.45234	-3.31209	-5.13774	-5.62637	-4.31737	-3.67484	-5.36112	-7.01638	-5.00555	-5.82853	-5.46796	-4.62208	-4.90055	-5.41974	-4.68604	-5.26738	-4.17258	-5.50442	-4.67323	-4.56767		-4.86767	-4.26607	-4.56918	-5.37728	-5.01927	-4.83706
CCNA_01118	conserved hypothetical protein	0.0747041	1.35677	-0.69951	0.204777	-0.748417	0.254592	-4.69094	-4.99947	-0.595136	-0.108739	-1.00976	-4.95458	-3.54088	-2.07748	-0.282842	-2.43232	-3.30352	-2.28105	-1.05542	-1.92662	-0.0174048	0.00153304	-1.686	-3.55051	-2.90664	-2.56423	-0.864585	-2.86186	-0.551815	-4.96225	-0.18969	-1.50428	-4.43212	-3.22035	-2.11906		-2.02794	-2.37311	-2.19979	-1.63181	-2.36095	-2.2931
CCNA_01119	hypothetical protein	0.0427297	0.141721	-0.225133	-0.0206269	0.13683	0.129311	-0.0215169	-0.0097739	-0.223065	0.245851	-0.192293	-0.127475	0.11373	0.0203141	-0.139083	-0.122284	-0.0708864	-0.162162	0.0168189	0.0491062	-0.263965	-0.0400251	0.0412256	-0.27184	-0.0040996	-0.127363	-0.0815184	-0.245333	-0.165617	-0.112658	-0.0808552	-0.214972	-0.335886	-0.159078	-0.101088		0.0241613	-0.0649613	-0.0578815	-0.107741	-0.146498	-0.178376
CCNA_01121	MA superfamily peptidase	0.0711614	-0.02115	-0.0250928	-0.03013	-0.0308242	-0.0487949	-0.165786	-0.0968641	-0.0840626	-0.323421	-0.114337	-0.106161	-0.0748597	-0.015376	0.0116142	-0.166462	-0.283713	-0.0895033	-0.0276039	-0.118346	-0.155499	0.0125894	-0.0508599	0.0245935	-0.16521	-0.00052175	-0.032928	-0.159243	-0.0962286	-0.156865	-0.0716668	-0.125418	-0.127576	-0.0237838	-0.0691022		-0.143786	-0.0598239	-0.137126	-0.0668772	-0.0891574	-0.0835094
CCNA_01122	MA superfamily peptidase	-0.0726928	0.150393	-0.00520197	-0.0521428	0.0131001	0.0120087	0.21561	0.0212311	0.112294	0.223066	0.0172329	0.00395087	0.00903364	0.153634	0.128411	-0.0320021	0.0193321	-0.0354433	0.00784091	-0.111294	-0.00153046	0.0265193	-0.17136	-0.0263641	0.00324252	0.0454554	-0.0318264	-0.00321816	-0.0244167	-0.137716	-0.0334241	0.0335936	-0.0952254	-0.0465536	-0.0376431		0.116842	0.0624525	-0.0303132	-0.0338986	-0.0303444	-0.0358505
CCNA_01123	peptide chain release factor RF-3	0.0613389	-0.00679201	-0.622131	0.221377	0.375893	0.662234	0.857257	0.431743	-0.136973	-0.500888	-0.00236537	0.125599	-1.19804	0.249551	0.257575	0.0631598	0.346018	0.40784	0.0613859	0.523748	0.822858	0.166455	0.460212	0.543424	0.868307	0.853285	0.500045	0.266044	0.889021	0.635641	0.275364	0.502402	0.121522	0.60965	0.607145		0.262675	-0.113537	0.280431	0.572251	0.628807	0.423217
CCNA_01124	histidinol-phosphate aminotransferase	-0.00757441	0.023981	-0.105151	0.0322262	0.0466266	0.0672564	0.0466561	0.030384	-0.0413036	-0.0448524	0.063175	-0.0751254	0.0383838	0.0238936	0.0376627	-0.160113	-0.13409	0.047107	-0.0380219	-0.0619892	-0.076496	-0.028304	-0.0022798	-0.0328436	-0.115851	-0.0683346	-0.0698987	-0.143703	-0.0968517	-0.0949663	-0.05945	-0.0649806	0.0287877	-0.0899027	-0.0980982		0.0116281	0.0175979	-0.0694216	-0.0511549	-0.0947508	-0.0567288
CCNA_01125	conserved hypothetical protein	-0.19785	-0.0134021	-0.0642626	0.205487	-0.0132133	0.117325	0.180848	-0.140743	0.304574	0.576858	0.170459	0.14646	-0.00599183	0.0490085	0.0532378	0.109553	0.210807	0.206351	0.0333394	-0.00153128	0.00808197	-0.00698893	-0.23182	-0.0829048	-0.254921	-0.292814	-0.106916	0.00258627	-0.159841	-0.311545	-0.1064	-0.184975	-0.500687	-0.149071	-0.269541		0.207773	0.0826347	0.111704	-0.113711	-0.173706	-0.242135
CCNA_01128	hypothetical protein	-0.170918	0.00852267	0.0652575	0.248508	-0.115478	-0.54696	-0.464245	-0.195174	-0.516272	-0.0299274	-0.0576238	-0.217448	0.0426425	-0.292498	-0.104587	-0.266538	-0.299988	-0.356862	-0.197554	-0.311716	-0.376002	-0.483879	-0.102661	-0.322163	-0.205634	-0.494297	-0.197467	-0.435292	-0.49678	-0.309482	-0.315303	-0.292579	-0.35001	-0.198079	-0.38566		-0.350516	-0.125903	-0.286532	-0.298068	-0.386663	-0.308326
CCNA_01129	flagellar biosynthesis protein FliQ	0.340704	-0.322546	-0.657993	0.192705	0.283049	-5.16599	-4.99855	-5.20978	-5.18599	-5.03131	-4.81356	-2.81845	-2.93784	-5.08804	-0.678425	-5.17174	-5.1252	-5.20506	-5.29446	-5.21079	-1.78871	-5.20692	-5.11113	-5.19346	-5.28529	-4.93791	-5.23509	-5.23874	-5.02969	-5.17874	-5.17322	-5.12141	-2.98236	-5.06061	-5.06207		-5.11832	-3.26726	-5.20145	-4.5171	-5.12403	-4.67993
CCNA_01131	flagellar biosynthesis protein FlhB	0.286816	0.593335	-0.0912141	-0.328542	-0.440215	-1.48313	-4.85689	-7.13079	-7.0792	-4.46071	-2.91897	-3.39241	-3.28318	-4.11121	-6.94099	-3.37805	-4.27004	-4.59682	-4.8416	-2.76904	-3.70585	-5.22953	-5.06965	-7.12287	-6.4241	-3.93336	-4.48548	-5.30671	-5.20077	-3.37218	-5.59225	-3.3014	-6.53744	-3.62706	-2.73532		-5.00215	-4.12935	-3.97111	-5.5104	-4.4597	-4.35869
CCNA_01133	conserved hypothetical protein	-0.141983	-0.175253	0.091329	0.0787016	0.207608	0.0631265	-0.0306733	0.0410462	0.144229	0.248137	-0.0864509	-0.0134978	0.120466	0.226853	-0.0764196	0.111149	0.0851356	0.0271398	0.0340594	0.0804311	0.149618	0.166467	0.182972	0.0181813	0.0401061	-0.0428861	0.0323296	-0.132577	0.0554239	0.0327234	-0.146086	0.0657377	-0.0473265	0.0624552	0.0261063		0.093173	0.0341902	0.067583	0.111469	-0.0109973	-0.00782258
CCNA_01134	LuxR-family transcriptional regulator	-0.0926377	0.0868295	-0.0529107	-0.113944	0.172835	-0.022739	-0.243963	-0.106405	-0.331206	0.0957894	0.00852917	0.1266	-0.0191082	-0.178178	-0.221086	-0.0741154	0.0678679	0.11751	-0.290431	-0.0607877	-0.0729451	-0.107394	-0.00835878	-0.123679	-0.0374757	-0.0159963	0.200612	0.0797027	-0.0158759	-0.0592474	0.0647834	0.0454715	0.0564457	0.0221956	-0.0309589		-0.121705	-0.0566486	-0.0479912	-0.0699706	0.0378389	0.0315874
CCNA_01136	conserved hypothetical protein	-0.025569	-0.0879844	0.00727663	0.127657	-0.0254852	0.135284	0.215827	0.131185	0.00187658	0.0346745	0.0891516	0.106612	-0.183761	0.0299417	0.000650611	-0.100824	-0.0239054	-0.0288073	-0.00193331	-0.0331704	-0.0965943	0.0390133	-0.0192054	-0.136846	-0.114977	-0.0440625	-0.0642968	-0.142743	-0.0417666	-0.118612	-0.260465	-0.14005	-0.0986013	-0.0375868	-0.00755995		0.103769	0.00851899	-0.0377281	-0.065722	-0.0822963	-0.108853
CCNA_01137	ribosomal-protein-alanine acetyltransferase	0.0872989	0.00221355	0.0180019	0.0351539	-0.0742701	0.275817	0.382225	0.318204	0.236794	-0.132134	0.230079	0.171675	0.144391	0.324381	0.587259	0.239789	-0.00174336	0.0819412	0.156524	0.405914	0.19704	-0.0300592	-0.0856931	0.162273	0.174132	0.130666	0.244223	0.174111	0.029234	0.0931866	0.105692	-0.103841	0.0471572	0.0897293	0.00185555		0.216181	0.291557	0.176485	0.0835384	0.134284	0.0281187
CCNA_01138	hypothetical protein	0.442135	-0.139681	0.0860848	-0.239201	-0.222396	0.0631686	0.0469218	-0.108423	0.0951367	0.186131	0.0177105	-0.0762326	-0.260335	0.151885	-0.572447	-0.0415188	0.296501	0.219835	0.127863	0.0744401	0.0675746	0.0310939	-0.0340499	0.0409563	-0.0062517	-0.118815	-0.244392	-0.1757	-0.184211	-0.131004	0.0505973	-0.109957	-0.179334	-0.134588	-0.232531		0.0565869	-0.147884	0.135424	0.0198646	-0.170824	-0.121163
CCNA_01139	conserved hypothetical cytosolic protein	0.0386563	0.053921	0.0124562	-0.0988251	0.0237299	0.0692719	-0.0927989	-0.0506188	0.0275953	-0.116718	-0.0241033	-0.0751779	-0.118676	-0.0660793	-0.292744	-0.129947	0.0353772	-0.0572394	-0.171014	-0.129021	0.0337092	-0.0611285	0.0174368	-0.05062	-0.110446	-0.109358	-0.0590563	-0.155313	-0.106186	-0.143061	-0.104615	-0.121526	-0.0342149	-0.0578513	-0.0860848		-0.0326536	-0.115356	-0.0903686	-0.0342097	-0.114595	-0.0808585
CCNA_01140	PAS-containing EAL phosphodiesterase	-0.170364	0.11601	0.111133	0.203917	-0.171389	-0.60232	-0.36422	-0.543434	-0.493783	0.115907	-0.145804	-0.359977	-0.0922324	-0.587009	-0.722119	-0.569871	-0.579076	-0.287174	-0.68992	-0.652523	-0.320715	-0.638019	-0.781794	-0.707975	-0.812541	-0.535384	-0.820441	-0.562346	-0.600448	-0.549862	-0.89629	-0.714761	-0.722122	-0.571922	-0.844986		-0.37757	-0.381428	-0.555713	-0.652209	-0.613696	-0.750016
CCNA_01141	RecA protein	-0.148632	0.0643566	0.140623	0.00936081	0.118048	-0.124516	-0.667634	-0.262005	-0.453903	-0.261756	-0.397127	-0.370862	-0.404224	-0.160278	-0.831333	-0.505252	-0.416883	-0.281553	-0.228747	-0.500441	-0.558861	-0.304244	-0.451575	-0.503076	-0.464058	-0.727783	-0.709447	-0.833672	-0.676288	-0.762108	-0.542808	-0.572782	-1.15481	-0.521216	-0.448476		-0.353963	-0.432765	-0.386575	-0.456363	-0.74186	-0.648019
CCNA_01142	hypothetical protein	0.0785035	-0.0599766	-0.131718	-0.0748973	0.163137	-0.10784	0.263746	-0.286141	-0.249	-0.167579	0.0169946	0.0789957	0.0159505	0.200117	0.326496	0.0646249	-0.115993	0.163055	0.144208	0.10861	0.00527585	0.0512131	-0.0592121	-0.0524718	-0.031303	-0.0821536	0.112359	0.177581	0.115334	0.0463897	0.11059	0.0953789	0.120804	0.0333353	0.162435		-0.109363	0.127711	0.0729008	-0.0172996	0.0739019	0.104509
CCNA_01143	endoribonuclease L-PSP	0.0201247	0.11079	-0.210307	0.0263524	0.0592599	0.0660137	0.236138	0.0724825	0.103004	-0.121769	0.0335602	-0.0995195	0.186033	0.0599199	-0.135881	-0.161367	-0.198849	-0.10584	-0.0145634	-0.121762	-0.0659444	-0.0399705	-0.159758	0.0324955	-0.138058	-0.0307198	0.100345	-0.0916078	-0.185517	-0.184529	-0.256522	-0.0934054	-0.145227	-0.340915	-0.0701811		0.0711738	0.00882261	-0.120476	-0.074247	-0.0784058	-0.18125
CCNA_01144	cytochrome c oxidase polypeptide II	0.242198	-0.0912054	-0.275412	0.124794	-0.00338017	0.0959408	-0.29753	-0.200588	0.222314	0.066119	-0.136095	-0.0266489	-0.38516	-0.473271	-0.026179	-0.146413	0.174549	-0.0556686	-0.225651	-0.158891	-0.413423	-0.136456	-0.166569	-0.285713	-0.021013	-0.138463	-0.28209	0.0444717	-0.114406	-0.219687	-0.157353	-0.149633	-0.178075	-0.209315	0.104247		-0.0227488	-0.209471	-0.082415	-0.204635	-0.142035	-0.118026
CCNA_01145	monoamine oxidase	0.0838299	-0.0707271	0.0136822	-0.0286985	-0.0287541	-0.00299466	-0.00247024	0.138456	-0.123584	0.155302	0.00616128	0.10622	0.0380638	0.169227	0.125795	0.0804433	0.0688713	0.103762	-0.0669462	-0.0425775	0.0214752	0.0972401	-0.0604462	0.107679	0.068286	-0.012182	0.00670998	0.0298869	-0.0663909	-0.0670038	-0.0194944	0.0511184	0.0442878	-0.0438756	0.00775374		0.0329418	0.0890933	0.0287107	0.0468468	-0.021796	0.00795799
CCNA_01147	acetyltransferase	0.00654369	-0.185892	0.129089	0.0191199	0.0122288	-0.0939122	0.0882593	0.113126	0.217731	-0.0170504	0.122343	-0.0469538	0.25761	0.134125	-0.0503649	0.064301	0.0631232	0.112885	0.05291	0.00949568	0.150231	0.003575	-0.173138	0.108156	0.0481531	0.109185	0.0613941	0.205707	0.185728	0.0403242	0.173299	0.0931722	0.187677	-0.0594329	0.0859846		0.0616308	0.0833518	0.060543	0.0273954	0.120468	0.09614
CCNA_01149	TonB-dependent outer membrane receptor	-0.117098	0.10883	-0.114741	0.0567385	0.079538	0.0257892	0.195247	0.02043	0.0614572	-0.0687554	-0.0771091	0.129244	0.0744719	-0.00862687	0.134711	0.0877437	0.134122	0.0996582	0.0698073	0.0417812	-0.129086	0.0382522	0.00594015	0.058205	-0.0219647	-0.0105592	-0.0479251	-0.0107869	-0.00762255	-0.0213148	-0.0143109	-0.0364946	-0.064947	0.0555068	-0.0223489		0.0468336	0.050538	0.0866225	-0.00973061	-0.0196417	-0.0165189
CCNA_01151	DeoR-family transcriptional regulator	0.0849609	-0.0126201	0.0891594	-0.0612495	-0.170435	0.309356	0.108804	0.222428	0.250631	-0.0474049	0.0513551	0.17264	0.0633642	0.00184171	-0.0728043	0.0117792	0.0576452	0.159423	0.363108	-0.0212785	0.0993735	-0.0378052	0.00919389	-0.107637	0.118222	0.117281	-0.0467444	-0.159875	0.0104877	0.203131	0.0994742	-0.00701585	0.157319	0.148741	0.260639		0.168763	0.0432794	0.114135	0.0162694	0.0248562	0.131831
CCNA_01152	external DNA uptake/catabolism protein	-0.154289	-0.108894	0.203094	-4.12897e-05	0.0155012	0.0240548	0.179455	0.0698086	0.20303	-0.127637	0.0249227	-0.00247157	-0.167528	-0.0619137	-0.340871	-0.00489469	-0.0228338	0.16251	0.129047	-0.0374911	-0.262076	0.0359369	-0.00840796	0.0292982	0.0956505	-0.0337379	-0.0344769	-0.0144315	-0.0849794	-0.00672199	0.0190689	0.116966	-0.0327623	0.0375562	-0.147143		0.0697422	-0.109572	0.0452674	-0.0219198	-0.0348695	-0.00126297
CCNA_01153	chromate transport protein	-0.100132	0.0445829	0.106722	-0.254227	0.250325	0.245016	0.0715092	0.117652	0.163629	0.180342	0.149041	0.296462	0.193857	0.175662	0.0123662	0.140013	0.0665916	0.242928	0.0232174	-0.0123112	-0.0529891	0.0299773	0.066466	0.0748781	0.175277	-0.0457423	0.173756	0.083221	0.0119076	0.18448	0.0813635	0.0642889	0.162296	0.0242587	-0.00245224		0.15563	0.165478	0.0920877	0.0587218	0.0815245	0.065951
CCNA_01154	conserved hypothetical protein	0.376338	0.199701	-0.208225	-0.515665	0.132274	0.0559125	0.266997	0.329084	0.592258	0.258315	-0.0566339	0.117076	0.135704	-0.119836	0.31448	-0.225222	0.211792	0.265503	0.0033888	-0.266067	0.346165	0.348247	-0.0760598	0.340066	-0.144122	-0.204041	0.00134116	0.100329	-0.0470334	0.245081	-0.413841	0.438631	-0.171588	0.21734	0.428297		0.300513	0.078158	-0.00212114	0.162859	0.0191351	0.0997677
CCNA_01155	TonB-dependent outer membrane receptor	0.0115788	-0.0230709	-0.0540908	0.0130785	0.106667	-0.0630781	0.0991604	-0.130476	-0.0440863	-0.0437806	-0.0829629	-0.0137211	-0.143866	-0.0586053	-0.140557	-0.0745663	-0.0230404	0.00175776	0.0178169	-0.114408	-0.138219	-0.0389504	-0.0165703	0.206234	0.109022	0.225053	0.303972	0.154958	0.289458	0.248938	0.536324	0.260617	0.298048	0.330955	0.541989		-0.0364521	-0.0879424	-0.038488	0.0243035	0.244476	0.393587
CCNA_01156	sulfotransferase family protein	-0.159297	-0.0740098	0.00586346	0.0234723	0.174332	-0.257583	-0.298526	-0.149696	0.0345212	-0.145985	-0.292971	-0.361703	-0.0264845	0.169387	-0.290902	0.0253561	0.168957	-0.042679	0.0924506	0.0979458	-0.10272	-0.0571598	-0.0047141	0.158575	0.307855	0.361388	0.232919	0.0912907	0.152466	0.20916	0.33071	0.248629	0.176611	0.322002	0.269572		-0.163454	-0.160535	0.0684062	0.0603673	0.209445	0.269505
CCNA_01157	protoporphyrinogen oxidase	-0.0707778	0.167745	0.0248665	-0.138245	0.0962719	0.16838	0.0726431	-0.0242793	0.0556202	0.0834298	0.175229	0.0199379	0.0343403	0.185929	-0.0704649	0.0623698	0.119276	-0.0481692	0.0785088	0.00159105	-0.0315642	-0.152026	0.0732141	0.059157	-0.118017	0.049537	0.0492532	-0.264209	0.0853748	-0.185368	0.00334005	0.0222844	-0.0639929	-0.052363	-0.156932		0.0711588	0.0689943	0.0427153	-0.0338472	-0.0530822	-0.0495327
CCNA_01158	hypothetical protein	0.382187	0.067634	-0.0718445	-0.19675	-0.143321	0.519047	0.624181	0.306859	0.563613	0.337036	0.174265	0.474731	0.261687	0.695596	0.334585	0.0636912	0.263492	0.215286	0.318525	-0.0931246	0.173877	-0.182878	0.0376312	0.347421	0.187817	-0.0695624	0.175076	-0.127471	-0.0264746	-0.0468902	0.00674025	-0.0544273	0.0399676	-0.18704	-0.0649631		0.470147	0.388173	0.153574	0.112774	-0.0190644	-0.0519445
CCNA_01159	transporter, major facilitator superfamily	-0.318226	0.0209626	0.167909	0.142928	0.0362519	0.379562	0.0754269	0.151853	0.286281	0.0709117	0.258754	0.301479	0.164251	0.381513	0.342284	-0.141373	0.111307	0.0466817	0.212551	0.292025	0.0783042	0.358485	0.319731	0.0545733	-0.0382954	0.0491101	0.234583	0.264293	0.111284	0.0315419	0.0367893	0.250062	0.0180901	0.245064	0.0656436		0.192807	0.289656	0.104238	0.15456	0.138162	0.12313
CCNA_01161	proton/sodium-glutamate symport protein	-0.314388	-0.06017	-0.00756143	0.0295944	0.208418	-0.144345	-0.0827955	-0.28833	-0.0435235	-0.146525	0.0530944	-0.0228113	0.0402196	0.0847794	0.107585	0.00927754	-0.0167988	-0.117717	-0.184719	-0.065005	-0.0500465	-0.194908	-0.0107047	0.104201	-0.0314328	-0.00907389	-0.148358	-0.205751	-0.155571	-0.123734	0.0656797	-0.164191	-0.0144179	-0.152806	-0.109308		-0.141104	0.0525735	-0.0749924	-0.0365782	-0.128498	-0.0750086
CCNA_01162	beta-D-glucoside glucohydrolase	0.123207	-0.121447	0.0782473	-0.0311912	-0.040528	0.193571	0.114515	0.0745364	0.155	0.183328	0.125486	0.0507815	0.176733	0.268712	0.10703	0.201353	0.0593184	0.129645	0.164336	0.222581	0.210462	0.14286	0.134156	0.124404	0.00792132	0.128073	0.145863	-0.0049138	0.198396	0.101449	0.249046	0.26342	0.105072	0.0936593	0.216943		0.14419	0.145748	0.155447	0.123961	0.113773	0.185628
CCNA_01163	ice nucleation protein	-0.074402	0.257388	-0.168205	0.00380012	-0.0109418	-0.0138224	-0.0472706	-0.0642215	-0.0222873	0.14789	-0.0245283	0.172973	0.0618437	-0.038998	0.0724692	-0.184642	-0.107286	0.0120649	-0.0369081	-0.0285691	-0.065621	0.0653159	0.0788627	0.0861359	0.0742839	0.0835873	0.275415	0.21575	0.107137	0.0992225	-0.0839608	-0.0835443	0.169525	0.193807	0.0596368		5.77085e-05	0.048752	-0.0690681	0.0477955	0.156222	0.0510929
CCNA_01164	O-linked N-acetylglucosamine transferase	0.0148022	-0.0679005	-0.0217125	0.0251749	-0.0012824	0.10377	0.0486349	-0.00550105	-0.0513325	0.180313	0.0600397	0.106498	0.118497	0.214558	0.239884	0.381031	0.318127	0.380431	0.426729	0.24318	0.582669	0.622331	0.605792	0.604433	0.654753	0.617846	0.622381	0.632941	0.750059	0.757505	0.688002	0.629381	0.560353	0.672717	0.600174		0.0551769	0.147895	0.3499	0.613996	0.676146	0.630125
CCNA_01165	FkbM methyltransferase family protein	0.0141277	0.125773	-0.0587741	0.108124	-0.071705	0.277901	0.164538	0.113814	0.16657	0.209966	-0.0328606	0.181551	-0.019008	0.100878	0.0401701	0.192352	0.252841	0.0444682	0.151893	0.0434017	0.10037	0.166819	0.192295	0.28748	0.248405	0.0913951	0.185059	0.143567	0.187008	0.187621	0.237499	0.0494637	-0.00260716	0.077687	0.117882		0.186558	0.0541461	0.136991	0.199074	0.15893	0.0959848
CCNA_01166	hydroxyacyl-ACP dehydratase HTD2	-0.192364	-0.226511	0.0674589	0.0726824	0.15172	0.0119329	0.0463172	0.0385837	-0.0199697	0.343852	-0.0410034	0.111461	-0.142315	-0.440856	-0.787511	0.109924	-0.178567	-0.000437339	-0.112587	0.338607	-0.414379	0.252397	-0.28477	0.164929	0.203932	-0.325412	-0.489237	-0.015068	0.360154	0.0121047	-0.110288	0.0202189	-0.186026	-0.221132	0.0502009		0.0841433	-0.260045	0.031388	-0.0155783	-0.0914915	-0.0894053
CCNA_01167	acyl-CoA dehydrogenase	0.0589945	0.013192	0.0657463	-0.0290217	-0.121409	0.159665	0.198022	0.156766	0.160767	0.139472	0.0985499	0.0641514	0.00469445	0.20046	0.110683	-0.0525867	0.112157	0.090404	0.0291042	0.0419731	0.0702982	0.00489986	-0.0696949	0.0238386	0.049511	-0.0534669	0.0743902	-0.038975	-0.0135488	-0.06622	-0.0749225	-0.0389505	-0.0852182	0.0544563	-0.0849811		0.162939	0.0957078	0.0442102	0.0157705	-0.0195641	-0.0459232
CCNA_01169	hypothetical protein	-0.0926416	-0.144504	0.101404	-0.08991	0.21626	-0.00990544	-0.446182	-0.255661	-0.130394	0.090437	-0.0418862	0.0371603	-0.0449614	0.077241	-0.0269029	-0.000690284	-0.163179	0.235469	-0.0114451	0.0920946	0.0603723	0.243777	0.011761	0.0339332	0.114187	0.238034	-0.0173816	0.0957135	0.170098	0.126921	0.203753	0.0982558	-0.0192522	0.0470342	-0.17346		-0.150341	0.000130173	0.0304498	0.0928061	0.122677	0.0312664
CCNA_01170	TonB-dependent receptor	-0.126989	0.0535004	0.0336468	0.037782	0.0136903	0.0485935	-0.0415661	0.3206	0.113528	0.158522	0.0753159	0.0345992	0.0114834	0.139682	-0.0392606	-0.129092	0.04855	-0.000670023	-0.0981535	-0.0264796	-0.0529491	-0.025773	-0.0374725	-0.018132	-0.0842335	-0.0335355	-0.0138587	-0.0848262	0.038535	-0.146849	0.0116246	-0.00954651	-0.150737	-0.0280265	-0.00267275		0.119936	0.044364	-0.0411691	-0.043712	-0.0481068	-0.0358717
[truncated: 2,168 more rows]

## Sheet: PYE pellicle t-score
locusId	desc	Time0	Time0	Time0	Time0	Time0	16hr-1	16hr-2	16hr-3	16hr-4	16hr-5	24hr-1	24hr-2	24hr-3	24hr-4	24hr-5	36hr-1	36hr-2	36hr-3	36hr-4	36hr-5	48hr-1	48hr-2	48hr-3	48hr-4	48hr-5	72hr-1	72hr-2	72hr-3	72hr-4	72hr-5	96hr-1	96hr-2	96hr-3	96hr-4	96hr-5		Mean 16h	Mean 24h	Mean 36h	Mean 48h	Mean 72h	Mean 96h
[truncated: 3,053 more rows]

## Sheet: M2X pellicle fitness
locusId	desc	Time0	Time0	Time0	Time0	2day-1	2day-2	2day-3	2day-4	3day-1	3day-2	3day-3	3day-4	4day-1	4day-2	4day-3	4day-4	5day-1	5day-2	5day-3	5day-4	6day-1	6day-2	6day-3	6day-4	7day-1	7day-2	7day-3	7day-4		Mean T0	Mean Day2	Mean Day3	Mean Day4	Mean Day5	Mean Day6	Mean Day7
[truncated: 3,008 more rows]

[truncated: 1 more sheets: M2X pellicle t-score]
